# Supplementary material for: Candida albicans PPG1, a serine/threonine phosphatase, plays a vital role in central carbon metabolisms under filament-inducing conditions: A multi-omics approach
Source: PLoS One. 2021 Dec 7;16(12):e0259588. doi: 10.1371/journal.pone.0259588 (PMC8651141; doi:10.1371/journal.pone.0259588)
Supplement: S1 File — S1 Fig. GC-MS total ion chromatograms (TIC) of metabolites extract from Candida albicans. S1 Table. Clean reads quality metrics. S2 Table. Summary of Genome Mapping Ratio. S3 Table. Metabolites interplay between ppg1Δ/Δ and W.T. strains. (XLSX) [file pone.0259588.s001.xlsx]

## Sheet: PC3-VS-PS3.PossionDis_Method.Ge
GeneID	Length	PC3-Expression	PS3-Expression	log2FoldChange(PS3/PC3)	FDR	Up/Down-Regulation(PS3/PC3)	Pvalue	Symbol
30515405	67	0.01	16.66	10.7022	0.158628	*	0.129846	CAALFM_CR05350WA
30515100	84	0.01	14.28	10.4798	0.0438664	*	0.0330848	CAALFM_C203580WA
3645217	1185	2.59	2281.99	9.78312	0	Up	0	RNR22
30515383	90	0.01	7.32	9.5157	0.158692	*	0.129846	CAALFM_CR02660CA
30515139	76	0.01	3.7	8.53138	0.554045	*	0.5096	CAALFM_C206560WA
30515317	270	0.01	2.71	8.08215	0.02287	*	0.0167005	CAALFM_C504480CA
30515004	91	0.01	2.38	7.89482	0.554943	*	0.5096	CAALFM_C106300WA
30515281	140	0.01	2.2	7.78136	0.298338	*	0.257234	CAALFM_C406180CA
30514994	98	0.01	2.04	7.67243	0.553249	*	0.5096	CAALFM_C105550CA
3636548	642	0.01	1.85	7.53138	0.000860151	Up	0.000547304	MRV5
3644939	510	0.01	1.52	7.24793	0.0119279	*	0.00843002	PGA22
30515110	215	0.01	1.2	6.90689	0.298395	*	0.257234	CAALFM_C204070CA
3635862	888	0.01	1.06	6.72792	0.00617113	*	0.00425528	FGR22
3642975	1635	0.06	6.27	6.70736	7.50024e-28	Up	2.063e-28	UGA6
3639716	1104	0.1	10.33	6.6907	9.29174e-31	Up	2.43282e-31	CDA2
3636567	588	3.96	373.77	6.56051	0	Up	0	CAALFM_C301540WA
3645372	1905	0.16	13.31	6.37829	9.38853e-68	Up	1.49695e-68	HWP1
3646027	606	0.01	0.72	6.16993	0.0834791	*	0.0655434	CAALFM_CR07260CA
3645205	1338	0.01	0.7	6.12928	0.00320976	*	0.00214798	CAALFM_C207530CA
3647605	975	0.01	0.54	5.75489	0.0438568	*	0.0330848	DLH1
3637884	459	0.74	39.75	5.74729	1.81401e-43	Up	3.83744e-44	CAALFM_C402330CA
3640522	765	77.94	3547.55	5.50832	0	Up	0	RHR2
3638910	366	45.21	1990.81	5.46057	0	Up	0	CAALFM_C200760CA
3647590	555	0.01	0.4	5.32193	0.298682	*	0.257234	CAALFM_CR05580CA
3635595	726	0.45	17.28	5.26303	2.51316e-30	Up	6.63414e-31	CAALFM_C401800WA
3642305	843	0.01	0.38	5.24793	0.158564	*	0.129846	CAALFM_C207710WA
3642820	618	0.01	0.35	5.12928	0.298739	*	0.257234	CAALFM_C406150CA
3645193	366	52.91	1837.53	5.11808	0	Up	0	CAALFM_C207630CA
3647524	930	0.01	0.34	5.08746	0.158596	*	0.129846	PGA50
3646409	363	0.01	0.32	5	0.553547	*	0.5096	CAALFM_C103880CA
3638895	690	0.01	0.31	4.9542	0.298567	*	0.257234	CAALFM_C200900WA
3642345	312	0.39	11.78	4.91672	2.18936e-08	Up	1.06354e-08	CAALFM_C208260WA
3639275	2022	0.01	0.3	4.90689	0.0228752	*	0.0167005	CAALFM_C603090WA
3643153	390	0.01	0.29	4.85798	0.554443	*	0.5096	CAALFM_C704070CA
3642045	1023	0.31	8.62	4.79735	5.05673e-21	Up	1.6025e-21	CAALFM_C111950WA
3645009	753	2.55	70.4	4.78701	1.76222e-120	Up	1.86248e-121	PGA10
3639173	447	0.01	0.25	4.64386	0.554743	*	0.5096	ASG7
3637001	459	0.01	0.24	4.58496	0.554643	*	0.5096	LDG3
3644127	876	0.01	0.24	4.58496	0.298625	*	0.257234	CAALFM_C500810CA
3646561	306	101.92	2404.35	4.56014	0	Up	0	CAALFM_C206570CA
3648252	1194	17.13	400.19	4.54609	0	Up	0	CAALFM_C208390WA
3642811	483	0.01	0.23	4.52356	0.554543	*	0.5096	CAALFM_C406640CA
3637925	978	0.22	4.74	4.42931	5.58488e-11	Up	2.41648e-11	RBT7
3642503	1020	16.85	348.65	4.37096	0	Up	0	CAALFM_C105540CA
3637775	1098	5.23	107.04	4.3552	2.10333e-255	Up	1.17238e-256	CAALFM_C502690WA
3639668	555	0.01	0.2	4.32193	0.552852	*	0.5096	CAALFM_CR00530WA
3648227	720	1.04	20.72	4.31637	4.04842e-33	Up	1.01512e-33	CAALFM_CR07140CA
3640580	1536	0.21	4.03	4.26232	2.14706e-14	Up	8.2388e-15	IFF11
3636546	588	0.01	0.19	4.24793	0.552951	*	0.5096	MRV3
3648366	2118	8.16	153.86	4.23691	0	Up	0	CAALFM_CR06570CA
3638961	1083	50.53	949.93	4.23261	0	Up	0	XYL2
3634826	3594	14.11	258.4	4.19482	0	Up	0	CRP1
3647390	972	161.22	2896.34	4.16713	0	Up	0	HEM13
30515248	465	80.63	1389.9	4.10752	0	Up	0	SOD1
3639874	1773	0.01	0.17	4.08746	0.15866	*	0.129846	CAALFM_C105970WA
3642560	1668	5.34	87.38	4.03239	4.34964e-305	Up	2e-306	CIRT4B
3634831	894	0.12	1.89	3.97728	0.0002762	Up	0.000168936	CAALFM_C109300CA
3648285	953	34.07	526.01	3.94852	0	Up	0	CAALFM_C702610CA
3645573	1512	73.51	1103.97	3.90862	0	Up	0	OSM1
3634783	717	0.01	0.15	3.90689	0.553646	*	0.5096	CAALFM_C110170WA
3647997	687	0.18	2.66	3.88536	0.000276126	Up	0.000168936	CAALFM_CR07500WA
3644549	1872	0.56	8.17	3.86684	4.92753e-32	Up	1.26163e-32	PRM1
3641021	468	63.07	906.04	3.84455	0	Up	0	DAP1
3639896	747	0.01	0.14	3.80735	0.554144	*	0.5096	CAALFM_C105690CA
3636130	1530	0.01	0.14	3.80735	0.298453	*	0.257234	DAL7
3636547	771	0.01	0.14	3.80735	0.553348	*	0.5096	MRV4
3634903	2841	1.18	16.45	3.80123	1.47708e-95	Up	1.85185e-96	GCA1
3637882	3468	2.94	40.06	3.76827	3.11327e-280	Up	1.57569e-281	AMS1
3646809	792	0.82	11.17	3.76786	6.64265e-18	Up	2.27208e-18	MOH1
3644713	786	39.86	539.66	3.75904	0	Up	0	GPM2
3645320	792	0.01	0.13	3.70044	0.554843	*	0.5096	CAALFM_C111710CA
3647238	843	0.01	0.13	3.70044	0.553945	*	0.5096	CAALFM_C503730WA
3640406	1566	0.01	0.13	3.70044	0.29851	*	0.257234	CAALFM_CR01220WA
3643136	801	0.01	0.13	3.70044	0.553746	*	0.5096	CAALFM_C704080CA
3647306	846	0.01	0.13	3.70044	0.552653	*	0.5096	PGA39
3634881	735	1.04	13.26	3.67243	3.451e-19	Up	1.13987e-19	CAALFM_C110240CA
3639204	708	0.31	3.94	3.66786	3.8124e-06	Up	2.06258e-06	CAALFM_C602550WA
3634895	1788	105.62	1300.75	3.62239	0	Up	0	DAK2
3646393	912	45.94	564.79	3.61989	0	Up	0	CRG1
3642973	1029	84.95	1026.86	3.59548	0	Up	0	SUR2
3646814	816	0.53	6.39	3.59175	1.33679e-10	Up	5.89684e-11	ECE1
3641012	1530	3.91	46.99	3.58711	3.06412e-137	Up	2.8989e-138	LAP3
3644690	552	43.45	521.58	3.58546	0	Up	0	CAALFM_C103750WA
3643803	864	0.01	0.12	3.58496	0.554344	*	0.5096	CAALFM_C209800CA
3634811	852	0.01	0.12	3.58496	0.553845	*	0.5096	CAALFM_C110050WA
3637003	1710	0.01	0.12	3.58496	0.298281	*	0.257234	CAALFM_C702250WA
3636558	2175	0.19	2.26	3.57225	2.42616e-10	Up	1.08347e-10	PXP2
30515117	198	255.81	3008.19	3.55575	0	Up	0	WH11
3637364	570	3.9	45.48	3.54369	6.11647e-47	Up	1.23422e-47	HSP21
3644767	1908	0.01	0.11	3.45943	0.298224	*	0.257234	CAALFM_C104690CA
3644561	1818	0.52	5.65	3.44167	5.81385e-20	Up	1.88186e-20	PLB1
30515065	234	36.81	395.61	3.42591	1.01919e-138	Up	9.49068e-140	BLP1
3637883	384	28.52	304.12	3.41459	3.74031e-192	Up	2.71584e-193	CAALFM_C402340WA
3634790	1758	48.65	514.6	3.40294	0	Up	0	TPO3
3638308	843	3.46	36.39	3.3947	5.47282e-55	Up	9.98432e-56	RSN1
3636448	2964	165.8	1702.47	3.36011	0	Up	0	PFK1
3644941	849	1.14	11.62	3.3495	3.60932e-18	Up	1.22679e-18	PGA23
3648027	1308	102.37	1026.58	3.32598	0	Up	0	IFE2
3645419	1029	0.01	0.1	3.32193	0.55305	*	0.5096	HSP30
3640990	1473	0.07	0.7	3.32193	0.00995886	*	0.00699064	CAALFM_CR04250WA
3642285	924	25.79	255.15	3.30646	0	Up	0	CAALFM_C306490WA
3646969	1542	19.61	190.66	3.28134	0	Up	0	CAALFM_C503510CA
3638873	1653	173.58	1634.86	3.23549	0	Up	0	HGT6
3636125	1215	0.01	0.09	3.16993	0.554244	*	0.5096	OP4
3639659	1140	0.01	0.09	3.16993	0.553447	*	0.5096	CAALFM_CR00650WA
3643300	375	14.97	133.72	3.15907	3.69711e-77	Up	5.42398e-78	CAALFM_C114190CA
30515083	270	506.38	4487.43	3.1476	0	Up	0	STF2
3637935	723	6.18	54.44	3.13899	1.04493e-64	Up	1.72138e-65	CAALFM_C403000CA
3640210	753	3.32	28.97	3.1253	2.60059e-36	Up	6.17242e-37	CAALFM_C101220CA
3646696	1029	9.13	79.48	3.12191	1.87774e-135	Up	1.78891e-136	CAALFM_CR05750WA
3647318	2256	0.09	0.77	3.09686	0.000741838	Up	0.000469446	CAALFM_CR06870CA
30514966	1101	12.17	104.07	3.09615	2.09721e-188	Up	1.56094e-189	CAALFM_C101930WA
3637056	2841	317.24	2706.57	3.09282	0	Up	0	PFK2
3638868	1005	5.95	49.26	3.04946	1.89551e-80	Up	2.69622e-81	CAALFM_C200510WA
3646047	1341	23.97	197.18	3.04021	0	Up	0	CAALFM_CR07480WA
3639198	930	64.96	530.78	3.03049	0	Up	0	CAALFM_C603320WA
3646427	1014	35.5	287.41	3.01722	0	Up	0	CSH1
3637026	372	0.31	2.48	3	0.0313383	*	0.0232212	GRX1
3639533	954	0.11	0.88	3	0.0313313	*	0.0232212	CAALFM_C107040CA
3640156	1011	44.17	352.85	2.99792	0	Up	0	ADH5
3636609	633	0.52	4.11	2.98255	5.82337e-05	Up	3.38942e-05	CAALFM_C301230CA
3641552	489	87.78	681.01	2.95571	0	Up	0	CAALFM_C500390CA
3635197	1197	0.62	4.79	2.94969	4.8131e-10	Up	2.17728e-10	SAP3
3636229	1971	55.9	429.33	2.94117	0	Up	0	HSP70
3648348	1419	109.6	839.53	2.93733	0	Up	0	GLK1
3643324	1572	1.74	13.2	2.92338	1.2994e-33	Up	3.23238e-34	CAALFM_C114180WA
3636162	762	1	7.57	2.92029	8.42237e-10	Up	3.84342e-10	CAALFM_C113180WA
3636555	3345	2.13	16.08	2.91634	1.6432e-86	Up	2.19872e-87	FGR23
3648170	606	933.04	6937.9	2.89449	0	Up	0	UCF1
3636159	1377	7.27	53.83	2.88838	4.017e-115	Up	4.39172e-116	PSA2
3642559	2451	3.26	24.06	2.88369	3.75248e-93	Up	4.79766e-94	CAALFM_CR02800CA
3637956	2703	38.22	271.54	2.82877	0	Up	0	GPH1
3647478	1062	1.3	9.18	2.81998	1.51799e-15	Up	5.58638e-16	TES15
3640295	1581	0.01	0.07	2.80735	0.553149	*	0.5096	CAALFM_C603600CA
3636545	747	1.31	9.17	2.80735	5.33742e-11	Up	2.30588e-11	MRV2
3641764	1206	7.03	48.74	2.79351	5.91443e-88	Up	7.81612e-89	CAALFM_C306140WA
3639211	366	0.32	2.21	2.7879	0.0546085	*	0.041828	CAALFM_C602620CA
3643144	1482	39.72	269.46	2.76213	0	Up	0	CAALFM_C703860WA
3646699	1437	40.72	276.18	2.7618	0	Up	0	TPS1
3642635	1599	0.2	1.35	2.75489	0.000305886	Up	0.000187953	GIT4
3640711	4473	7.88	53.06	2.75136	0	Up	0	CDR4
3639665	2724	10.41	68.47	2.7175	7.41852e-275	Up	3.82828e-276	NTH1
3639167	804	1.08	7.02	2.70044	5.62738e-09	Up	2.6536e-09	CAALFM_C602450WA
3635663	1314	23.7	153.89	2.69894	7.58361e-290	Up	3.70024e-291	CAALFM_C401970WA
3636451	1242	1.19	7.71	2.69577	9.83214e-15	Up	3.73218e-15	CAALFM_C504260WA
3647685	1206	37.86	242.91	2.68168	0	Up	0	CAALFM_CR02570CA
3648347	1341	7.97	51.08	2.68011	2.00471e-98	Up	2.4404e-99	CAALFM_CR07160CA
3647070	1917	0.11	0.7	2.66985	0.00677481	*	0.00469732	CAALFM_C600730WA
3646509	1491	176.08	1106.39	2.65156	0	Up	0	ERG1
3641353	1716	2.38	14.93	2.64918	2.39373e-37	Up	5.5785e-38	CAALFM_C703280CA
3640106	1125	2.65	16.35	2.62523	1.71539e-26	Up	4.84316e-27	BIO2
3642078	1158	0.37	2.25	2.60433	0.000123016	Up	7.35124e-05	CAALFM_CR08310CA
3637784	2403	1.12	6.8	2.60204	6.86163e-24	Up	2.05304e-24	MNN1
3638909	627	22.51	136.31	2.59825	3.74316e-113	Up	4.1233e-114	CAALFM_C200770WA
3641796	1179	15.38	92.55	2.58918	3.16257e-149	Up	2.78804e-150	CAALFM_C405900CA
3642489	1758	0.71	4.27	2.58835	2.00055e-11	Up	8.47736e-12	CAALFM_C105440CA
3635211	963	0.11	0.66	2.58496	0.0942911	*	0.0745938	RAS2
3634833	2931	1.09	6.52	2.58054	1.25628e-27	Up	3.47212e-28	CAALFM_C109310CA
3636984	1458	105.32	625.65	2.57058	0	Up	0	CAALFM_C701650WA
3639901	2655	0.66	3.91	2.56663	2.08612e-15	Up	7.73584e-16	CAALFM_C301130CA
3645767	531	0.21	1.24	2.56188	0.094232	*	0.0745938	CAALFM_C400640WA
3639029	1290	8.11	47.86	2.56105	3.22572e-84	Up	4.41762e-85	CAALFM_CR09930WA
3638894	690	0.16	0.94	2.55459	0.0942713	*	0.0745938	PGA19
3646489	2139	39.1	229.19	2.5513	0	Up	0	UPC2
3643786	1395	39.87	232.05	2.54106	0	Up	0	CAALFM_C209710CA
3637402	345	86.19	499.57	2.53509	1.46953e-205	Up	9.72232e-207	ASR3
3641907	777	40.49	234.02	2.53099	3.15499e-236	Up	1.84206e-237	ASR2
3636900	1131	14.37	82.61	2.52326	4.9157e-124	Up	5.0653e-125	CAALFM_C103270WA
3636210	897	0.72	4.13	2.52007	6.87644e-06	Up	3.77374e-06	CAALFM_C113600WA
3641932	1815	0.06	0.34	2.5025	0.0942516	*	0.0745938	CAALFM_CR09390CA
3643500	780	38.1	215.69	2.5011	9.593e-216	Up	6.07694e-217	CAALFM_C207060WA
3641205	3024	36.05	202.55	2.49021	0	Up	0	TPS3
3642809	1551	18.27	102.52	2.48836	5.81058e-210	Up	3.76736e-211	CAALFM_C406660WA
3641194	507	23.3	130.54	2.48609	5.81116e-82	Up	8.12178e-83	NCE4
3640296	1965	5.25	28.91	2.46118	3.96122e-75	Up	5.87696e-76	FGR17
3637850	531	917.11	5037.9	2.45766	0	Up	0	AHP1
3645366	1410	18.07	98.44	2.44565	9.03507e-179	Up	7.00868e-180	CAALFM_C403600CA
3642459	1119	0.19	1.03	2.43857	0.0196877	*	0.0142692	CEK2
3640759	993	7.97	43	2.43169	1.22534e-54	Up	2.24964e-55	CAALFM_C108240CA
3646046	1131	35.86	193.35	2.43077	8.01097e-277	Up	4.09426e-278	GLK4
3643526	1830	18.03	97.12	2.42937	1.22502e-228	Up	7.33474e-230	ARE2
3640093	1497	3.16	16.71	2.40272	1.33404e-32	Up	3.37812e-33	HNM3
3636916	546	149.09	777.53	2.38271	0	Up	0	CAALFM_C103510CA
3637429	849	6.86	35.62	2.37641	1.09365e-37	Up	2.53062e-38	CAALFM_C203290WA
3638541	849	76.49	395.93	2.3719	0	Up	0	CAALFM_C306860CA
3636414	828	19.31	98.7	2.3537	1.49702e-98	Up	1.81742e-99	CAALFM_C504470CA
3643924	1212	55.5	283.35	2.35203	0	Up	0	GPD1
3642331	981	32.06	163.6	2.35133	4.75332e-194	Up	3.41994e-195	ARA1
3638919	984	1.09	5.56	2.35076	1.01975e-07	Up	5.10716e-08	CAALFM_CR10200WA
3646562	1560	0.61	3.11	2.35003	4.28243e-07	Up	2.20992e-07	GIT1
3647554	504	1.12	5.71	2.34999	0.000230328	Up	0.00013985	CAALFM_C602100WA
30515264	216	68.78	349.64	2.34581	7.72425e-75	Up	1.1511e-75	CAALFM_C403960WA
3642582	492	1.38	7	2.34269	5.38111e-05	Up	3.12756e-05	CAALFM_CR02780WA
3647081	1254	1702.39	8579.55	2.33334	0	Up	0	PGK1
3644946	1389	4.64	23.36	2.33184	1.87415e-40	Up	4.15996e-41	PHO113
3636874	2559	23.81	119.82	2.33123	0	Up	0	RAD16
3648138	121	12.71	63.88	2.3294	7.10795e-07	Up	3.70328e-07	RDN5
3636225	1947	0.01	0.05	2.32193	0.552752	*	0.5096	OFI1
3643930	1113	2.01	9.87	2.29585	4.34671e-14	Up	1.68735e-14	IFR1
3641878	369	0.32	1.56	2.2854	0.160353	*	0.131391	CAALFM_CR08880CA
3642587	822	9.07	44.11	2.28193	9.14324e-43	Up	1.96748e-43	AQY1
3635856	2112	0.74	3.59	2.27839	3.62031e-10	Up	1.62872e-10	CAALFM_C202550CA
3640519	792	29.55	142.64	2.27115	1.0579e-129	Up	1.04985e-130	DOT5
3645098	1086	0.2	0.96	2.26303	0.0329861	*	0.0245404	CAALFM_CR03300CA
3636223	1728	0.79	3.75	2.24697	1.02801e-08	Up	4.92752e-09	CAALFM_C113430CA
30515222	124	6.78	31.99	2.23826	0.000627854	Up	0.000394408	SNR52
3639570	3237	11.35	53.38	2.23361	2.58643e-203	Up	1.74967e-204	ATC1
3635675	2058	12.4	58.23	2.23142	5.2943e-140	Up	4.87748e-141	CAALFM_C400950CA
3641197	1029	71.88	336.57	2.22724	0	Up	0	MDH1-3
3636447	1515	28.08	131.15	2.2236	2.70493e-228	Up	1.62403e-229	CRH12
30515447	139	4.52	21.11	2.22353	0.00271596	*	0.00180405	ITS1
3635584	537	124.76	582.27	2.22253	0	Up	0	CAALFM_C401760WA
3641015	1455	925.78	4320.28	2.22238	0	Up	0	HXK2
3635585	1080	2687.4	12502.1	2.21789	0	Up	0	FBA1
3644018	900	4.66	21.62	2.21396	8.21009e-23	Up	2.50268e-23	CIP1
3638325	711	111.78	518.19	2.21282	0	Up	0	GLX3
3636432	681	58.86	271	2.20293	3.83886e-201	Up	2.64136e-202	MUM2
3647044	1497	2.04	9.39	2.20256	4.37358e-17	Up	1.53502e-17	PRC2
3643494	1578	0.2	0.92	2.20163	0.0119936	*	0.00847842	SPR1
3643680	1947	6.53	30.03	2.20125	1.23673e-67	Up	1.97395e-68	GPI1
3646796	459	25.29	115.1	2.18625	8.88016e-56	Up	1.60389e-56	CAALFM_C403370CA
3635243	1215	2.79	12.52	2.1659	7.12604e-18	Up	2.43978e-18	CAALFM_C305080WA
3646486	963	67.95	304.76	2.16513	0	Up	0	CAF16
3638813	1308	0.89	3.97	2.15726	7.80587e-07	Up	4.07594e-07	SAP30
3636836	1029	19.29	85.7	2.15144	2.33237e-96	Up	2.88942e-97	GOR1
3641342	687	123.47	546.45	2.14593	0	Up	0	CAALFM_C703200CA
3646238	2079	6.29	27.67	2.13719	2.02354e-64	Up	3.34022e-65	CAALFM_C703580CA
3640257	1254	0.08	0.35	2.12928	0.267267	*	0.227836	SAP4
3636600	588	77.88	339.46	2.12392	3.82459e-205	Up	2.54298e-206	CAALFM_C301940CA
3647071	1440	80.01	348.54	2.12307	0	Up	0	COX15
3635245	1731	13.17	57.36	2.12279	1.18312e-108	Up	1.3424e-109	CAALFM_C305090CA
3643781	1521	4.7	20.44	2.12066	9.98062e-35	Up	2.4316e-35	CAALFM_C209860CA
3643652	843	0.9	3.9	2.11548	0.000148776	Up	8.94722e-05	ATO5
3642247	1842	101.64	439.85	2.11354	0	Up	0	CAALFM_C306700CA
3642562	1683	167.52	723.68	2.11102	0	Up	0	PGM2
3642276	1488	9.25	39.95	2.11067	9.19536e-65	Up	1.51177e-65	CAALFM_C306560WA
3645278	648	0.85	3.67	2.11025	0.00166784	*	0.00108688	GST3
3644402	1158	8.71	37.59	2.1096	2.66052e-47	Up	5.33776e-48	ASR1
3634870	1530	29.99	129.08	2.10571	6.1672e-212	Up	3.95778e-213	CAALFM_C109650WA
3638482	747	1384.72	5907.25	2.09289	0	Up	0	TPI1
3640191	1983	53.24	225.61	2.08325	0	Up	0	CAALFM_C101360CA
3639181	1032	0.72	3.05	2.08274	0.000240931	Up	0.000146567	CAALFM_C603240WA
30515030	192	1671.08	7070.77	2.08109	0	Up	0	CAALFM_C108350CA
3641602	1242	44.3	186.72	2.0755	3.07405e-242	Up	1.75921e-243	CAALFM_C601420CA
3639184	894	38.25	160.92	2.07281	4.37398e-148	Up	3.86322e-149	AYR2
3638478	870	3.22	13.52	2.06996	3.67035e-13	Up	1.46608e-13	CAALFM_C307330WA
3643801	1824	7.33	30.7	2.06635	7.71525e-60	Up	1.33479e-60	CAALFM_C209820WA
30515020	207	110.65	460.68	2.05776	4.199e-79	Up	6.05612e-80	CAALFM_C107160CA
3642969	900	1.31	5.4	2.04339	5.27714e-06	Up	2.87336e-06	PRA1
3644708	1236	0.43	1.77	2.04134	0.00269137	*	0.00178683	CAALFM_C104270CA
3644471	516	41.79	170.85	2.0315	3.60984e-85	Up	4.86606e-86	GPX3
3635641	1197	35.77	144.57	2.01495	5.12331e-174	Up	4.12678e-175	CAALFM_C402100CA
3638379	390	106.41	429.25	2.01218	2.59496e-153	Up	2.21898e-154	CAALFM_C302920WA
3642050	489	9.47	37.95	2.00266	1.90023e-18	Up	6.39906e-19	CAALFM_C112140WA
3642321	1503	0.07	0.28	2	0.267371	*	0.227836	CAALFM_C207840WA
3648306	1851	48.57	194.19	1.99933	0	Up	0	XKS1
3634923	1596	39.49	157.63	1.99698	3.90256e-252	Up	2.20108e-253	HEM14
3635673	534	51.35	204.91	1.99655	1.92606e-103	Up	2.25864e-104	CAALFM_C402110WA
3636892	2667	113.06	450.99	1.99601	0	Up	0	TPS2
3646496	474	4.78	19.06	1.99547	1.68747e-09	Up	7.77586e-10	CAALFM_C108530WA
3644555	639	23.95	95.41	1.99411	4.95988e-59	Up	8.66298e-60	CAALFM_C111270WA
3645469	321	0.37	1.47	1.99022	0.267216	*	0.227836	CAALFM_C204430WA
3639734	690	27.59	109.5	1.98871	4.92986e-73	Up	7.5016e-74	CAALFM_CR00090CA
3636529	1113	188.48	747.52	1.9877	0	Up	0	DES1
3644025	798	0.27	1.07	1.98658	0.0890128	*	0.0701826	FIG1
3647250	786	11.72	46.4	1.98515	4.03938e-36	Up	9.61408e-37	VPS22
3646967	1632	19.01	74.53	1.97106	1.53663e-120	Up	1.62152e-121	CAALFM_C503490CA
3644060	1224	75.46	295.48	1.96928	0	Up	0	EBP1
30514999	408	24.92	97.48	1.9678	1.53519e-36	Up	3.63102e-37	AUT7
3645746	1077	0.1	0.39	1.96347	0.267319	*	0.227836	CAALFM_C400530CA
3638946	1713	1.28	4.99	1.9629	1.65029e-09	Up	7.5991e-10	MAL2
3643119	1362	5.93	23.11	1.96241	7.16989e-32	Up	1.84287e-32	CAALFM_C703780CA
3638350	1101	322.71	1254.43	1.95872	0	Up	0	CCP1
3642591	864	8.61	33.37	1.95447	1.97851e-28	Up	5.37332e-29	CAALFM_CR02960WA
3640435	1986	163.25	632.57	1.95414	0	Up	0	GSY1
3642010	1443	57.46	221.62	1.94746	0	Up	0	CAALFM_C111850WA
3639188	1083	1.38	5.32	1.94676	1.22186e-06	Up	6.44478e-07	CAALFM_C602950CA
30515150	337	8.12	31.24	1.94384	3.95148e-10	Up	1.78098e-10	RPR1
3638793	582	20.79	79.91	1.94249	1.79531e-43	Up	3.79492e-44	CAALFM_C201250WA
3641771	1635	54.92	210.93	1.94136	0	Up	0	HOM3
3645123	969	72.92	279.73	1.93965	5.94517e-256	Up	3.2843e-257	CAALFM_CR03120WA
3636228	2001	1.93	7.38	1.93502	1.96663e-15	Up	7.28622e-16	KNS1
3634825	342	15.96	60.74	1.92819	1.0802e-18	Up	3.61614e-19	CAALFM_C109770WA
3645913	900	12.66	47.94	1.92095	4.46273e-41	Up	9.80236e-42	CAALFM_C701150WA
3644432	1317	60.52	227.72	1.91178	1.64727e-281	Up	8.3099e-283	UBA4
3640745	3171	1.56	5.86	1.90935	6.42977e-19	Up	2.14184e-19	CAT8
3643438	1515	1940.32	7286.28	1.90889	0	Up	0	CDC19
3640710	408	199.61	748.89	1.90757	1.9823e-261	Up	1.07213e-262	OFR1
3644563	1116	384.38	1439.67	1.90513	0	Up	0	GPD2
3645321	1080	43.58	162.53	1.89897	2.00914e-162	Up	1.6549e-163	MRF1
3643909	606	17.65	65.79	1.8982	1.24091e-36	Up	2.9268e-37	PST2
3647194	2841	3.08	11.48	1.89812	3.6818e-32	Up	9.40242e-33	GCA2
3639547	6822	6.26	23.31	1.89671	7.16579e-153	Up	6.1394e-154	BPH1
3634804	3501	2	7.44	1.8953	7.21028e-26	Up	2.07388e-26	CAALFM_C109340CA
3645906	1434	37.06	137.38	1.89024	4.21009e-183	Up	3.24496e-184	CAALFM_C701230CA
3642471	2109	61.73	228.36	1.88727	0	Up	0	PRD1
3642584	414	72.13	266.53	1.88563	6.41476e-94	Up	8.16964e-95	CAALFM_CR02880WA
3645433	573	72.55	268.08	1.88562	4.6054e-135	Up	4.40278e-136	UBC8
3643681	330	8.68	32.02	1.88321	9.37926e-10	Up	4.28784e-10	CAALFM_C305400CA
3643340	1008	14.84	54.73	1.88284	3.76796e-51	Up	7.18568e-52	CAALFM_C114030WA
3646847	642	2.06	7.59	1.88146	2.02137e-05	Up	1.14141e-05	CAALFM_C404270WA
3638951	2061	83.86	308.69	1.8801	0	Up	0	CTM1
3636489	1053	4979.61	18244.6	1.87337	0	Up	0	ADH1
3645416	624	26.87	98.42	1.87296	1.1756e-54	Up	2.15636e-55	CAALFM_C102020WA
3641380	519	46.28	169.12	1.86959	4.38941e-76	Up	6.46868e-77	CAALFM_C703030WA
3645436	1530	19.42	70.95	1.86926	3.79407e-100	Up	4.54334e-101	UGA2
3644856	1080	19.91	72.63	1.86707	1.28929e-71	Up	1.99386e-72	CAALFM_CR06290CA
3641902	1587	7.53	27.43	1.86503	8.04621e-41	Up	1.774e-41	FCY24
3637837	876	54.57	198.15	1.86041	1.65042e-154	Up	1.40037e-155	CAALFM_C403200CA
3635590	1305	5.58	20.22	1.85745	6.40156e-25	Up	1.87197e-25	CAALFM_C401860CA
3639207	1494	16.6	60.06	1.85522	4.26035e-82	Up	5.9473e-83	CAALFM_C602580WA
3647527	1986	22.46	80.73	1.84575	6.33891e-146	Up	5.64064e-147	CAALFM_C104960CA
30515392	265	62.59	224.5	1.84271	5.22221e-46	Up	1.065e-46	SCR1
3634911	2274	9.41	33.66	1.83877	3.65727e-70	Up	5.73452e-71	MSN4
3638848	1029	11.62	41.52	1.8372	1.14089e-38	Up	2.59088e-39	CAALFM_C200630CA
3641920	1470	113.52	402.6	1.8264	0	Up	0	CBP1
3636914	882	101.64	359.84	1.82389	4.23892e-274	Up	2.19448e-275	CAALFM_C103490WA
3644766	2736	7.53	26.64	1.82287	2.22048e-66	Up	3.5845e-67	CAALFM_C104700CA
3644459	927	185.58	655.46	1.82047	0	Up	0	PHO15
3645464	1050	8.53	30.07	1.81771	1.67222e-28	Up	4.53318e-29	CAALFM_C204480WA
3644929	1386	1.51	5.31	1.81416	1.0284e-07	Up	5.1522e-08	PHO112
3639286	972	72.02	252.83	1.8117	1.07641e-211	Up	6.92562e-213	CAALFM_C100420WA
3642239	705	31.3	109.74	1.80985	4.49094e-66	Up	7.27196e-67	CAALFM_C306270CA
3643291	682	4.51	15.81	1.80964	3.12427e-10	Up	1.40142e-10	CAALFM_C114630CA
3648286	4701	16.04	55.99	1.8035	7.27758e-235	Up	4.27314e-236	CAALFM_C702600CA
3645749	825	14.8	51.41	1.79645	8.41362e-37	Up	1.97746e-37	CSP2
3642814	681	0.32	1.11	1.79442	0.143533	*	0.116255	CAALFM_C406220CA
3645216	1200	3.18	10.95	1.78383	2.4646e-12	Up	1.01013e-12	CAALFM_C207580WA
3644854	495	9.12	31.23	1.77583	2.16769e-13	Up	8.61554e-14	CAALFM_CR06270WA
3643520	597	46.6	159.55	1.77561	6.43001e-78	Up	9.3483e-79	PST1
3638852	1545	80.72	276.02	1.77377	0	Up	0	SMF3
3647131	1878	56.35	192.31	1.77095	0	Up	0	FET34
3643008	494	20.56	70.1	1.76957	1.76886e-28	Up	4.80102e-29	CAALFM_C202670CA
3640392	528	11.46	39.03	1.76798	1.5609e-17	Up	5.39576e-18	ATO9
3637760	579	11.32	38.48	1.76523	5.49237e-19	Up	1.82594e-19	CAALFM_C502220CA
3636467	1305	37.55	126.89	1.75669	6.18699e-139	Up	5.74082e-140	CAALFM_C505200CA
3634919	1065	5.8	19.58	1.75526	2.12723e-18	Up	7.17756e-19	CAALFM_C108840WA
3642124	2145	24.44	82.48	1.7548	2.32805e-150	Up	2.0331e-151	CAALFM_CR08650CA
3646820	1008	12.19	40.97	1.74887	5.37465e-35	Up	1.30588e-35	RVS162
3641745	1506	0.35	1.17	1.74108	0.0168256	*	0.0120835	CAALFM_C306040WA
3641126	1362	4.49	15	1.74018	4.97323e-18	Up	1.69778e-18	SAP10
3641879	2367	13.2	44.08	1.73959	2.44002e-88	Up	3.2165e-89	CAALFM_CR09140CA
30515013	204	21.64	72.25	1.7393	9.36047e-11	Up	4.08882e-11	CAALFM_C106870CA
3647052	1986	8.55	28.44	1.73393	5.80427e-48	Up	1.15298e-48	SEF2
3637834	2229	42.48	141.21	1.73299	2.98007e-262	Up	1.60192e-263	CAALFM_C402620CA
3637371	2889	24.19	80.41	1.73296	8.77655e-195	Up	6.27104e-196	CAALFM_C203760CA
3642062	624	285.13	947.14	1.73196	0	Up	0	RIB3
3647320	1890	81.6	270.08	1.72675	0	Up	0	ARO10
3640569	510	48.95	161.27	1.7201	1.65872e-63	Up	2.7627e-64	TLO7
3643182	2604	26.68	87.67	1.71632	1.02841e-188	Up	7.63736e-190	CAALFM_CR03620CA
3646962	1854	67.63	221.12	1.70909	0	Up	0	OFD1
3643531	1557	0.67	2.19	1.7087	0.000774172	Up	0.000490548	CAALFM_C206990WA
3634787	1050	28.23	91.89	1.70268	2.61695e-77	Up	3.82198e-78	CAALFM_C108760WA
3640941	1530	102.4	332.76	1.70027	0	Up	0	QDR1
3643501	1155	32.44	105.23	1.6977	4.65113e-97	Up	5.72352e-98	CAALFM_C207070WA
3646559	756	6.61	21.43	1.69691	1.35807e-13	Up	5.35052e-14	CAALFM_C206550WA
3636213	1683	4.42	14.32	1.69591	1.71956e-20	Up	5.50054e-21	CYB2
3642780	1704	4332.05	14031.5	1.69554	0	Up	0	PDC11
3647534	612	19.86	64.29	1.69473	5.55294e-31	Up	1.44747e-31	PSF2
3635263	1248	94.86	307.03	1.69451	1.30022e-303	Up	6e-305	CMK1
3643669	1173	16.28	52.66	1.69361	7.88399e-50	Up	1.53481e-50	CAALFM_C305450CA
3644435	1491	110.95	358.6	1.69247	0	Up	0	CAALFM_C110820CA
3643521	1398	39.93	128.59	1.68723	8.40017e-143	Up	7.5721e-144	PRB1
3641157	1137	116.59	374.01	1.68163	0	Up	0	SCS7
3636119	2256	26.85	85.94	1.67841	6.97152e-155	Up	5.89224e-156	SEC2
3637432	702	64.91	207.31	1.67528	1.25514e-110	Up	1.40751e-111	CAALFM_C203260WA
3634819	1335	142.82	455.75	1.67404	0	Up	0	URA1
3640394	453	1.01	3.22	1.67271	0.0451026	*	0.034144	ATO10
3637960	510	5.07	16.05	1.66252	4.21092e-07	Up	2.17232e-07	CAALFM_C700760CA
3643522	960	68.28	215.55	1.65849	1.28652e-157	Up	1.08309e-158	CAALFM_C206890CA
3641634	1482	0.64	2.02	1.65821	0.00199357	*	0.00130838	CAALFM_C601810WA
3636926	1233	41.46	130.55	1.65481	6.08522e-124	Up	6.28048e-125	CAALFM_C103120WA
3637004	858	1.38	4.33	1.6497	0.000699695	Up	0.00044162	FMP45
30515382	129	963.08	3013.21	1.64557	4.32603e-191	Up	3.15544e-192	CAALFM_CR02470WA
3634789	1656	26.06	81.19	1.63946	1.86461e-103	Up	2.18042e-104	CAALFM_C108780WA
3640557	498	2.72	8.46	1.63705	0.000415378	Up	0.000257636	CAALFM_C300230CA
3640554	2850	2.18	6.78	1.63696	4.08571e-16	Up	1.47183e-16	CAALFM_C300400CA
3636168	1629	20.52	63.66	1.63336	1.311e-79	Up	1.87998e-80	TGL99
3643664	846	3.57	11.04	1.62874	4.95909e-08	Up	2.45412e-08	ATO6
3645776	2385	25.8	79.61	1.62558	4.10208e-145	Up	3.66378e-146	CAALFM_C208860WA
3646362	1122	48.79	150.21	1.62232	1.31924e-125	Up	1.34193e-126	BUB3
3634888	1407	0.67	2.06	1.62041	0.00302255	*	0.0020182	LIP1
3637431	747	2887.38	8874.2	1.61986	0	Up	0	GPM1
3640438	1437	13.25	40.7	1.61904	1.08166e-44	Up	2.256e-45	CAALFM_CR00750CA
3646558	588	23.38	71.79	1.61851	5.27412e-31	Up	1.37392e-31	CAALFM_C206430CA
3638460	741	27.47	84.09	1.61408	7.9209e-46	Up	1.62453e-46	CAALFM_C307670WA
3646086	1491	42.08	128.41	1.60955	1.80636e-142	Up	1.63725e-143	CAALFM_C600390WA
3635268	750	58.14	177.29	1.60851	6.10075e-96	Up	7.5881e-97	CAALFM_C304920CA
3642130	540	48.03	146.41	1.60801	5.14218e-56	Up	9.27056e-57	ARF1
3643222	2211	8.98	27.33	1.6057	3.55859e-46	Up	7.2396e-47	CAALFM_CR03690WA
3638965	822	69.28	210.57	1.60379	5.03466e-125	Up	5.13792e-126	CTA26
3638357	1956	1.07	3.25	1.60283	6.71704e-06	Up	3.68182e-06	BMT7
3645986	702	65.22	197.82	1.6008	5.33184e-99	Up	6.43772e-100	CAALFM_C604480CA
3644024	1242	21.04	63.69	1.59793	1.34308e-58	Up	2.36138e-59	CAALFM_C601300WA
3638316	1650	17.52	53.02	1.59753	2.74143e-65	Up	4.47988e-66	CAALFM_C303230CA
3637811	1116	122.03	368.26	1.59349	1.23659e-296	Up	5.95182e-298	GRE3
3643933	1206	1.49	4.49	1.5914	4.69604e-05	Up	2.72162e-05	CAALFM_C210150WA
3643676	3777	7.77	23.39	1.58991	1.46634e-66	Up	2.36224e-67	CAALFM_C305360CA
3636619	1152	2.95	8.88	1.58984	1.45686e-08	Up	7.0289e-09	CAALFM_C302340WA
3639831	528	0.01	0.03	1.58496	0.991102	*	0.990446	CAALFM_C301050CA
3635804	1170	2.27	6.78	1.57859	7.75018e-07	Up	4.04558e-07	CAALFM_C201540WA
3638511	969	106.73	318.75	1.57846	1.15064e-218	Up	7.19386e-220	CAALFM_C306920WA
3635752	1776	13.3	39.6	1.57407	9.53596e-52	Up	1.80593e-52	CAALFM_C202180WA
3635709	1359	254.73	758.26	1.57372	0	Up	0	HRT2
3645432	555	32.94	98.01	1.57309	7.73269e-38	Up	1.78033e-38	CAALFM_C101840CA
3646615	1920	10	29.71	1.57095	3.23345e-42	Up	7.01134e-43	APG7
3644703	1035	4.27	12.68	1.57025	1.51345e-10	Up	6.70112e-11	IFD6
3639205	1047	150.33	446.11	1.56927	0	Up	0	CAALFM_C602560WA
3639180	1038	6.17	18.3	1.5685	1.51592e-14	Up	5.77934e-15	ARG3
3635609	1734	0.24	0.71	1.56478	0.0692184	*	0.0537284	CAALFM_C400990WA
3636990	393	1.77	5.23	1.56306	0.0228343	*	0.0166631	CAALFM_C702210WA
3642597	501	63.64	188.02	1.56288	2.32772e-63	Up	3.88466e-64	CAALFM_CR03000CA
3644121	1983	46.78	138.13	1.56206	2.3621e-196	Up	1.66824e-197	CAALFM_C500750CA
30515042	88	5.21	15.38	1.5617	0.22571	*	0.189274	CAALFM_C110590WA
30515119	80	9.84	29.03	1.56081	0.123652	*	0.0991504	CAALFM_C205310CA
3639206	999	31.78	93.46	1.55623	9.78632e-66	Up	1.59113e-66	SEC20
3634791	1677	20.54	60.37	1.5554	1.44528e-72	Up	2.20162e-73	CAALFM_C108800WA
3642965	447	0.77	2.26	1.55339	0.123626	*	0.0991504	CAALFM_C407020CA
3635670	3312	1.18	3.46	1.55199	2.2855e-09	Up	1.05996e-09	CAALFM_C402150CA
3642655	780	140.58	411.01	1.54778	1.10445e-217	Up	6.9416e-219	TFS1
3635207	840	0.39	1.14	1.54749	0.123601	*	0.0991504	CAALFM_C304450CA
3647893	342	0.35	1.02	1.54314	0.434005	*	0.387058	NRG2
30515318	102	141.92	413.13	1.54152	6.2737e-17	Up	2.20918e-17	CUP1
3641166	1401	5.04	14.64	1.53842	2.1341e-15	Up	7.92082e-16	CAALFM_C404990CA
30515234	231	260.25	755.91	1.53832	1.83225e-99	Up	2.20318e-100	CRD2
3638389	411	12.49	36.18	1.53442	1.09203e-10	Up	4.78824e-11	CAALFM_C303000WA
3638336	411	12.49	36.18	1.53442	1.09162e-10	Up	4.78824e-11	CAALFM_C302890CA
3636408	1200	0.18	0.52	1.53051	0.225665	*	0.189274	RNY11
3641395	1362	0.41	1.18	1.52509	0.0395905	*	0.0297158	LIP9
3639487	942	7.51	21.61	1.52481	7.69551e-15	Up	2.9135e-15	CAALFM_C107100CA
3644777	2964	13.01	37.42	1.52419	4.11359e-78	Up	5.97376e-79	SYG1
3642056	1356	0.16	0.46	1.52356	0.225621	*	0.189274	CAALFM_C112090CA
3640098	966	314.24	901.58	1.52059	0	Up	0	CSP37
3648245	516	89.67	257.13	1.5198	1.87573e-85	Up	2.52228e-86	CAALFM_CR05440WA
3642919	1299	17.32	49.43	1.51295	2.62908e-44	Up	5.50516e-45	OYE32
3646554	585	11	31.34	1.5105	6.46927e-13	Up	2.60012e-13	SCP1
3640251	690	26.96	76.74	1.50916	2.05489e-35	Up	4.9588e-36	CAALFM_C603590CA
3644416	1086	86.65	246.63	1.50908	9.66951e-179	Up	7.51682e-180	CAALFM_C111080WA
3641347	2172	3.11	8.85	1.50876	2.76672e-14	Up	1.06623e-14	CAALFM_C703140WA
3640751	1047	103.2	293.56	1.50821	2.06058e-204	Up	1.38031e-205	ADH2
3642126	804	4.85	13.77	1.50547	2.0307e-08	Up	9.85122e-09	CAALFM_CR08670CA
3645793	504	19.66	55.81	1.50526	8.16602e-19	Up	2.72696e-19	CAALFM_C209030WA
3637980	645	25.92	73.48	1.50329	1.76973e-31	Up	4.56336e-32	CAALFM_C700240WA
3639339	1740	17.61	49.84	1.50091	2.81186e-59	Up	4.88796e-60	LEU4
3637774	975	18.22	51.5	1.49905	4.89248e-34	Up	1.20572e-34	CAALFM_C502680WA
3643015	1266	97.13	273.82	1.49524	2.47926e-229	Up	1.48034e-230	CAALFM_C202930CA
3647562	1134	44.59	125.51	1.49301	2.96834e-94	Up	3.76566e-95	CAALFM_C602030CA
3643745	384	545.69	1535.25	1.49232	0	Up	0	HSP12
3637732	384	545.69	1535.25	1.49232	0	Up	0	CAALFM_C502110WA
3640949	810	190.73	536.3	1.49151	1.40365e-279	Up	7.12736e-281	PDX3
3645572	648	154.59	433.31	1.48695	1.83123e-177	Up	1.43567e-178	YTH1
3639200	2055	67.95	190.25	1.48535	6.55982e-260	Up	3.5696e-261	GLC3
3642657	471	27.22	75.82	1.47791	8.69017e-23	Up	2.65046e-23	CAALFM_C501200WA
3637785	651	9.96	27.74	1.47775	1.81253e-12	Up	7.39582e-13	CAALFM_C502640WA
3638477	888	22.9	63.76	1.4773	3.11176e-37	Up	7.2673e-38	GCY1
3641220	1092	5.07	14.09	1.47461	4.23071e-11	Up	1.81866e-11	CAALFM_C404140WA
3640134	1131	150.02	416.38	1.47275	8.60641e-303	Up	4e-304	LYS12
3638519	1569	19.66	54.46	1.46993	1.64161e-56	Up	2.946e-57	POS5
3636483	864	52.63	145.62	1.46825	2.57377e-80	Up	3.66526e-81	CAALFM_C504360CA
3645202	723	162.27	448.58	1.46697	2.16365e-202	Up	1.46724e-203	CAALFM_C207420WA
3645951	456	33.71	93.1	1.4656	1.94035e-26	Up	5.49112e-27	CAALFM_C604420WA
3641618	1221	22.35	61.63	1.46336	2.89245e-49	Up	5.6739e-50	OYE23
3645377	2166	4.75	13.08	1.46136	1.45525e-19	Up	4.7682e-20	RBT1
3641168	447	5.11	14.07	1.46123	7.15665e-05	Up	4.19148e-05	CAALFM_C404950WA
3636930	504	134.26	368.29	1.45581	1.83451e-111	Up	2.04812e-112	CAALFM_C702370WA
3644922	2166	16.42	45.01	1.45479	7.35144e-64	Up	1.222e-64	CAALFM_CR02460WA
3634918	447	3.58	9.8	1.45282	0.00107568	*	0.000690848	CAALFM_C108830CA
3646085	996	21.68	59.33	1.4524	4.27276e-38	Up	9.78792e-39	CAALFM_C600380CA
30515385	549	42.89	117.18	1.45001	1.43791e-39	Up	3.23446e-40	ERV1
3637909	645	103.01	281.16	1.44861	1.2043e-110	Up	1.34851e-111	CAALFM_C402860WA
3644408	906	61.08	166.48	1.44658	3.35977e-94	Up	4.26778e-95	NIT3
3645120	801	19.33	52.65	1.44559	4.86626e-27	Up	1.36265e-27	SYN8
3648226	1548	0.54	1.47	1.44478	0.0172116	*	0.0124006	ALK8
3643187	303	99.64	271.21	1.44461	4.75915e-46	Up	9.6899e-47	CAALFM_CR03870WA
3638898	1119	44.27	120.26	1.44176	1.14448e-84	Up	1.556e-85	MUQ1
3643903	489	11.32	30.68	1.43842	5.91758e-10	Up	2.68376e-10	CAALFM_C208460CA
3640183	444	107.05	289.57	1.43563	6.31223e-75	Up	9.3963e-76	CAALFM_C101040WA
3648165	441	1.04	2.81	1.43399	0.104784	*	0.0833972	CAALFM_C208340CA
3642076	4161	31.49	85.08	1.43393	4.20974e-226	Up	2.53448e-227	CAALFM_CR08300CA
3644699	918	21.64	58.45	1.4335	6.53958e-34	Up	1.61488e-34	CAALFM_C104110WA
30514995	621	115.15	310.61	1.43159	3.42625e-115	Up	3.7402e-116	RIB4
3641892	1152	108.65	292.88	1.43062	3.4235e-208	Up	2.24232e-209	CAALFM_CR09010CA
3642238	999	84.2	226.7	1.42889	6.03337e-139	Up	5.5883e-140	CAALFM_C306280WA
3641245	345	10.3	27.7	1.42724	1.97701e-06	Up	1.05162e-06	CAALFM_C210600WA
3642970	1407	0.22	0.59	1.42321	0.18749	*	0.155456	ZRT1
3635591	1800	2.26	6.05	1.42061	6.30026e-08	Up	3.13554e-08	PDC12
3641586	1308	0.24	0.64	1.41504	0.187528	*	0.155456	CAALFM_C500600CA
3643021	1242	608.5	1620.58	1.41318	0	Up	0	RNR21
3647090	1371	2.31	6.13	1.40799	2.86762e-06	Up	1.54005e-06	RTA4
3647697	1101	2.61	6.92	1.40672	1.31013e-05	Up	7.32424e-06	OPT4
3639677	753	134.68	356.53	1.40449	9.3051e-158	Up	7.81838e-159	TLO1
3638475	1602	8.44	22.34	1.40431	7.26164e-23	Up	2.20876e-23	DLD2
3646795	2130	82.3	217.84	1.4043	1.3691e-283	Up	6.88398e-285	VTC4
3643012	1362	26.63	70.44	1.40334	8.30163e-59	Up	1.45409e-59	CAALFM_C202950WA
3643282	1476	15.6	41.13	1.39865	1.31961e-37	Up	3.06222e-38	WSC4
3643344	1509	67.04	176.75	1.39862	5.61564e-161	Up	4.67196e-162	CAALFM_C114060WA
3638540	1008	8665.16	22835.9	1.398	0	Up	0	TDH3
3646951	1095	119.72	315.34	1.39724	4.06935e-205	Up	2.71918e-206	CAALFM_C405390WA
3634902	690	94.03	246.6	1.39098	2.72206e-98	Up	3.32266e-99	CAALFM_C110280CA
3641588	2085	26.86	70.37	1.3895	4.45711e-89	Up	5.83862e-90	CAALFM_C500580WA
3646060	1248	37.39	97.9	1.38866	3.76082e-73	Up	5.70406e-74	CAALFM_C600210WA
3640225	876	3.93	10.28	1.38724	2.18037e-06	Up	1.16267e-06	CAALFM_C101610CA
3644046	1053	13.87	36.25	1.38601	1.72178e-23	Up	5.18014e-24	CAALFM_C600980CA
3638473	579	73.64	192.42	1.3857	1.66432e-63	Up	2.77478e-64	CAALFM_C307380WA
3635272	393	93.37	243.56	1.38325	2.87191e-52	Up	5.41036e-53	CAALFM_C304330CA
3641155	1551	8.53	22.22	1.38124	2.00652e-21	Up	6.30896e-22	CAALFM_C404620CA
3646245	2331	30.11	78.38	1.38024	8.95452e-110	Up	1.01157e-110	GYP7
3638528	1851	35.37	91.83	1.37644	3.17093e-101	Up	3.76568e-102	CAALFM_C307490WA
3637028	735	116.46	302.28	1.37605	1.8162e-126	Up	1.83542e-127	CDC34
30515171	354	44.99	116.37	1.37104	1.38135e-22	Up	4.24048e-23	CAALFM_C300620CA
3643955	2046	2.44	6.31	1.37076	8.90421e-09	Up	4.24592e-09	CAALFM_C210300CA
3646813	1872	0.89	2.3	1.36976	0.0011836	*	0.000761726	CAALFM_C403460CA
3639372	768	122.06	315.31	1.36918	3.90154e-137	Up	3.69762e-138	CTA2
3638416	315	9.17	23.68	1.36868	6.00185e-05	Up	3.49926e-05	CAALFM_C302790WA
3635216	1767	19.17	49.47	1.3677	4.1137e-52	Up	7.76336e-53	CAALFM_C304800CA
3638819	846	37.49	96.72	1.36731	2.3272e-47	Up	4.66518e-48	CAALFM_C200420WA
3642813	432	3.45	8.88	1.36396	0.00384505	*	0.00259538	CAALFM_C406620CA
3636438	786	30.48	78.41	1.36317	1.12037e-35	Up	2.6814e-36	CAALFM_C504870WA
3639193	1692	10.64	27.32	1.36046	6.46384e-28	Up	1.77152e-28	CAALFM_C602990WA
3637831	1008	1.38	3.54	1.35908	0.003846	*	0.00259538	CAALFM_C402660WA
3637744	1026	198.5	509.02	1.35858	9.99569e-296	Up	4.82756e-297	GRP2
3635741	1632	0.64	1.64	1.35755	0.0127521	*	0.00904418	CAALFM_C201650WA
30515203	291	6.3	16.11	1.35453	0.00198131	*	0.00129935	CAALFM_C304190WA
3636871	759	103.65	265.02	1.35438	3.727e-112	Up	4.13632e-113	CAALFM_C102780WA
30515218	339	49.77	126.53	1.34613	1.07581e-22	Up	3.29006e-23	ECM15
3640943	1494	4.36	11.07	1.34426	1.45521e-10	Up	6.43124e-11	CAALFM_CR04220CA
3645417	2106	11.81	29.94	1.34207	4.51669e-37	Up	1.05858e-37	ZCF24
3635704	612	42.25	107.09	1.3418	2.63336e-36	Up	6.25456e-37	NAT4
3643782	1260	1.01	2.56	1.34179	0.00645104	*	0.0044611	CAALFM_C209850CA
3643009	759	24.77	62.66	1.33895	4.75975e-27	Up	1.33204e-27	CAALFM_C202660WA
3641368	2163	32.21	81.4	1.33752	1.08098e-100	Up	1.29089e-101	CAALFM_C703240WA
3636429	525	20.29	51.25	1.33678	2.3307e-15	Up	8.6582e-16	PEX4
3636144	897	42.31	106.82	1.33611	1.51195e-53	Up	2.79584e-54	CAALFM_C113270WA
3640586	2091	91.34	230.13	1.33313	1.64406e-271	Up	8.59282e-273	HRK1
3642332	1143	71.36	179.77	1.33296	2.33326e-114	Up	2.5625e-115	MAF1
3645325	438	31.36	78.91	1.33128	6.92765e-19	Up	2.30998e-19	CAALFM_C111800CA
3638908	1182	12.56	31.59	1.33063	8.38481e-22	Up	2.61696e-22	POT1-2
3640734	2226	3.27	8.22	1.32985	1.6289e-11	Up	6.87824e-12	BUL1
3647223	609	41.93	105.34	1.329	4.77238e-35	Up	1.15797e-35	CAALFM_C503870CA
3640196	1383	102.33	257.08	1.32899	1.53937e-197	Up	1.07954e-198	ISN1
3643483	795	173.72	435.85	1.32707	6.04953e-187	Up	4.52264e-188	CAALFM_C207220WA
3645026	1779	69.56	174.42	1.32624	2.08322e-173	Up	1.68146e-174	PEX5
3637918	1377	0.69	1.73	1.3261	0.0216089	*	0.0157331	UME7
3642615	2373	0.26	0.65	1.32193	0.0746531	*	0.0581568	CAALFM_C501260WA
3641901	714	3.67	9.17	1.32114	0.000123123	Up	7.35968e-05	CAALFM_CR09350CA
3642986	2787	9.36	23.37	1.32008	1.46417e-37	Up	3.40494e-38	LIG4
3641001	1347	26.23	65.47	1.31962	2.19975e-49	Up	4.30054e-50	CAALFM_CR04350CA
3645466	1254	55.04	137.26	1.31836	7.58007e-95	Up	9.55344e-96	LYS22
3640144	1005	86.97	216.8	1.31778	2.39302e-118	Up	2.56084e-119	ECM4
3647926	531	174.54	434.81	1.31683	1.15002e-119	Up	1.22306e-120	TLO5
3643430	1461	2.02	5.03	1.3162	3.35698e-05	Up	1.92779e-05	BIO32
3648239	1041	4.82	11.99	1.31473	6.09564e-08	Up	3.03068e-08	SUA72
3640750	2265	9.54	23.73	1.31465	6.94517e-31	Up	1.81383e-31	PLB5
3647055	252	106.65	264.98	1.313	1.69359e-31	Up	4.36422e-32	CAALFM_C501420WA
3644030	2691	40.78	101.16	1.31071	5.9017e-151	Up	5.11494e-152	CAALFM_C600910CA
3643488	441	263.44	653.45	1.3106	9.80724e-145	Up	8.7918e-146	DQD1
30515282	210	18.31	45.33	1.30783	2.89774e-05	Up	1.6564e-05	CAALFM_C406200WA
30515105	393	36.64	90.68	1.30736	1.12197e-18	Up	3.75968e-19	INO4
3634772	681	21.23	52.52	1.30676	8.80671e-20	Up	2.86808e-20	CAALFM_C109060CA
3646631	1347	33.91	83.88	1.30662	5.48691e-62	Up	9.2477e-63	CAALFM_CR06620WA
3645007	726	186.98	462.45	1.30641	8.23002e-176	Up	6.57476e-177	RBT5
3636821	2427	0.34	0.84	1.30485	0.0367672	*	0.0275176	CAALFM_C102670CA
3637356	1182	93.12	230.06	1.30485	2.96175e-146	Up	2.6306e-147	BAT21
30515012	294	129.86	320.35	1.30269	7.77714e-45	Up	1.62077e-45	CAALFM_C106840CA
3634797	1416	0.15	0.37	1.30256	0.3455	*	0.301784	LIP3
30514976	666	67.54	166.58	1.3024	2.73884e-58	Up	4.83352e-59	CAALFM_C103150CA
3643965	978	40.81	100.52	1.30049	5.88913e-53	Up	1.09678e-53	CAALFM_C209980WA
30515141	207	6.43	15.82	1.29886	0.018409	*	0.0133059	CAALFM_C206630CA
30515249	87	5.35	13.16	1.29855	0.345566	*	0.301784	CAALFM_C402650CA
3638876	1641	4733.95	11635.8	1.29745	0	Up	0	HGT7
3647796	1482	46.23	113.53	1.29617	5.338e-91	Up	6.93958e-92	FGR51
3647308	990	13.07	32.09	1.29586	6.9458e-18	Up	2.37692e-18	LYS5
3644396	7656	14.54	35.68	1.29509	1.36628e-150	Up	1.19092e-151	CAALFM_C111200WA
3643896	1023	0.42	1.03	1.29418	0.155894	*	0.12748	PGA46
30515276	249	71.15	174.47	1.29404	1.95884e-20	Up	6.27568e-21	CAALFM_C405380CA
3639546	2427	0.6	1.47	1.29278	0.00475026	*	0.00323624	HAK1
3634810	1743	95.16	233.13	1.29271	8.8724e-218	Up	5.56176e-219	ERO1
30514972	174	112.21	274.35	1.28982	5.2336e-20	Up	1.69231e-20	CAALFM_C102700CA
3641013	951	28.4	69.28	1.28655	2.68399e-35	Up	6.49024e-36	CAALFM_CR04490CA
3636177	354	19	46.22	1.28252	7.06437e-09	Up	3.3429e-09	CAALFM_C112840WA
3642304	2049	6.2	15.05	1.27942	1.68686e-17	Up	5.83678e-18	CAALFM_C207720CA
3647407	1626	3.74	9.07	1.27806	6.08835e-09	Up	2.875e-09	ALD6
30515035	219	15.55	37.64	1.27535	0.00012986	Up	7.76668e-05	CAALFM_C109740CA
3643194	2604	30.96	74.93	1.27514	5.98314e-104	Up	6.9866e-105	PRP13
3641381	1035	45.05	109.01	1.27486	6.07164e-59	Up	1.06148e-59	DUG3
3638307	1563	25.04	60.49	1.27246	2.87229e-50	Up	5.5631e-51	ALT1
3638432	690	1717.99	4150.07	1.27241	0	Up	0	UBI4
3647883	603	117.24	283.16	1.27215	3.71765e-85	Up	5.01754e-86	CAALFM_C500100CA
3644047	1041	14.65	35.38	1.27203	4.99973e-20	Up	1.61586e-20	RIM9
3639871	1071	27.55	66.52	1.27174	1.25669e-37	Up	2.91412e-38	CAALFM_C105990CA
3637853	1023	36.63	88.38	1.27069	3.10751e-47	Up	6.2397e-48	CGR1
3640215	1284	21.81	52.54	1.26843	7.96479e-36	Up	1.90359e-36	CTA9
3648276	759	42.38	102.09	1.26839	7.07468e-40	Up	1.58554e-40	CAALFM_C204300CA
3634784	2187	17.54	42.13	1.2642	5.60945e-49	Up	1.105e-49	ECM21
3635742	579	69.81	167.33	1.26119	4.58109e-48	Up	9.09248e-49	CAALFM_C201660CA
3644061	639	13.44	32.2	1.26053	2.86314e-11	Up	1.22273e-11	DDR48
3639358	1002	13.55	32.42	1.25859	1.59444e-17	Up	5.51436e-18	CAALFM_C100860WA
3641757	1611	0.59	1.41	1.25691	0.0312177	*	0.0231164	CAALFM_C305840WA
3639516	1038	3.39	8.09	1.25485	2.24393e-05	Up	1.27488e-05	ANT1
3643941	2028	86.39	206.03	1.25392	2.15505e-214	Up	1.37943e-215	ACS1
3643127	1662	4.03	9.61	1.25376	2.48775e-09	Up	1.15459e-09	CAALFM_C704160WA
3634943	2121	15.21	36.14	1.24858	3.4541e-40	Up	7.70116e-41	CAALFM_C109130WA
3647858	2268	9.71	23.07	1.24847	7.40903e-28	Up	2.03546e-28	PTP2
3647409	4584	16.63	39.51	1.24843	2.82789e-94	Up	3.5828e-95	GDB1
3639491	2055	43.07	102.03	1.24424	5.89667e-107	Up	6.77834e-108	PCL7
3639498	2502	30.46	72.14	1.24388	1.18313e-92	Up	1.51658e-93	NPR1
3648065	1248	3.81	9.01	1.24174	9.24266e-07	Up	4.84758e-07	CAALFM_C400080CA
3635283	1035	31.34	74.02	1.23991	8.90084e-39	Up	2.01984e-39	CAALFM_C304130WA
3639185	810	0.67	1.58	1.23769	0.129917	*	0.104647	CAALFM_C603280WA
3644712	765	11.92	27.93	1.22843	2.27844e-11	Up	9.68508e-12	GIG1
3639252	1068	27.23	63.78	1.22791	3.75756e-34	Up	9.24784e-35	RAV2
3641922	906	114.57	268.21	1.22713	2.07745e-117	Up	2.23688e-118	SCO1
3642006	1029	22.71	53.15	1.22674	1.37712e-27	Up	3.81292e-28	CAALFM_C111890WA
3646028	2115	1.53	3.58	1.22643	6.03722e-05	Up	3.52088e-05	CAALFM_CR07250CA
3638899	951	15.89	37.13	1.22447	3.82003e-18	Up	1.3003e-18	SOD6
3644780	1047	20.98	48.99	1.22347	7.14959e-26	Up	2.05524e-26	LPG20
3645330	378	113.38	264.69	1.22314	4.65267e-45	Up	9.66548e-46	CAALFM_C111580WA
3643016	558	96.85	226.09	1.22307	4.03054e-59	Up	7.02644e-60	CAALFM_C202920WA
3640165	1647	0.51	1.19	1.22239	0.0528206	*	0.0403624	CAALFM_CR01340WA
3637719	1755	28.12	65.58	1.22166	2.08691e-57	Up	3.7175e-58	CAALFM_C502560CA
3642971	1179	42	97.95	1.22166	5.16267e-57	Up	9.23064e-58	EBP7
3643482	1242	80.43	187.14	1.21831	8.4777e-113	Up	9.3667e-114	TPK2
3644135	1188	32.39	75.14	1.21403	8.63897e-44	Up	1.82039e-44	CAALFM_CR08040WA
3637045	1524	0.41	0.95	1.2123	0.108016	*	0.0860592	ALK6
3635664	1329	19.69	45.62	1.2122	3.26375e-30	Up	8.63172e-31	CAALFM_C401960CA
3639032	777	20.52	47.52	1.2115	2.14197e-18	Up	7.23438e-19	CAALFM_CR10020CA
3645981	1152	5.99	13.87	1.21134	8.1354e-09	Up	3.8699e-09	CST5
3643458	1119	5.41	12.52	1.21053	7.48169e-08	Up	3.73466e-08	CAALFM_C205130WA
3637768	906	11.15	25.78	1.20921	3.57284e-12	Up	1.47263e-12	CAALFM_C502520WA
3643314	3771	14.8	34.17	1.20713	7.12498e-64	Up	1.18318e-64	NCR1
3646288	738	40.27	92.87	1.20551	1.01748e-32	Up	2.57146e-33	PEX11
3635705	603	25.5	58.65	1.20163	3.73926e-17	Up	1.30868e-17	CAALFM_C401240CA
3641620	444	3.86	8.86	1.19871	0.00814061	*	0.00567392	CAALFM_C601490CA
3646083	546	40.08	91.94	1.19781	1.70333e-23	Up	5.119e-24	CAALFM_C600360CA
3646713	1419	38.51	88.31	1.19734	4.46122e-60	Up	7.6887e-61	HSM3
3638301	792	0.41	0.94	1.19704	0.279632	*	0.239116	GTT13
3646493	1323	4618.81	10581.5	1.19596	0	Up	0	ENO1
3636191	1347	34.93	79.95	1.19463	1.49302e-51	Up	2.83244e-52	CAALFM_C113650CA
3647039	2232	0.42	0.96	1.19265	0.0445004	*	0.0336292	SPO1
3635205	1629	0.39	0.89	1.19033	0.107994	*	0.0860592	CAALFM_C304440CA
3643819	771	26.47	60.38	1.18971	2.94644e-22	Up	9.12782e-23	CAALFM_C209480WA
3647389	4539	8.6	19.55	1.18476	4.47093e-43	Up	9.53936e-44	CDR11
3637439	1659	16.02	36.41	1.18446	2.07806e-29	Up	5.5715e-30	IFK2
3636661	942	61.12	138.83	1.1836	1.98973e-60	Up	3.41276e-61	CAALFM_C302090CA
3642789	1266	17.37	39.43	1.1827	3.72155e-24	Up	1.10735e-24	CEK1
3634875	1656	10.5	23.83	1.18239	1.61728e-19	Up	5.30176e-20	MLS1
3646803	2727	0.15	0.34	1.18057	0.22812	*	0.191522	HWP2
3644912	1020	19.58	44.38	1.18053	9.10126e-22	Up	2.84358e-22	CAALFM_CR02260CA
3635239	2859	5.72	12.95	1.17887	1.46389e-18	Up	4.91516e-19	ATG9
3639875	1392	68.27	154.48	1.1781	1.6198e-99	Up	1.94504e-100	PGA45
3639012	2037	1.6	3.61	1.17393	0.000163363	Up	9.8407e-05	IFA14
3645413	1902	18.16	40.9	1.17134	7.30196e-37	Up	1.71498e-37	CAALFM_C101750WA
3636953	1191	25.19	56.73	1.17126	1.07455e-31	Up	2.76368e-32	RAD14
3643029	1635	0.32	0.72	1.16993	0.186647	*	0.154603	CAALFM_C202790CA
3647086	567	10.4	23.35	1.16684	7.19092e-07	Up	3.7477e-07	VMA22
3643742	1374	19.18	43.01	1.16507	8.28237e-28	Up	2.2795e-28	CAALFM_C501920CA
3646700	858	16.96	38.03	1.165	1.74611e-15	Up	6.449e-16	CAALFM_CR05710CA
3638375	2232	4.05	9.07	1.16318	1.94064e-10	Up	8.6279e-11	CAALFM_C302570WA
3636420	1767	1.3	2.91	1.16251	0.00186082	*	0.00121726	MAL31
3635792	2559	25.47	56.96	1.16115	1.97346e-67	Up	3.15636e-68	CAALFM_C201920CA
3642023	1413	41.58	92.95	1.16057	6.93919e-60	Up	1.19938e-60	CAALFM_C112240CA
3639542	1701	63.31	141.44	1.15968	3.71163e-109	Up	4.2052e-110	CAALFM_C106660WA
3642279	1335	135.31	301.97	1.15814	3.45986e-180	Up	2.67816e-181	LYS9
3636475	759	543.37	1212.37	1.15782	0	Up	0	CTA24
3639176	681	31.2	69.61	1.15775	1.53218e-21	Up	4.79978e-22	CAALFM_C602540CA
3645339	1707	127.51	283.66	1.15355	1.42075e-216	Up	8.97662e-218	GAD1
3640379	2547	10.29	22.89	1.15347	1.85107e-27	Up	5.14356e-28	CAALFM_CR01090WA
3635184	1257	0.67	1.49	1.15308	0.0750792	*	0.0585384	AFP99
3643339	408	1.13	2.51	1.15136	0.228076	*	0.191522	CAALFM_C114020WA
3645008	2244	6.48	14.39	1.151	1.10564e-15	Up	4.04144e-16	OPT7
3645028	414	287.39	637.42	1.14923	3.73381e-107	Up	4.28592e-108	CAALFM_C400170WA
3645360	1503	0.28	0.62	1.14684	0.228165	*	0.191522	CAALFM_C403710CA
3641138	1695	31.43	69.55	1.14591	3.9093e-53	Up	7.25478e-54	GYP1
3648253	2148	19.22	42.44	1.14282	1.88349e-41	Up	4.1215e-42	CAALFM_C208380CA
3634852	1275	3.4	7.5	1.14136	2.3974e-05	Up	1.36365e-05	FTH1
3635164	3228	32.39	71.3	1.13835	7.42226e-103	Up	8.74074e-104	CAALFM_C304970CA
3639009	1089	55.51	122.09	1.13713	4.30059e-58	Up	7.61104e-59	CAALFM_CR09750CA
3636212	2976	123.66	271.94	1.13691	0	Up	0	ROB1
3643208	780	1.67	3.67	1.13593	0.036906	*	0.0276276	CAALFM_CR03590CA
3642828	2754	26.49	58.14	1.13408	2.43199e-71	Up	3.76906e-72	AGO1
3643018	2157	20.97	46.01	1.13362	1.94421e-44	Up	4.06786e-45	SCT2
3637362	1125	89.27	195.78	1.13299	5.60838e-95	Up	7.05918e-96	SDS22
3646232	735	28.74	62.96	1.13138	1.91603e-20	Up	6.13218e-21	PNC1
3636929	477	28.26	61.9	1.13118	5.01011e-13	Up	2.01034e-13	CAALFM_C103140WA
3646491	528	89.97	196.42	1.12643	9.61574e-43	Up	2.07074e-43	APS3
3638822	1215	85.34	186.16	1.12525	9.56907e-97	Up	1.17912e-97	CAALFM_C200390CA
3637354	1998	21.28	46.32	1.12214	7.67276e-41	Up	1.69039e-41	VPS36
3645338	798	324.88	706.68	1.12115	1.03816e-232	Up	6.13008e-234	CAALFM_C111670WA
3636858	1509	9.26	20.13	1.12026	4.0354e-14	Up	1.5645e-14	EHD3
3641200	810	19.9	43.22	1.11893	1.28832e-15	Up	4.72412e-16	CAALFM_C210540WA
3638885	912	12.01	26.07	1.11815	4.74686e-11	Up	2.04682e-11	CAALFM_C200690WA
3647446	1464	15.73	34.13	1.11752	2.73409e-22	Up	8.45642e-23	CAALFM_C503940CA
3647464	996	147.05	318.84	1.11653	1.94647e-132	Up	1.89946e-133	FBP1
3644421	1191	30.88	66.89	1.11512	2.15003e-34	Up	5.2595e-35	CAALFM_C111010CA
30515389	1017	32.97	71.37	1.11416	3.35226e-31	Up	8.68838e-32	CAALFM_CR03260WA
3647397	1914	1.04	2.25	1.11334	0.00583148	*	0.00400854	AAP1
3636873	603	0.92	1.99	1.11306	0.18661	*	0.154603	CAALFM_C102800WA
3639332	2124	10.19	21.97	1.10838	7.27531e-21	Up	2.3152e-21	ASM3
3646697	1038	33.2	71.57	1.10817	1.10299e-31	Up	2.83866e-32	PTC4
3635616	807	120.69	260.11	1.10782	7.60333e-86	Up	1.01864e-86	CAALFM_C401510WA
30515080	201	432.8	931.22	1.10542	9.93489e-62	Up	1.68265e-62	TLO4
3638380	534	5.66	12.16	1.10327	0.00112906	*	0.000725692	CAALFM_C302930WA
3636656	1218	36.08	77.4	1.10113	1.02427e-39	Up	2.29894e-40	CAALFM_C302140CA
3636608	930	1.27	2.72	1.09878	0.0440621	*	0.0332616	CAALFM_C301640CA
3639268	1257	1.43	3.06	1.09752	0.0112985	*	0.00797026	SAP5
3634891	819	72.88	155.84	1.09647	6.76611e-52	Up	1.28026e-52	CAALFM_C109610WA
3647465	693	157.67	336.74	1.09473	1.66664e-92	Up	2.13912e-93	CAALFM_C307840CA
3642460	3630	26.6	56.76	1.09345	1.17138e-86	Up	1.56352e-87	MHP1
3638891	474	65.05	138.8	1.09339	4.64094e-26	Up	1.32872e-26	CAALFM_C200940WA
3638865	1833	36.07	76.89	1.092	8.80557e-59	Up	1.54381e-59	CAALFM_C200540WA
3643342	2304	23.12	49.22	1.0901	1.2409e-47	Up	2.47728e-48	CAALFM_C114040WA
3638406	1755	36.05	76.66	1.08847	8.42448e-56	Up	1.5202e-56	SLD1
3634809	2358	30.73	65.34	1.08832	3.58096e-64	Up	5.9347e-65	RIM20
3636421	1749	2.27	4.82	1.08634	0.000136234	Up	8.17042e-05	CAALFM_C504940WA
3640202	2103	53.99	114.44	1.08383	1.46062e-98	Up	1.77082e-99	CAALFM_C101140CA
30515085	315	12.61	26.69	1.08173	0.000421193	Up	0.000261382	CAALFM_C201040WA
3644865	789	74.72	157.94	1.07981	2.25292e-49	Up	4.40822e-50	CAALFM_CR06170WA
3639034	315	103.17	218.01	1.07937	3.92272e-25	Up	1.14256e-25	CAALFM_CR10040WA
3645891	1128	0.09	0.19	1.078	0.676906	*	0.6394	CAALFM_C701380WA
3648315	1797	8.41	17.74	1.07683	4.42872e-14	Up	1.72065e-14	FGR28
3647091	912	158.06	333.31	1.07639	5.35e-119	Up	5.69864e-120	CAALFM_CR09670CA
3639489	567	8.24	17.37	1.07588	7.12632e-05	Up	4.17254e-05	CAALFM_C107080WA
3641128	5244	11.68	24.62	1.07579	1.51142e-53	Up	2.79736e-54	SRB8
3638803	708	46.89	98.77	1.07479	7.21243e-28	Up	1.97906e-28	CAALFM_C200270CA
3645985	2331	35.59	74.92	1.07388	5.31415e-71	Up	8.28852e-72	CAALFM_C604470CA
3645910	507	46.16	97.14	1.07342	2.06113e-19	Up	6.77726e-20	MED11
3639234	1101	119.13	250.53	1.07245	1.75434e-108	Up	1.99634e-109	APA2
3636804	972	86.89	182.52	1.07079	1.17082e-69	Up	1.83776e-70	COQ4
3644032	735	26.37	55.24	1.06682	1.47207e-16	Up	5.24452e-17	CAALFM_C600930CA
3638499	1404	0.53	1.11	1.0665	0.127469	*	0.102422	TRY6
3635782	546	22.29	46.67	1.0661	1.30617e-10	Up	5.75958e-11	CAALFM_C201570WA
3636628	528	105.89	221.05	1.06181	1.14015e-43	Up	2.40438e-44	ARF3
3645634	1731	219.97	458.6	1.05993	0	Up	0	PTR22
3640408	1179	6.58	13.71	1.05907	2.54801e-07	Up	1.3014e-07	OYE22
3647325	525	85.2	177.28	1.0571	7.97411e-35	Up	1.94011e-35	CAALFM_CR06820WA
3634849	1851	70.17	145.76	1.05467	3.10782e-105	Up	3.5982e-106	CAALFM_C109850CA
3637978	2931	12.98	26.96	1.05453	4.88098e-32	Up	1.2489e-32	CAALFM_C700260CA
3637382	2643	9.37	19.46	1.05439	2.65867e-21	Up	8.39026e-22	SSY1
3635730	321	33.63	69.84	1.0543	9.07193e-09	Up	4.3274e-09	HSK3
3646986	1122	5.3	11	1.05344	7.3059e-06	Up	4.01426e-06	CAALFM_C503650CA
3640737	903	116.64	241.64	1.0508	1.78328e-82	Up	2.48054e-83	CAALFM_C107840WA
3638309	2157	5.55	11.48	1.04856	9.08078e-11	Up	3.96364e-11	SKN2
3643799	501	125.93	260.35	1.04783	2.23361e-47	Up	4.47386e-48	CAALFM_C209600CA
3644040	4614	6.72	13.86	1.04439	6.27044e-26	Up	1.79941e-26	VPS15
3639368	2442	21.2	43.66	1.04225	7.03972e-42	Up	1.5323e-42	CAALFM_C100530CA
3641794	2067	2.17	4.46	1.03935	0.000110379	Up	6.56502e-05	GAT1
3638372	1038	20.45	41.95	1.03657	3.01463e-17	Up	1.05258e-17	OXR1
3641917	1281	0.99	2.03	1.03598	0.0508118	*	0.0387602	LIP7
3637995	681	29.11	59.64	1.03477	9.65698e-16	Up	3.52034e-16	CAALFM_C700580CA
3642122	1860	0.62	1.27	1.03449	0.0609378	*	0.0468574	CAALFM_CR08720WA
3635807	906	14.59	29.87	1.03372	4.52799e-11	Up	1.94945e-11	CAALFM_C202290CA
3642277	678	89.36	182.8	1.03256	3.03949e-45	Up	6.28912e-46	OPI3
3634896	2070	13.63	27.85	1.03089	9.25264e-23	Up	2.8266e-23	LYS142
3645128	1341	5.19	10.6	1.03026	1.93431e-06	Up	1.02794e-06	CAALFM_CR03220CA
3645277	1902	54.14	110.56	1.03006	2.79584e-79	Up	4.01388e-80	CAALFM_CR06470WA
3644072	5571	5.08	10.37	1.02952	4.16465e-23	Up	1.25987e-23	SPO72
30514968	267	99.78	203.63	1.02913	3.65355e-18	Up	1.24243e-18	CAALFM_C102060WA
3647133	411	46.05	93.91	1.02808	3.49416e-14	Up	1.35004e-14	CAALFM_C600660CA
3643337	2436	24.27	49.47	1.02738	4.81e-46	Up	9.80138e-47	DOA4
3640114	3099	7.83	15.96	1.02738	9.46765e-20	Up	3.08646e-20	CAALFM_CR01720WA
3635861	1113	133.07	271.19	1.02712	1.28948e-110	Up	1.44816e-111	ZRT2
3641900	504	168.66	343.46	1.02602	2.11651e-60	Up	3.6337e-61	CAALFM_CR09340WA
3643659	792	55.95	113.84	1.0248	3.11268e-33	Up	7.79456e-34	CAALFM_C305550CA
3644434	969	45.41	92.27	1.02285	3.02162e-33	Up	7.55156e-34	BIG1
3647088	1770	4.72	9.59	1.02274	1.98071e-07	Up	1.00706e-07	CAALFM_CR09700WA
3644441	459	261.55	531.12	1.02195	4.02678e-83	Up	5.5613e-84	HNT1
3646228	1842	8.9	18.06	1.02092	1.68338e-13	Up	6.6628e-14	CAALFM_C703680WA
3643800	1017	21.84	44.31	1.02066	2.2757e-17	Up	7.90812e-18	CAALFM_C209590CA
30514982	240	34.06	69.1	1.02061	3.58204e-06	Up	1.93499e-06	CAALFM_C103660WA
3643196	1476	24	48.69	1.02059	2.3744e-27	Up	6.61346e-28	ULP2
3643005	894	28.87	58.57	1.02059	7.58402e-20	Up	2.46236e-20	CAALFM_C202700CA
3642962	891	21	42.51	1.01741	1.25145e-14	Up	4.76278e-15	YDC1
3645724	7089	9.94	20.12	1.01731	4.05555e-54	Up	7.47252e-55	ALS2
3647986	762	57.78	116.92	1.01688	2.48753e-32	Up	6.33608e-33	FMA1
3639558	777	66.46	134.45	1.01651	9.21933e-38	Up	2.12566e-38	CAALFM_C106390WA
3641248	1689	13.26	26.82	1.01623	1.15851e-17	Up	3.99518e-18	CAALFM_C210630WA
3645885	1218	11.04	22.32	1.0156	5.66531e-11	Up	2.45222e-11	CAALFM_C602420WA
3643474	1020	27.43	55.4	1.01413	2.95301e-21	Up	9.32402e-22	CAALFM_C207270WA
3643316	696	105.41	212.79	1.01342	2.59042e-52	Up	4.86722e-53	CAALFM_C114320CA
3639694	4581	1.64	3.31	1.01314	8.27483e-07	Up	4.32492e-07	IFF4
3645362	414	37.87	76.42	1.01289	1.33527e-11	Up	5.62288e-12	CAALFM_C403690CA
3647135	399	5.81	11.71	1.01113	0.0125906	*	0.00892132	CAALFM_C600630WA
3639000	1272	110.37	222.28	1.01003	1.78963e-101	Up	2.12234e-102	PRO1
3634901	1425	1.77	3.56	1.00813	0.00633215	*	0.0043726	CAALFM_C109240CA
3643132	408	25.76	51.8	1.00782	4.44288e-08	Up	2.19278e-08	CAALFM_C704120WA
3643529	1044	60.37	121.28	1.00644	1.64081e-45	Up	3.37878e-46	AAH1
3646712	1821	1.27	2.55	1.00567	0.00893021	*	0.00623756	CAALFM_C703460WA
3639197	2118	41.91	84.08	1.00447	7.52759e-65	Up	1.23634e-65	CAALFM_C603310WA
3636163	510	453.76	909.82	1.00365	3.10821e-154	Up	2.64244e-155	CAALFM_C113190WA
3646918	1710	98.89	198.22	1.00321	2.89022e-121	Up	3.02598e-122	ILV1
3647196	1893	11.8	23.64	1.00244	3.63011e-17	Up	1.26988e-17	CAALFM_C110560CA
3637009	885	28.45	56.93	1.00076	1.46739e-18	Up	4.92932e-19	CAALFM_C701750WA
3648144	1503	290.67	581.4	1.00015	0	Up	0	UGP1
3636964	1677	0.06	0.12	1	0.6775	*	0.6394	CAALFM_C702000CA
3639560	528	0.21	0.42	1	0.677262	*	0.6394	PBR1
3636186	495	13.45	26.9	1	1.44465e-05	Up	8.08822e-06	CAALFM_C113950CA
3639271	2226	0.14	0.28	1	0.405907	*	0.35965	PGA60
3638404	759	0.14	0.28	1	0.677025	*	0.6394	CAALFM_C302660WA
3645099	1563	0.2	0.4	1	0.405831	*	0.35965	IME2
3643736	1641	0.19	0.38	1	0.405756	*	0.35965	DAL52
3643912	1482	17.31	34.54	0.996662	3.90706e-19	*	1.29438e-19	CAALFM_C208620WA
30515040	101	76.23	151.9	0.994691	0.000516535	*	0.000322258	CAALFM_C110130WA
3638365	1581	24.15	48.1	0.994014	9.58576e-28	*	2.64298e-28	FCY2
3638382	1845	30.11	59.96	0.993758	6.2429e-40	*	1.39706e-40	MET13
3636480	2112	24.34	48.46	0.993465	3.64831e-37	*	8.53848e-38	CAALFM_C504320CA
3648391	606	2185.98	4348.24	0.992151	0	*	0	CAALFM_C106190CA
3635215	1449	23.23	46.13	0.989716	2.58619e-24	*	7.66532e-25	CAALFM_C304790WA
3647101	2169	115.55	229.39	0.989285	1.83695e-174	*	1.47661e-175	CAALFM_CR09530CA
3647399	1512	4.03	8	0.98922	2.25891e-05	*	1.28376e-05	CAALFM_C303980CA
3643808	1716	56.58	112.28	0.988737	7.32761e-68	*	1.16713e-68	LEU42
3645006	660	10.31	20.45	0.988057	1.17706e-05	*	6.55694e-06	PGA7
3648195	1212	5.42	10.75	0.987972	1.17671e-05	*	6.55694e-06	CAALFM_CR07700WA
3647473	1734	2.96	5.87	0.987763	9.91527e-05	*	5.86454e-05	CAALFM_C205860CA
3644100	2154	5.7	11.3	0.987289	9.9805e-10	*	4.57426e-10	FAA2-1
3637957	1029	40.97	81.21	0.987089	1.53807e-29	*	4.11356e-30	CAALFM_C700920CA
3646831	2079	6.66	13.2	0.986944	8.93057e-11	*	3.8966e-11	CAALFM_C112700WA
3634906	1035	7.63	15.11	0.985749	1.66546e-06	*	8.82036e-07	CAALFM_C110310WA
3644107	453	0.5	0.99	0.9855	0.516725	*	0.46895	CAALFM_C209340WA
3635201	2235	11.02	21.77	0.982217	4.89966e-18	*	1.67185e-18	HGT5
3644082	1605	0.39	0.77	0.981384	0.2156	*	0.180296	CAALFM_C206140CA
3637380	1374	0.38	0.75	0.980891	0.26387	*	0.22446	CAALFM_C204090WA
3648379	2919	21.82	43.06	0.980697	1.10461e-44	*	2.30568e-45	CAALFM_C400500WA
3646853	534	109.19	215.43	0.980378	6.02207e-38	*	1.3845e-38	YFH1
3644485	495	378.09	745.83	0.980117	6.60763e-118	*	7.1038e-119	SKP1
3643186	1665	46.73	92.12	0.979165	2.11361e-53	*	3.91888e-54	CAALFM_CR03860CA
3647862	711	9.95	19.58	0.976612	8.48565e-06	*	4.68914e-06	CAALFM_C703690WA
3640398	1062	10.23	20.13	0.976541	2.32353e-08	*	1.13179e-08	CAALFM_CR00870CA
3640281	5673	7.3	14.36	0.976087	1.93836e-29	*	5.19054e-30	ALS9
3638939	375	4.99	9.81	0.975213	0.0339974	*	0.0253434	PGA11
30515124	96	4.33	8.51	0.974792	0.516631	*	0.46895	CAALFM_C205600WA
3644096	2268	109.71	215.42	0.973457	5.50506e-167	*	4.50712e-168	PMT4
3646929	2163	1.06	2.08	0.972519	0.0120193	*	0.0084986	EFH1
3642061	498	66.56	130.49	0.971212	1.57355e-21	*	4.93198e-22	CAALFM_C112370WA
3641572	1074	192.48	377.3	0.971004	9.16644e-135	*	8.79348e-136	THR1
3645894	711	40.07	78.54	0.970905	3.16433e-19	*	1.04361e-19	PSF1
3637806	1749	100.69	197.32	0.970617	5.37923e-117	*	5.83654e-118	GAP1
3636802	1512	0.49	0.96	0.970253	0.176574	*	0.14585	HNM4
3638484	930	55.96	109.63	0.970175	1.3413e-34	*	3.2767e-35	CAALFM_C307430WA
3648356	696	87.98	172.3	0.969675	1.06302e-39	*	2.38766e-40	CAALFM_C111150WA
3640288	951	72.01	140.99	0.969324	4.43582e-45	*	9.20766e-46	CAALFM_C603820CA
3636151	1560	8.01	15.68	0.969051	1.97306e-09	*	9.1245e-10	CAALFM_C112880CA
3638448	1992	29.56	57.84	0.968421	6.28222e-40	*	1.4069e-40	CAALFM_C306710WA
3636146	1527	0.21	0.41	0.965235	0.405983	*	0.35965	CAALFM_C113290WA
3644847	1653	698.01	1362.47	0.964905	0	*	0	PGI1
3645579	1329	9.69	18.9	0.963818	1.60473e-09	*	7.38666e-10	CAALFM_C205770WA
3638341	1254	39.48	77	0.963736	6.15741e-33	*	1.55005e-33	CAALFM_C302410CA
3642097	2700	112.99	220.37	0.963733	2.21181e-200	*	1.52917e-201	HSP104
3640769	564	0.2	0.39	0.963474	0.677144	*	0.6394	CAALFM_C208350CA
3643226	1719	12.96	25.26	0.962789	1.21909e-15	*	4.46826e-16	CAALFM_CR03730CA
3643774	402	0.58	1.13	0.962198	0.516443	*	0.46895	CAALFM_C501990WA
3636599	591	142.53	277.44	0.96091	2.637e-52	*	4.9591e-53	CAALFM_C301950CA
3646624	741	59.49	115.73	0.960044	1.98713e-28	*	5.40002e-29	CAALFM_CR06690CA
3640308	1914	24.2	47.07	0.959801	5.00692e-31	*	1.30183e-31	CAALFM_C603780CA
3644029	900	25.32	49.23	0.95926	1.87789e-15	*	6.94504e-16	CAALFM_C600900CA
3642618	900	246.17	478.29	0.958231	1.075e-138	*	1.00281e-139	CAALFM_C501230CA
3643173	747	51.11	99.27	0.957752	1.14452e-24	*	3.362e-25	CAALFM_C704280CA
3641543	1869	0.34	0.66	0.956931	0.215557	*	0.180296	KRE62
3646836	414	83.54	162.16	0.956879	3.12736e-21	*	9.8797e-22	CAALFM_C112650CA
3638321	456	72.67	141.01	0.956366	1.33042e-20	*	4.25136e-21	CAALFM_C303270WA
3639899	1254	101.05	196.06	0.956226	8.99368e-81	*	1.27482e-81	CAALFM_C105670WA
3635654	2349	1.46	2.83	0.954834	0.00248314	*	0.00164406	BMT9
3645269	2640	42.3	81.85	0.952325	3.48011e-72	*	5.3301e-73	CAALFM_CR07190WA
3644544	735	0.15	0.29	0.95109	0.677381	*	0.6394	CAALFM_C111390WA
3636610	1008	26.39	50.98	0.94994	1.48217e-17	*	5.11382e-18	CAALFM_C301220WA
3642467	1281	74.67	144.21	0.949571	2.2081e-60	*	3.7946e-61	CUE5
3645267	3864	8.23	15.88	0.948247	2.19447e-21	*	6.90716e-22	TSC11
3638355	600	19.19	37.02	0.94795	5.07509e-08	*	2.51404e-08	CAALFM_C303430CA
3641399	1935	36.99	71.35	0.947778	7.45232e-46	*	1.52596e-46	CAALFM_C702850WA
3638052	2757	8.93	17.21	0.946515	1.13171e-16	*	4.02068e-17	CAALFM_C700880CA
3635756	1842	22.34	43.05	0.946384	7.79699e-27	*	2.18976e-27	CAALFM_C202420CA
3640741	1863	174.15	335.5	0.945982	2.43801e-202	*	1.65733e-203	SMI1
3647098	864	27.19	52.38	0.94594	2.12886e-15	*	7.89784e-16	CAALFM_CR09570WA
3636822	2529	8.12	15.64	0.945689	4.01879e-14	*	1.5574e-14	CAALFM_C102680CA
3643035	1092	122.79	236.3	0.944427	1.73454e-82	*	2.40988e-83	CAALFM_C202730WA
3642013	2952	11.48	22.08	0.943618	2.34351e-22	*	7.22898e-23	CAALFM_C112430WA
3642823	843	0.26	0.5	0.943416	0.516537	*	0.46895	SOU2
3635597	3498	9.64	18.52	0.941979	2.74656e-22	*	8.49952e-23	CAALFM_C401790WA
3638388	1098	11.34	21.78	0.941583	1.06951e-08	*	5.13172e-09	CAALFM_C302990CA
3638337	1098	11.34	21.78	0.941583	1.06914e-08	*	5.13172e-09	CAALFM_C302900WA
3646424	927	61.13	117.4	0.94148	4.20778e-35	*	1.01958e-35	CAALFM_C103990WA
3640537	444	10.91	20.91	0.938542	0.000733022	*	0.000463746	CAALFM_C300680CA
3642092	651	151.45	289.98	0.937112	4.55083e-58	*	8.06142e-59	VPS21
3636835	1266	113.25	216.81	0.93692	4.70673e-87	*	6.26682e-88	CAALFM_C102970WA
3641366	687	26.45	50.62	0.93644	9.06771e-12	*	3.79446e-12	CAALFM_C703260CA
3635838	420	103.84	198.62	0.935649	3.31939e-25	*	9.64632e-26	CAALFM_C202620WA
3638912	1623	44.75	85.56	0.935049	6.15853e-45	*	1.2804e-45	CAALFM_C200740CA
3647443	1485	9.98	19.08	0.934949	3.83137e-10	*	1.72558e-10	CAALFM_C503970WA
3643135	1344	19.39	37.06	0.93455	7.85155e-17	*	2.77778e-17	CAALFM_C704090CA
3643949	4152	26.33	50.32	0.934424	4.33476e-68	*	6.88284e-69	CAALFM_C210050WA
3642990	2022	13.34	25.49	0.934173	1.50558e-17	*	5.19708e-18	CAALFM_C203150CA
3646721	1629	125.19	239.2	0.934098	1.59975e-123	*	1.65373e-124	CPY1
3641597	723	65.15	124.31	0.932105	2.61766e-28	*	7.13514e-29	DOG1
3638367	2442	16.06	30.63	0.931473	6.65512e-25	*	1.94722e-25	CAALFM_C303380WA
30515353	267	141.28	269.22	0.930228	3.81186e-20	*	1.22691e-20	CAALFM_C701610WA
3642501	3915	26.69	50.84	0.929665	2.08736e-64	*	3.44902e-65	CAALFM_CR05980WA
3646428	2097	29.68	56.53	0.929526	1.88757e-38	*	4.30214e-39	CAALFM_C104030WA
3641816	2064	174.13	331.16	0.927364	1.81034e-214	*	1.15579e-215	YME1
3636183	1080	57.18	108.71	0.926902	4.36081e-37	*	1.02132e-37	DOS2
3645773	456	70.68	134.37	0.926837	9.36149e-19	*	3.13082e-19	CAALFM_C400580WA
3643765	2871	16.35	31.07	0.926232	2.92947e-29	*	7.86878e-30	PIKA
3637419	657	19.56	37.16	0.925844	1.83664e-08	*	8.88852e-09	CAALFM_C203970WA
3645641	852	86.15	163.5	0.924368	4.17758e-43	*	8.89964e-44	PHB1
3645568	2952	22.48	42.64	0.923565	1.39146e-40	*	3.07934e-41	PNG2
3648267	510	190.28	360.89	0.923435	4.42991e-54	*	8.16962e-55	CAALFM_C500560WA
3636971	3318	21.11	39.91	0.918824	2.39068e-42	*	5.17994e-43	CAALFM_C701940CA
3641621	546	10.43	19.71	0.918189	0.000286561	*	0.000175653	CAALFM_C601480WA
3648020	1170	6.89	13.02	0.918154	8.2626e-06	*	4.56042e-06	CAALFM_C206710WA
3642065	1236	0.09	0.17	0.917538	0.987628	*	0.985668	CAALFM_C112330WA
3643025	1755	26.16	49.41	0.917441	9.34386e-28	*	2.57474e-28	DLD1
3646857	1497	18.25	34.46	0.917026	6.31674e-17	*	2.22538e-17	CAALFM_C404230WA
3644056	549	62.61	118.18	0.916521	8.40901e-20	*	2.73578e-20	ARC18
3640736	783	23.96	45.22	0.916333	1.11987e-11	*	4.69916e-12	CAALFM_C107830CA
3636910	3630	34.77	65.58	0.915413	1.00912e-74	*	1.50718e-75	CAALFM_C103450CA
3640427	843	78.86	148.71	0.915136	3.33809e-38	*	7.63576e-39	CAALFM_CR01180WA
3642334	1104	103.86	195.79	0.914667	8.76696e-66	*	1.42104e-66	CAALFM_C208100WA
3644595	1011	36.56	68.91	0.914447	5.50114e-22	*	1.71058e-22	CAALFM_C102220CA
3643888	1410	5.38	10.14	0.91438	1.58405e-05	*	8.89488e-06	CAALFM_C208690CA
3637886	2142	28.65	53.98	0.91389	1.61924e-36	*	3.8325e-37	HOS3
3643508	738	242.38	456.52	0.913407	3.01945e-99	*	3.63572e-100	CAALFM_C207140WA
3635644	1371	8.84	16.64	0.912537	4.3143e-08	*	2.12718e-08	PHO114
3647444	390	196.43	369.73	0.912457	1.67986e-40	*	3.72592e-41	CAALFM_C503960WA
3646975	507	43.05	80.99	0.911731	8.50401e-13	*	3.4348e-13	CAALFM_C503560WA
3639361	930	35.3	66.39	0.911298	1.95918e-19	*	6.43878e-20	CAALFM_C100580WA
3637394	7416	4.99	9.38	0.910548	1.21973e-22	*	3.73826e-23	CHK1
3642923	1782	38.59	72.52	0.910152	3.33137e-40	*	7.42202e-41	CAALFM_C406740CA
3635249	2598	14.4	27.06	0.910093	1.10146e-22	*	3.37032e-23	CAALFM_C304720CA
3639175	453	110.45	207.39	0.908953	3.47136e-27	*	9.70326e-28	CAALFM_C602530CA
3638311	756	309.1	580.38	0.908924	5.14964e-128	*	5.16156e-129	PRE9
30515359	300	90.31	169.29	0.906539	2.33251e-14	*	8.96972e-15	CAALFM_C703380WA
3646711	678	5.65	10.59	0.90638	0.00277812	*	0.0018481	CAALFM_C703470WA
30514993	249	64.04	119.98	0.905749	1.2427e-08	*	5.9792e-09	RPS27A
3640523	390	31.3	58.64	0.905722	2.16766e-07	*	1.10463e-07	CAALFM_C300310CA
3644853	1173	13.41	25.12	0.905527	6.13352e-10	*	2.78372e-10	CAALFM_CR06260WA
30515286	444	18.53	34.68	0.904241	2.06653e-05	*	1.1693e-05	CAALFM_C406860CA
3648003	2640	29.92	55.99	0.904059	1.05172e-45	*	2.1605e-46	RGD3
3647880	510	70.09	131.03	0.902617	7.43116e-20	*	2.4115e-20	TLO11
3645949	315	11.46	21.42	0.902351	0.00714208	*	0.00496024	CAALFM_C604400WA
3645211	1161	248.99	465.2	0.901763	6.28288e-159	*	5.24786e-160	HEM15
3639030	393	23.34	43.6	0.901524	8.63518e-06	*	4.7732e-06	CAALFM_CR10000CA
3635768	1167	14.91	27.81	0.899323	1.03738e-10	*	4.54346e-11	CHT4
3638476	894	68.08	126.96	0.899071	7.84536e-34	*	1.93863e-34	CAALFM_C307350WA
3639865	1545	19.43	36.22	0.898501	1.04701e-17	*	3.60374e-18	SIP5
3645030	918	17.66	32.91	0.898041	6.39573e-10	*	2.90484e-10	CAALFM_C400190WA
3637737	831	28.34	52.8	0.897698	8.74139e-14	*	3.42658e-14	PEP12
3648392	996	385.48	717.7	0.896725	2.05519e-206	*	1.35631e-207	TLO34
3645133	1122	54.28	101.01	0.896006	5.59517e-34	*	1.37982e-34	CAALFM_CR03180WA
3647303	1686	16.14	29.99	0.893841	5.11961e-16	*	1.85021e-16	CAALFM_CR04760CA
3636499	714	118.15	219.51	0.893667	4.10236e-45	*	8.5087e-46	RIB5
3641545	1044	23.39	43.41	0.892136	3.28693e-14	*	1.26889e-14	IFG3
3647735	2796	16.1	29.88	0.892119	6.82057e-26	*	1.95953e-26	CAALFM_C504050WA
3639373	312	24.05	44.61	0.89133	0.000105302	*	6.24916e-05	CAALFM_C100030CA
3642825	789	1.24	2.3	0.891294	0.163752	*	0.134555	CAALFM_C406360CA
30515179	267	32.64	60.54	0.891248	3.72063e-05	*	2.14216e-05	CAALFM_C301780CA
3642082	1245	111.08	205.82	0.889784	1.24671e-74	*	1.86408e-75	CAALFM_CR08350WA
3645788	543	26.13	48.37	0.888405	2.31706e-08	*	1.12787e-08	CAALFM_C208950WA
3637869	738	354.65	656.34	0.888047	1.47573e-135	*	1.40348e-136	CAALFM_C402470CA
3647671	1728	2.54	4.7	0.887832	0.00165633	*	0.00107884	GPT1
3645111	1491	8.81	16.29	0.886773	3.19022e-08	*	1.56503e-08	HGT18
3648051	678	181.44	335.35	0.886175	9.47935e-64	*	1.57728e-64	TLO9
3638791	1062	349.68	645.29	0.883912	7.66566e-194	*	5.54068e-195	CHA1
3640570	312	38.54	71.12	0.883899	7.45184e-07	*	3.88738e-07	CAALFM_C300050CA
3645260	330	8.68	16.01	0.883206	0.0198814	*	0.0144161	CAALFM_CR06550CA
3642924	1377	38.88	71.6	0.880931	3.75152e-29	*	1.00955e-29	CAALFM_C406730CA
3642318	1344	0.63	1.16	0.880701	0.198746	*	0.165446	CAALFM_C208170WA
3636156	1557	2.63	4.84	0.879944	0.0027209	*	0.00180869	CAALFM_C112930CA
3635167	612	248.6	457.11	0.878715	2.38932e-76	*	3.5172e-77	RDI1
3639667	1014	168.43	309.49	0.877744	3.19168e-88	*	4.21264e-89	MDH1
3637976	465	62.55	114.88	0.877046	3.47147e-15	*	1.29592e-15	CAALFM_C700120WA
3646979	1737	16.86	30.92	0.874936	2.12241e-16	*	7.60362e-17	LAP4
3635280	849	517.88	949.46	0.874489	5.72564e-221	*	3.53236e-222	SBP1
3638444	411	180.59	330.98	0.874026	6.43481e-36	*	1.53367e-36	HHT1
3637934	2694	32.32	59.23	0.873901	1.39354e-46	*	2.8281e-47	CAALFM_C403020WA
3636859	1590	11.02	20.18	0.872802	3.00117e-10	*	1.34472e-10	CAALFM_C103330CA
3638970	735	72.45	132.63	0.87235	1.64569e-27	*	4.56472e-28	CAALFM_CR10130WA
3644593	837	22.19	40.6	0.87157	1.74371e-10	*	7.73798e-11	CAALFM_C102200CA
3639312	1029	289.89	530.01	0.870514	2.40336e-150	*	2.10284e-151	GLO1
3646617	768	398.23	727.41	0.869167	5.59591e-151	*	4.84066e-152	PUP2
3638310	2106	34.19	62.41	0.868203	5.6832e-38	*	1.30565e-38	CAALFM_C303510CA
3640116	711	98.88	180.48	0.868088	1.93726e-35	*	4.67172e-36	IFU5
3643928	516	108.39	197.82	0.867957	1.08748e-27	*	3.0002e-28	CAALFM_C210200WA
3639832	2991	13.23	24.13	0.867015	1.59667e-21	*	5.00708e-22	CAALFM_C301070CA
30515394	390	169.31	308.74	0.866725	2.64406e-31	*	6.83536e-32	MIM1
3635755	570	240.16	437.93	0.866704	2.71957e-66	*	4.39468e-67	CAALFM_C202410WA
3646492	1386	82.33	150.09	0.866338	2.0678e-58	*	3.639e-59	CAALFM_C108490WA
3641785	366	24.05	43.84	0.866211	3.6013e-05	*	2.07048e-05	CAALFM_C405800CA
3639509	1203	29.33	53.46	0.866083	7.62827e-19	*	2.54486e-19	CAALFM_C106720CA
3639720	468	42.19	76.76	0.863454	1.91729e-10	*	8.51778e-11	CAALFM_CR00270CA
3637937	660	50.41	91.64	0.862268	4.16037e-17	*	1.4595e-17	GST2
3648277	1230	113.86	206.94	0.861952	2.28194e-70	*	3.57426e-71	RIM11
3642255	885	15.93	28.94	0.861319	4.3845e-08	*	2.16324e-08	CAALFM_C306680CA
3640175	6765	12.27	22.29	0.861261	2.00736e-43	*	4.24978e-44	CCH1
3644696	645	21.15	38.42	0.8612	1.04448e-07	*	5.23624e-08	MAD2
3634930	852	44.18	80.18	0.859849	2.1211e-19	*	6.97796e-20	FAD1
3645198	1092	68.51	124.33	0.859788	9.54055e-38	*	2.20288e-38	TAF4
3646924	453	51.07	92.31	0.854011	1.22691e-11	*	5.15846e-12	CAALFM_C206300WA
3646720	1095	76.38	138.03	0.853715	2.1947e-41	*	4.80612e-42	CAALFM_C703370CA
3636544	1518	9.83	17.76	0.853368	1.61511e-08	*	7.8004e-09	CAALFM_C504180WA
3646224	957	55.41	100.09	0.85308	1.66804e-26	*	4.70394e-27	CAALFM_C703650WA
3646490	435	110.07	198.67	0.851953	1.61889e-22	*	4.97234e-23	CAALFM_C108470WA
3639344	1800	11.49	20.73	0.851341	2.71022e-11	*	1.15474e-11	CAALFM_C100830WA
3640752	474	35.87	64.69	0.850765	7.48615e-09	*	3.5462e-09	CAALFM_C108340CA
3635601	330	2.17	3.91	0.849474	0.295808	*	0.254514	CAALFM_C401340WA
3636543	1608	51.18	92.16	0.848561	8.89526e-41	*	1.96267e-41	CAALFM_C504170WA
3640755	1461	943.37	1697.57	0.847575	0	*	0	OLE1
3645208	816	22.4	40.28	0.846565	9.86675e-10	*	4.51886e-10	CAALFM_C207510WA
3648021	2016	14.11	25.36	0.845837	6.10172e-15	*	2.30404e-15	AMO2
3634793	633	21.06	37.84	0.845407	2.78956e-07	*	1.42616e-07	CAALFM_C108820CA
3635649	1434	21.72	38.98	0.84371	5.60892e-16	*	2.03168e-16	CAALFM_C402040WA
3640264	1011	192.93	346.09	0.84307	9.45752e-92	*	1.22325e-92	SNF4
3643185	1944	4.56	8.18	0.843067	1.98273e-05	*	1.11894e-05	HGT3
3638905	912	10.72	19.23	0.843054	9.70774e-06	*	5.38534e-06	CAALFM_C200180CA
3637414	2439	29.39	52.71	0.842751	1.58964e-35	*	3.81766e-36	HSP78
3645194	1788	0.29	0.52	0.842459	0.363768	*	0.319606	CAALFM_C207620WA
3645795	834	226.98	406.81	0.84179	7.96574e-88	*	1.05534e-88	CAALFM_C208930WA
3643502	540	132.28	237.02	0.841414	7.9544e-33	*	2.00636e-33	CAALFM_C207080CA
30515243	93	64.68	115.89	0.841364	0.0171521	*	0.0123548	CAALFM_C401640CA
3642256	366	53.55	95.88	0.840343	1.74164e-09	*	8.03126e-10	CAALFM_C306690CA
3644792	702	3.42	6.12	0.839535	0.0366948	*	0.0274574	CAALFM_C104930CA
3640413	891	45.51	81.34	0.837781	1.04796e-19	*	3.41982e-20	CAALFM_CR00820CA
3647178	1935	17.03	30.43	0.837416	1.04676e-16	*	3.71368e-17	CAALFM_C110420CA
3646852	633	93.81	167.61	0.837295	1.3725e-27	*	3.79786e-28	CAALFM_C404350WA
3646954	1857	55.26	98.65	0.836083	4.43398e-49	*	8.72716e-50	GAP5
3641928	1050	12.59	22.47	0.835722	2.84115e-07	*	1.453e-07	CAALFM_CR09100CA
3642782	3927	4.06	7.24	0.83451	9.0843e-09	*	4.3348e-09	IFF5
3643961	1434	61.13	108.93	0.833449	1.69283e-41	*	3.69588e-42	CMK2
3644793	960	74.98	133.57	0.833018	1.07131e-33	*	2.65612e-34	CAALFM_C104910CA
30514986	762	52.13	92.86	0.832943	5.42379e-19	*	1.80225e-19	CAALFM_C104430CA
3645421	546	98.17	174.82	0.832516	2.07202e-24	*	6.1208e-25	CAALFM_C101950CA
3635754	1641	19.09	33.98	0.831869	1.18938e-15	*	4.35738e-16	ECM3
3642342	1401	69.99	124.53	0.831273	5.90404e-46	*	1.20503e-46	CAALFM_C207650CA
3635766	7875	10.96	19.5	0.831226	1.01541e-41	*	2.21354e-42	FAB1
3638423	3000	14.78	26.29	0.830868	6.99969e-22	*	2.18118e-22	CAALFM_C303150WA
3644842	1893	1.16	2.06	0.82852	0.0436922	*	0.032939	CAALFM_CR06100CA
3646138	369	48.92	86.86	0.828268	1.35764e-08	*	6.53896e-09	CAALFM_C104440WA
3646694	1515	10.54	18.69	0.826392	1.864e-08	*	9.0271e-09	CAALFM_CR05770WA
3639245	2208	14.08	24.96	0.825971	1.92556e-15	*	7.13088e-16	CAALFM_C602790CA
3648346	2313	48.98	86.82	0.825835	7.5988e-53	*	1.41896e-53	SCT1
3644791	537	3.12	5.53	0.825733	0.0955586	*	0.0757546	CAALFM_C104940CA
3642634	1608	19.69	34.89	0.82535	1.53613e-15	*	5.6557e-16	GIT3
3646518	1311	15.87	28.12	0.825294	1.37754e-10	*	6.08112e-11	HOS1
3638441	738	11.06	19.59	0.824766	9.85919e-05	*	5.82974e-05	CAALFM_C307120WA
3646279	699	182.49	323.17	0.824476	3.12677e-56	*	5.62674e-57	CAALFM_C604280WA
30515144	297	2.05	3.63	0.824346	0.363837	*	0.319606	CAALFM_C207770CA
3638897	1080	52.15	92.32	0.823976	3.61529e-26	*	1.02969e-26	CAALFM_C200880WA
3640298	690	27.59	48.82	0.823327	1.95803e-09	*	9.05178e-10	PAD1
3640510	744	344.57	609.68	0.823255	8.41377e-112	*	9.36564e-113	SCL1
3643766	606	0.91	1.61	0.823122	0.363905	*	0.319606	MTLA2
3646976	510	81.8	144.66	0.822493	1.15695e-18	*	3.87882e-19	CAALFM_C503570WA
3642572	1401	26.39	46.66	0.822195	1.01269e-17	*	3.48226e-18	CAALFM_CR02670CA
3642598	783	60.79	107.47	0.822028	7.95103e-22	*	2.48026e-22	CAALFM_CR03020CA
3645334	1161	2.19	3.87	0.821403	0.033838	*	0.025219	CAALFM_C111530CA
3638040	2916	64.95	114.7	0.820464	1.48778e-86	*	1.9883e-87	CAALFM_C700340CA
3642793	1230	24.36	43.01	0.820158	1.85962e-14	*	7.1112e-15	CAALFM_C406440CA
3642316	1167	107.74	190.22	0.820115	2.08044e-56	*	3.74038e-57	VMA5
3646144	4194	20.79	36.69	0.819497	1.25751e-40	*	2.78084e-41	TUS1
3636987	1296	31.95	56.37	0.819112	1.83155e-19	*	6.01026e-20	RNH35
3648327	2721	6.58	11.6	0.817965	2.92059e-09	*	1.35982e-09	FOX2
3642791	675	32.8	57.82	0.817873	1.29702e-10	*	5.71712e-11	CAALFM_C406460CA
3637875	1947	108.12	190.48	0.817006	2.38965e-94	*	3.02362e-95	ABP1
3638312	468	10.43	18.37	0.816612	0.00393097	*	0.00265532	CAALFM_C303530WA
3640233	1851	39.71	69.91	0.815996	1.13768e-33	*	2.82444e-34	CAALFM_C101540WA
3643024	3912	24.15	42.5	0.81544	2.13615e-43	*	4.52952e-44	HYU1
3641749	4893	6.15	10.82	0.815042	1.01382e-14	*	3.85002e-15	REV3
3636211	2238	16.9	29.73	0.814896	5.59354e-18	*	1.91139e-18	KIS2
3642633	1605	22.8	40.1	0.814568	2.84453e-17	*	9.91776e-18	GIT2
3638376	735	21.63	38.04	0.814484	6.10942e-08	*	3.03854e-08	CAALFM_C302580CA
3645794	747	45.29	79.64	0.814301	1.58922e-15	*	5.8564e-16	VPS28
3638516	702	64.44	113.3	0.814119	3.15197e-20	*	1.01243e-20	YSA1
3639336	348	15.98	28.09	0.813789	0.00262829	*	0.00174321	CAALFM_C100200CA
3645564	921	43.59	76.59	0.813159	2.39931e-18	*	8.12734e-19	CAALFM_C205590CA
3641604	2031	1.64	2.88	0.812373	0.0146827	*	0.0104717	CAALFM_C601400WA
3641645	7707	14.16	24.86	0.812005	9.28572e-50	*	1.80923e-50	FMP27
3641192	2913	22.89	40.18	0.81176	1.31796e-30	*	3.46384e-31	RAD1
3646514	2079	28.09	49.3	0.811531	8.89047e-27	*	2.4998e-27	CAALFM_C405970WA
3636977	558	161.15	282.66	0.810664	7.58765e-38	*	1.74569e-38	AHP2
3639199	2766	16.35	28.67	0.810251	4.59075e-21	*	1.45407e-21	CAALFM_C603330CA
3646070	2832	44.08	77.17	0.807916	1.64002e-55	*	2.97298e-56	STV1
3644537	786	13.1	22.93	0.80767	1.75385e-05	*	9.86576e-06	DPP1
3645743	1374	83.92	146.84	0.807158	2.40535e-50	*	4.64282e-51	PCT1
3640291	1179	74.21	129.8	0.806605	3.07731e-38	*	7.03414e-39	IHD1
3645744	1320	26.39	46.1	0.804775	5.52099e-16	*	1.99892e-16	CAALFM_C400560CA
3637440	1659	3.23	5.63	0.801601	0.00224187	*	0.0014795	FMO2
3641570	2058	33.75	58.82	0.801419	9.36481e-31	*	2.4535e-31	HMS1
3645560	390	93.89	163.61	0.801218	3.53502e-15	*	1.32081e-15	CAALFM_C205550WA
3644404	1875	34.68	60.34	0.799011	1.33218e-28	*	3.60698e-29	CAALFM_C110730WA
3637971	2304	11.27	19.6	0.798366	3.2451e-12	*	1.33486e-12	VPS70
3640155	924	26.49	46.05	0.797753	3.06614e-11	*	1.31247e-11	CAALFM_CR02060WA
3635170	1845	18.45	32.07	0.797604	1.64397e-15	*	6.0609e-16	CAALFM_C305020WA
3640703	381	587.51	1021.2	0.79758	5.2491e-85	*	7.10182e-86	PFY1
3634909	1554	16.82	29.23	0.797272	3.78466e-12	*	1.56369e-12	CAALFM_C110340WA
30515010	144	196.87	342.04	0.796922	2.76715e-09	*	1.287e-09	CAALFM_C106640CA
3646355	1587	4.49	7.8	0.796759	0.000385404	*	0.000238216	ZCF14
3645105	1182	83.88	145.69	0.796503	5.63619e-42	*	1.22493e-42	CAALFM_CR03070WA
3638862	1401	37.74	65.52	0.795841	4.26252e-23	*	1.29018e-23	PEX12
3636556	1173	18.36	31.84	0.794274	4.6182e-10	*	2.08682e-10	CAALFM_C302290WA
3635802	1083	31.65	54.83	0.79276	3.8551e-15	*	1.44295e-15	PPE1
3645914	1143	2.69	4.66	0.792724	0.0241957	*	0.0177126	CAALFM_C701170CA
3640587	762	37.49	64.93	0.792379	1.38822e-12	*	5.64382e-13	IST1
3646284	2253	20.02	34.66	0.79183	6.15386e-20	*	1.99293e-20	ATM1
3644010	486	136.77	236.57	0.790515	1.8937e-26	*	5.35598e-27	CAALFM_C600850WA
3646832	651	10.47	18.1	0.789728	0.000789962	*	0.000501076	CAALFM_C112690CA
3642344	3627	25.11	43.4	0.789433	5.98721e-39	*	1.35371e-39	CAALFM_C208240WA
3645200	1704	14.13	24.41	0.788711	4.54404e-11	*	1.95711e-11	CAALFM_C207440CA
3639540	3063	10.72	18.51	0.788	9.03847e-15	*	3.42792e-15	VPS34
3646982	999	44.62	77.04	0.787917	5.36606e-19	*	1.78218e-19	BTS1
3648125	462	160.22	276.46	0.787017	7.32846e-29	*	1.97454e-29	CAALFM_CR05310WA
3646690	576	23.53	40.6	0.786978	2.11653e-06	*	1.12793e-06	CAALFM_CR05640CA
3640217	348	20.74	35.78	0.786737	0.000926319	*	0.000591398	MED22
3635238	912	222.72	383.94	0.78565	5.3378e-81	*	7.53084e-82	PHB2
3638299	1473	40.19	69.23	0.784561	5.66972e-25	*	1.65609e-25	CAALFM_C303560WA
3643751	648	50.4	86.8	0.784271	9.21042e-14	*	3.61196e-14	CAALFM_C501880CA
3637970	2307	0.36	0.62	0.784271	0.266924	*	0.227278	FAR1
3637355	1014	57.72	99.36	0.783594	2.8692e-24	*	8.50888e-25	HYM1
3635745	555	17.68	30.43	0.783376	6.73333e-05	*	3.9391e-05	CAALFM_C202110CA
3643411	749	42.25	72.7	0.783004	1.84787e-13	*	7.323e-14	ARH2
3637916	1821	13.03	22.41	0.782306	9.1197e-11	*	3.98214e-11	CAALFM_C402570CA
3640207	1392	35.72	61.42	0.781976	5.59463e-21	*	1.77666e-21	CAALFM_C101190CA
3645718	2043	12.64	21.71	0.780363	1.42151e-11	*	5.99546e-12	DSL1
3639850	630	8.92	15.32	0.780301	0.00285496	*	0.00190158	CAALFM_C106120CA
3643437	432	22.82	39.16	0.779082	9.2448e-05	*	5.45116e-05	MDJ2
3636623	669	84.92	145.62	0.778032	1.16947e-22	*	3.58036e-23	CAALFM_C301280WA
3636584	2601	20.47	35.1	0.77796	1.72077e-22	*	5.28812e-23	CAALFM_C301820WA
3639851	1686	39.12	67.06	0.777546	2.95547e-27	*	8.25636e-28	CAALFM_C300940WA
3640938	1638	120.77	206.89	0.776602	8.52458e-79	*	1.23089e-79	SRV2
3635593	1794	15.67	26.81	0.774766	2.78534e-12	*	1.14343e-12	CAALFM_C401830CA
3642647	741	136.16	232.62	0.772672	6.36309e-39	*	1.4408e-39	CAALFM_C501290CA
30515314	270	146.72	250.63	0.772494	3.09525e-14	*	1.19438e-14	CAALFM_C504330WA
3638869	2505	8.77	14.98	0.772389	7.33788e-10	*	3.34246e-10	ZCF9
3644447	837	104.61	178.65	0.772115	3.62991e-34	*	8.92768e-35	CAALFM_C110890CA
30515037	285	21.1	36.01	0.771155	0.00393415	*	0.00265812	CAALFM_C109940WA
3639182	2346	8.19	13.97	0.770397	9.56261e-09	*	4.5662e-09	BMT4
3639823	1041	127.57	217.5	0.769726	2.14878e-51	*	4.0836e-52	ARC35
3647393	2484	12.73	21.68	0.768132	1.68694e-13	*	6.67968e-14	PEX8
3635785	1560	110.39	187.99	0.768046	5.49474e-67	*	8.81558e-68	CDC55
3636412	942	61.69	105.02	0.767556	5.72519e-23	*	1.73858e-23	YUH2
3644789	2112	0.2	0.34	0.765535	0.454047	*	0.406434	CAALFM_C104800CA
3638352	654	134.57	228.72	0.765226	4.17195e-33	*	1.04678e-33	VTI1
3644067	807	79.79	135.6	0.765077	6.40225e-25	*	1.87112e-25	GLO2
3635833	1959	43.16	73.34	0.764905	1.78107e-33	*	4.44236e-34	RAD7
3642948	1119	60.13	102.13	0.76425	2.3032e-26	*	6.52942e-27	CAALFM_C406710WA
3638414	1344	19.78	33.58	0.76356	3.03041e-11	*	1.29667e-11	CAALFM_C302770CA
3642586	2286	10.77	18.28	0.763248	1.21947e-10	*	5.36722e-11	CAALFM_CR02910WA
3645100	1077	287.13	487.17	0.762721	1.06794e-115	*	1.16226e-116	IFR2
3643672	2208	8.9	15.1	0.762671	1.02193e-08	*	4.89666e-09	CAALFM_C305510WA
3645324	2436	27.21	46.16	0.762506	1.81578e-26	*	5.1296e-27	CAS1
3645027	1311	168.25	285.37	0.762227	1.7847e-83	*	2.4589e-84	CAR2
3641911	1323	15.32	25.98	0.761985	8.11128e-09	*	3.8544e-09	CAALFM_CR08920WA
3643301	993	69.88	118.41	0.760839	9.70118e-27	*	2.72936e-27	CAALFM_C114200WA
3643346	666	98.51	166.91	0.760728	1.00066e-24	*	2.93444e-25	YPT52
30515025	96	38.93	65.95	0.76049	0.0951162	*	0.075341	CAALFM_C107530WA
3643203	1842	75.23	127.36	0.759532	4.18938e-53	*	7.7884e-54	CAALFM_CR03520CA
3637794	1794	366.5	620.41	0.759409	1.01628e-246	*	5.76552e-248	CAALFM_C502380WA
3641617	1641	3.45	5.84	0.759372	0.00283605	*	0.00188851	CAALFM_C601520WA
3634863	915	60.45	102.29	0.758851	2.27231e-21	*	7.15594e-22	CAALFM_C109980CA
3646423	528	21.22	35.9	0.758559	4.13566e-05	*	2.38796e-05	SPC19
3644714	903	9.76	16.51	0.758387	0.000218708	*	0.000132542	CAALFM_C104160CA
3643650	972	5.51	9.32	0.758278	0.00424708	*	0.00287728	CAALFM_C305330CA
30515287	282	274.39	463.44	0.756155	1.3083e-25	*	3.77386e-26	CAALFM_C406880CA
3635716	966	531.79	897.88	0.755666	1.92738e-186	*	1.45367e-187	ERG251
3637027	612	79.62	134.43	0.755652	2.56785e-18	*	8.70674e-19	CAALFM_C701930CA
3640418	522	95.2	160.65	0.754888	2.36991e-18	*	8.02382e-19	ARC19
3648123	1137	26.44	44.57	0.753351	3.93864e-12	*	1.62926e-12	MNT3
30515454	504	230.76	388.94	0.753154	7.41e-41	*	1.63128e-41	YKE2
3643915	1602	115.85	195.26	0.753138	4.4163e-69	*	6.9758e-70	YWP1
3645753	1362	19.04	32.06	0.751741	1.18909e-10	*	5.22956e-11	CAALFM_C400680WA
3640970	2688	12.9	21.71	0.750989	5.04094e-14	*	1.96268e-14	NIP100
3639567	1656	43.52	73.23	0.750756	1.79936e-27	*	4.9969e-28	CAALFM_C106970CA
3637795	948	84.01	141.35	0.750639	1.4853e-29	*	3.96752e-30	CAALFM_C502390CA
30515074	456	222.02	373.4	0.750032	4.9526e-35	*	1.20252e-35	CAALFM_C113260WA
3637012	1182	184.18	309.74	0.749941	3.80827e-79	*	5.48628e-80	CAALFM_C701710WA
3641720	1047	43.39	72.83	0.74717	2.52651e-17	*	8.79222e-18	CAALFM_C305760WA
3642981	1236	367.1	616.07	0.746921	2.45322e-162	*	2.02474e-163	PR26
3644442	654	48.55	81.47	0.746798	3.8581e-12	*	1.59467e-12	SFT2
3638847	3324	9.06	15.2	0.746488	3.05703e-12	*	1.25699e-12	CAALFM_C200640WA
3642802	1077	9.69	16.24	0.744983	7.10226e-05	*	4.15728e-05	CAALFM_C406280CA
3636226	2760	2.62	4.39	0.744654	0.000905026	*	0.000576756	HYR1
3636937	2106	27.57	46.18	0.744169	4.42852e-22	*	1.37558e-22	YPS7
3646981	1689	11.47	19.14	0.738725	4.63675e-08	*	2.2923e-08	HEX1
3648178	2880	13.93	23.24	0.738415	1.70362e-15	*	6.28926e-16	SEC5
3646569	1188	44.44	74.09	0.73742	1.79849e-19	*	5.8988e-20	CAALFM_C206490WA
3647074	894	38.49	64.13	0.736516	6.1849e-13	*	2.48378e-13	CAALFM_C600700CA
3642568	846	15.81	26.34	0.736418	9.67674e-06	*	5.36654e-06	CAALFM_CR02630CA
3640166	882	156.19	260.1	0.735764	8.71069e-48	*	1.73465e-48	CAALFM_CR01350CA
3647646	1917	15.02	25	0.735043	2.78244e-11	*	1.18689e-11	CAALFM_C702630WA
30515354	273	5.9	9.82	0.735008	0.178833	*	0.147923	STE18
3643487	993	2.8	4.66	0.734903	0.0510058	*	0.038925	CAALFM_C207250CA
3637826	723	2.41	4.01	0.734569	0.13566	*	0.109497	PGA58
3647651	2982	8.94	14.86	0.733087	1.40775e-10	*	6.21914e-11	CAALFM_C702670WA
30515002	210	241.17	400.55	0.731932	5.2327e-15	*	1.96984e-15	CAALFM_C105790WA
3637433	1323	58	96.29	0.731333	2.36531e-27	*	6.58422e-28	AVT7
30515424	216	128.42	213.14	0.730931	8.10644e-09	*	3.85076e-09	CAALFM_CR06850CA
3647191	1854	4.17	6.92	0.730725	0.000762134	*	0.000482668	CAALFM_C110520WA
3647300	2160	6.02	9.99	0.730721	1.03693e-05	*	5.75918e-06	MNT4
3636833	378	9.89	16.41	0.730533	0.0305407	*	0.0225898	CAALFM_C102950WA
3647237	822	50.76	84.07	0.727899	5.50459e-15	*	2.07492e-15	CAALFM_C503740WA
3647351	1302	27.66	45.8	0.727546	2.29972e-13	*	9.14412e-14	PTC6
3638923	1146	908.59	1504.38	0.727468	0	*	0	FDH3
3639313	360	517.7	856.76	0.726775	3.0227e-57	*	5.39446e-58	TTR1
3644533	750	508.8	840.65	0.724407	2.71154e-124	*	2.78958e-125	ADK1
3639270	1401	13.16	21.74	0.724192	2.12981e-07	*	1.08428e-07	CAALFM_C603050CA
3640189	867	21.75	35.93	0.724174	2.13051e-07	*	1.08428e-07	CAALFM_C101340CA
30515277	267	171.58	283.44	0.724162	3.47127e-14	*	1.34063e-14	CAALFM_C405820WA
3636993	1029	41.59	68.66	0.723233	2.64203e-15	*	9.82788e-16	CAALFM_C702170CA
3636980	357	19.47	32.14	0.723117	0.00322269	*	0.0021577	CAALFM_C701690WA
3637830	1554	19.32	31.89	0.723009	2.83132e-11	*	1.20867e-11	CAALFM_C402670WA
3637731	1242	4.52	7.46	0.722853	0.00526446	*	0.00360136	ECM331
3637413	1716	22.5	37.13	0.72266	3.70438e-14	*	1.43372e-14	DFG16
3645861	546	153.18	252.67	0.722026	2.2476e-27	*	6.25282e-28	CAALFM_C602180WA
3646350	516	15.45	25.48	0.721758	0.00121503	*	0.000782754	CAALFM_C503370CA
3646148	999	128.18	211.33	0.721326	6.58084e-43	*	1.40956e-43	PHO85
3636392	2343	38.28	63.07	0.720363	3.32541e-31	*	8.61328e-32	GRR1
3644550	309	863.58	1421.67	0.719185	1.76649e-77	*	2.57406e-78	SMT3
3636957	801	317.23	522.11	0.718825	3.80555e-82	*	5.30612e-83	PRE10
3637378	3744	1.07	1.76	0.717965	0.0196651	*	0.0142495	CAALFM_C204110WA
3639258	1941	39.33	64.68	0.717689	1.86607e-26	*	5.27474e-27	BMT6
3638390	492	162.09	266.34	0.716474	1.63072e-25	*	4.70928e-26	DTD2
3637426	2529	21.23	34.83	0.714226	6.80116e-19	*	2.26668e-19	CAALFM_C203910CA
30515173	1683	1	1.64	0.713696	0.172779	*	0.142601	PRM9
3639335	1155	251.26	412.04	0.713603	6.15079e-94	*	7.82328e-95	CAALFM_C100210CA
3646040	3123	2.58	4.23	0.713287	0.000799121	*	0.000507282	CAALFM_CR07220CA
3643281	444	104.99	172.12	0.713163	4.16307e-15	*	1.56167e-15	CAALFM_C114350WA
3642490	495	2.05	3.36	0.712837	0.289802	*	0.248676	CAALFM_C105450WA
3643948	969	21.88	35.86	0.712763	5.75684e-08	*	2.85652e-08	CAALFM_C210060CA
30515393	225	5.2	8.52	0.712342	0.289858	*	0.248676	CAALFM_CR04400WA
3647532	975	59.93	98.15	0.71171	1.09247e-19	*	3.56688e-20	CAALFM_C105010CA
3642992	2256	34.08	55.81	0.711598	3.12168e-26	*	8.8859e-27	CAALFM_C203140CA
3647563	1341	13.77	22.52	0.709678	4.08869e-07	*	2.10724e-07	CAALFM_C602020CA
3638833	417	129.26	211.38	0.709563	5.94419e-17	*	2.0902e-17	ERG28
3639226	843	26.88	43.95	0.70933	2.77262e-08	*	1.3565e-08	CAALFM_C602680WA
3637752	552	149.54	244.29	0.708063	5.89615e-26	*	1.69102e-26	CAALFM_C502140CA
3645561	1017	30.35	49.58	0.708062	6.54037e-11	*	2.83856e-11	CAALFM_C205560WA
3641108	1647	157.81	257.78	0.707952	7.23784e-84	*	9.9242e-85	PHR1
3641641	1794	39.67	64.8	0.707945	5.46472e-24	*	1.63327e-24	ATG15
3646519	3342	11.54	18.85	0.707921	9.74173e-14	*	3.82354e-14	CAALFM_C406020CA
3641346	2088	0.3	0.49	0.707819	0.398618	*	0.352532	CAALFM_C703150WA
3638030	1791	24.39	39.83	0.707566	3.37442e-15	*	1.25857e-15	CAALFM_C700610CA
3634762	408	44.17	72.13	0.707533	1.97972e-06	*	1.05338e-06	PPT2
3646130	1734	17.01	27.77	0.707144	1.21134e-10	*	5.3294e-11	CAALFM_C104560WA
3639037	2046	82.76	135.08	0.706809	3.19219e-55	*	5.8131e-56	ZCF39
3643147	507	72.57	118.32	0.705249	4.44387e-12	*	1.8412e-12	CAALFM_C703830CA
3640259	2436	11.06	18.03	0.705048	6.83033e-10	*	3.10562e-10	CAALFM_C603520CA
3637751	1191	34	55.42	0.704872	6.91245e-14	*	2.70164e-14	CAALFM_C502920WA
3636972	1854	39.53	64.42	0.704561	2.01186e-24	*	5.93974e-25	CAALFM_C702450WA
3634912	3444	27.21	44.32	0.703821	3.72957e-31	*	9.67246e-32	PFK26
3645787	1380	10.61	17.28	0.703679	8.7643e-06	*	4.84892e-06	CAALFM_C208960CA
3647533	1743	23.1	37.6	0.70284	6.75887e-14	*	2.63938e-14	ARG2
3642607	1029	70.42	114.57	0.702172	1.72113e-23	*	5.17534e-24	RIB1
3641234	1170	66.51	108.2	0.702057	2.5512e-25	*	7.39282e-26	CAALFM_C210870WA
3637845	999	40.12	65.25	0.701656	1.58501e-13	*	6.26296e-14	CAALFM_C402450WA
3643897	1065	22.21	36.12	0.701588	1.65528e-08	*	7.99986e-09	CAALFM_C208420WA
3641783	462	77.28	125.64	0.701129	1.63201e-11	*	6.89406e-12	CAALFM_C405620CA
3638496	333	16.46	26.76	0.701114	0.0127245	*	0.0090225	CAALFM_C307590WA
3639326	2526	31.76	51.63	0.700999	1.71164e-26	*	4.82974e-27	VPS27
3645032	693	24.46	39.74	0.700167	2.8491e-06	*	1.52964e-06	CAALFM_C400210WA
3642988	711	26.87	43.65	0.699985	6.28025e-07	*	3.26166e-07	CAALFM_C203170WA
3641640	888	34.41	55.89	0.699762	1.69378e-10	*	7.51358e-11	CAALFM_C601750CA
30515305	146	1354.9	2200.64	0.699737	3.15312e-43	*	6.70676e-44	CAALFM_C502850WA
3641546	708	84.68	137.46	0.698919	4.69913e-19	*	1.55835e-19	VPS2
3644923	333	14.32	23.24	0.698579	0.0210301	*	0.0152838	CAALFM_CR02440WA
3640390	1284	19.01	30.84	0.698044	1.00809e-08	*	4.82538e-09	CAALFM_CR00690CA
3644999	909	44.79	72.66	0.697985	1.64618e-13	*	6.51012e-14	CAALFM_C400320CA
3640700	720	240.25	389.65	0.697642	2.24708e-52	*	4.21838e-53	DPM1
3640746	963	20.24	32.82	0.697366	4.15421e-07	*	2.14238e-07	NTG1
3643914	1059	19.42	31.49	0.697351	1.87019e-07	*	9.49016e-08	GTR1
3638504	798	13.84	22.43	0.696586	0.000179255	*	0.000108128	CAALFM_C306730WA
30515096	291	123.48	199.96	0.695434	1.10259e-10	*	4.8382e-11	CAALFM_C202800WA
3640269	2103	154.69	250.44	0.695085	4.11448e-101	*	4.893e-102	CAALFM_C603960WA
3642976	3570	11.37	18.4	0.694474	7.75345e-14	*	3.0329e-14	CAALFM_C202840CA
3648242	1065	4.5	7.28	0.694013	0.0149142	*	0.0106417	CSP1
6335417	1590	6.66	10.77	0.693424	0.000208853	*	0.000126396	LYP1
30515027	92	33.09	53.48	0.692604	0.192645	*	0.160144	CAALFM_C107940WA
3639731	2181	32.04	51.77	0.692242	1.37916e-22	*	4.23146e-23	CAALFM_CR00110WA
3639706	441	122.39	197.67	0.691608	3.32043e-16	*	1.19505e-16	CAALFM_CR00160CA
3638333	1545	12.91	20.85	0.691558	2.92531e-07	*	1.49846e-07	THI6
3641613	2205	20.08	32.42	0.691125	1.03773e-14	*	3.94254e-15	ACF2
3639820	1797	47.86	77.27	0.691088	2.82304e-27	*	7.88172e-28	NPL4
3647183	1233	37.09	59.87	0.690803	6.49241e-15	*	2.45264e-15	CAALFM_C110460WA
3643471	897	13.3	21.46	0.690224	0.000107961	*	6.41412e-05	GPI19
3648026	1038	32.17	51.86	0.688906	4.36538e-11	*	1.87872e-11	GRE2
3634824	1080	46.14	74.38	0.688897	5.97752e-16	*	2.17014e-16	SHY1
3636790	603	6.05	9.75	0.688467	0.0411506	*	0.0309412	CAALFM_C102380CA
3647474	1302	110.97	178.82	0.688338	4.8221e-44	*	1.01211e-44	IDP1
3638921	1320	52.14	84.01	0.68817	1.14173e-21	*	3.57098e-22	CAALFM_CR10230WA
3643920	1050	12.59	20.28	0.687779	4.41078e-05	*	2.55192e-05	CAALFM_C208540CA
3639297	786	56.55	91.03	0.686815	4.757e-14	*	1.85134e-14	CAALFM_C100320WA
3636572	1863	42.36	68.18	0.686646	8.45785e-25	*	2.47888e-25	BZZ1
3645967	1242	16.36	26.32	0.685987	3.30544e-07	*	1.69646e-07	DAC1
3648274	1782	11.55	18.58	0.685858	2.38599e-07	*	1.21786e-07	CAALFM_C204320WA
3639235	2199	6.71	10.79	0.68531	1.30406e-05	*	7.28816e-06	CAALFM_C603420WA
3643485	2766	4.79	7.69	0.682958	3.69397e-05	*	2.12498e-05	ZCF10
3639257	1224	21.89	35.14	0.682842	4.78319e-09	*	2.24286e-09	CAALFM_C603150CA
3644401	1449	17.93	28.78	0.682691	7.64539e-09	*	3.6229e-09	VPS23
3639033	1566	42.95	68.94	0.682683	5.73515e-21	*	1.82223e-21	FGR34
30515060	255	266.44	427.59	0.682417	7.55287e-18	*	2.59216e-18	CAALFM_C111960CA
3637849	798	38.68	62.07	0.682308	5.10678e-10	*	2.31182e-10	CAALFM_C402420CA
30515395	753	392.57	629.86	0.682081	1.62875e-84	*	2.2171e-85	PRE6
3634871	2286	82.61	132.34	0.679861	1.46457e-56	*	2.62586e-57	DOA1
3643729	633	19.15	30.65	0.678543	0.000154597	*	9.3024e-05	MTLA1
3636460	1059	61.19	97.9	0.678013	1.13208e-19	*	3.69994e-20	CAALFM_C505140WA
3644017	1707	19.43	31.06	0.676772	8.34288e-11	*	3.6388e-11	CAN2
3646662	2862	15.79	25.24	0.676701	1.99607e-14	*	7.64622e-15	IST2
3643660	645	345.35	551.91	0.676374	3.98053e-62	*	6.69566e-63	PRE3
3646081	606	5.84	9.33	0.675909	0.048231	*	0.0366718	CAALFM_C600180CA
30515215	792	56.59	90.38	0.675456	1.05394e-13	*	4.1436e-14	CAALFM_C306350WA
3644050	855	4.04	6.45	0.674944	0.0482205	*	0.0366718	CAALFM_C601020WA
3646718	621	478.9	764.55	0.674886	7.6296e-82	*	1.06885e-82	PUP3
3643172	399	69.99	111.69	0.674279	1.83971e-08	*	8.90646e-09	CAALFM_C704290WA
3644476	747	121.01	193.09	0.674147	4.34214e-26	*	1.24246e-26	CCS1
3642625	1593	70.9	113.06	0.673231	2.48715e-33	*	6.2117e-34	CAALFM_C501090CA
3642037	2169	7.96	12.69	0.672852	3.64332e-06	*	1.96869e-06	BUL4
3640250	2082	10.4	16.57	0.67199	1.99838e-07	*	1.01638e-07	CAALFM_C603580WA
3639195	1440	45.16	71.95	0.671949	1.34606e-19	*	4.40376e-20	CAALFM_C603290WA
30515018	312	169.66	270.29	0.671862	2.74508e-14	*	1.05699e-14	CAALFM_C107060CA
3646528	9252	11.09	17.66	0.671226	5.14367e-31	*	1.33824e-31	VPS13
3636815	1080	374.73	596.69	0.67113	1.78961e-113	*	1.96839e-114	HOM6
3642040	510	67.03	106.71	0.670817	3.00859e-10	*	1.34854e-10	MSO1
3638886	687	10.83	17.24	0.670727	0.00368762	*	0.00248606	SOD5
3647094	1209	15.33	24.39	0.669932	2.20012e-06	*	1.17393e-06	CAALFM_CR09610CA
3645976	2274	26.95	42.82	0.668	1.55457e-18	*	5.22732e-19	CAALFM_C604550CA
3645467	816	3.45	5.48	0.66758	0.0814489	*	0.0638416	CAALFM_C204450WA
3648061	627	53.81	85.45	0.667206	3.37349e-10	*	1.51489e-10	CAALFM_C400060WA
3636668	1710	21.72	34.49	0.667154	1.27705e-11	*	5.37562e-12	CAALFM_C301570WA
3635718	2139	0.63	1	0.666576	0.230888	*	0.194227	CAALFM_C400850CA
3644412	1029	132.86	210.88	0.666515	1.54528e-38	*	3.51688e-39	CAALFM_C111120CA
3636658	1131	41.71	66.16	0.665566	3.64721e-14	*	1.41099e-14	CAALFM_C302120WA
3638855	1710	6.3	9.99	0.665133	0.000357541	*	0.00022058	CAALFM_C200550WA
3647455	510	239.19	379.12	0.664497	1.01654e-32	*	2.56742e-33	TLO8
3638018	1833	29.57	46.85	0.663915	2.95149e-16	*	1.0608e-16	CAALFM_C701040CA
3641257	612	468.68	742.14	0.663088	7.04118e-76	*	1.04115e-76	ZSF1
3638982	891	28.13	44.53	0.662668	5.91288e-08	*	2.93688e-08	CAALFM_CR10500CA
30515326	261	74.79	118.38	0.662508	1.05316e-05	*	5.8511e-06	CAALFM_C600530CA
3640083	1116	167.95	265.28	0.659484	2.41823e-51	*	4.59968e-52	SHP1
3636663	561	13.5	21.29	0.657217	0.00454799	*	0.00309242	CAALFM_C301620WA
3644027	1143	52.68	82.98	0.655508	3.51433e-17	*	1.22879e-17	PEX7
3639728	1590	10.22	16.09	0.654769	1.49224e-05	*	8.36948e-06	CAALFM_CR00420WA
3646821	543	1.03	1.62	0.653349	0.493326	*	0.445266	CAALFM_C112720CA
3640729	2604	9.63	15.14	0.652758	5.34034e-08	*	2.64632e-08	TERT
3640171	456	979.98	1540.02	0.652125	6.87377e-110	*	7.75374e-111	MBF1
3638031	1356	53.74	84.45	0.652101	1.95448e-20	*	6.25848e-21	CAALFM_C700600CA
3637442	2085	10.03	15.76	0.651946	8.34906e-07	*	4.36648e-07	BMT8
3637724	906	232.11	364.7	0.651902	2.00017e-55	*	3.63246e-56	CAALFM_C502400WA
3646053	384	253.65	398.44	0.651523	2.11673e-24	*	6.25986e-25	CAALFM_CR07370WA
3645756	1170	92.85	145.83	0.651314	1.41318e-29	*	3.77252e-30	HIS5
3646063	1647	48.6	76.33	0.651294	2.08431e-22	*	6.4191e-23	CAALFM_C600250WA
3641344	2274	11.56	18.15	0.650828	2.94701e-08	*	1.44377e-08	IFA21
3640161	2412	11.7	18.36	0.650058	9.34666e-09	*	4.46154e-09	CAALFM_CR01790CA
3643460	1263	37.43	58.72	0.649657	1.42331e-13	*	5.6146e-14	PEX2
3636644	1188	60.68	95.15	0.648983	6.36685e-20	*	2.06296e-20	END3
3647232	627	23.39	36.67	0.648708	7.42976e-05	*	4.35512e-05	CAALFM_C503780CA
3643770	993	286.52	448.97	0.647983	6.67152e-74	*	1.00305e-74	RPN8
3644776	1161	79.43	124.44	0.647694	5.36906e-25	*	1.56738e-25	ERG3
30515285	450	358.41	561.5	0.647675	7.52858e-40	*	1.68851e-40	CAALFM_C406690CA
3647786	837	8.51	13.32	0.646363	0.0061408	*	0.00423234	CAALFM_C204740CA
3636942	921	21.21	33.14	0.643829	3.96768e-06	*	2.14856e-06	DPP3
3637859	1770	17.07	26.67	0.643755	4.82018e-09	*	2.2626e-09	CAALFM_C402700WA
3640184	2274	8.63	13.48	0.643388	2.61689e-06	*	1.4015e-06	CAALFM_C101290CA
3640305	666	282.69	441.09	0.641852	3.83327e-47	*	7.70332e-48	SBA1
3641719	333	4.29	6.69	0.641029	0.27626	*	0.236096	CAALFM_C305750CA
3646155	2397	9.13	14.23	0.640249	6.14514e-07	*	3.18844e-07	CAALFM_C405220CA
3645192	1875	39.63	61.76	0.64008	3.3297e-20	*	1.07062e-20	CAALFM_C207640WA
3636182	1638	22.58	35.17	0.6393	1.23079e-10	*	5.41908e-11	MODF
3642053	2199	11.91	18.55	0.639246	6.14662e-08	*	3.05806e-08	CAALFM_C112120WA
3646223	1470	33.12	51.57	0.638829	1.52028e-13	*	6.00468e-14	CAALFM_C703640CA
3639317	1437	238.15	370.76	0.638615	3.48767e-87	*	4.63792e-88	UBP6
3638846	1242	104.54	162.75	0.638602	1.00422e-33	*	2.48812e-34	CAALFM_C201320WA
3643220	1947	0.27	0.42	0.63743	0.493235	*	0.445266	CAALFM_CR03670WA
30515406	1544	5.98	9.3	0.637085	0.00178705	*	0.00116693	CAALFM_CR05370WA
3640562	381	21.12	32.83	0.636405	0.00590211	*	0.00405904	CAALFM_C300190WA
3635826	1098	359.58	558.91	0.636303	1.658e-98	*	2.0156e-99	HOM2
3640425	501	93.55	145.33	0.635523	3.67718e-12	*	1.51746e-12	CAALFM_CR00990WA
3643878	336	36.12	56.09	0.634946	0.000760867	*	0.00048174	CAALFM_C208770CA
3635180	2685	34.86	54.13	0.634856	7.11071e-25	*	2.0817e-25	CAALFM_C304420WA
3634933	576	80.04	124.27	0.634685	4.23158e-12	*	1.75254e-12	CAALFM_C108680CA
3636816	1440	24.92	38.6	0.631297	4.58455e-10	*	2.0701e-10	EXG2
3646151	303	56.42	87.39	0.631262	7.64443e-05	*	4.48854e-05	ELC1
3636915	624	351.95	544.6	0.629826	2.74319e-52	*	5.16334e-53	YPT1
3637750	2283	12.79	19.78	0.629026	1.8245e-08	*	8.82676e-09	GYP8
3636469	1290	1.72	2.66	0.629018	0.14849	*	0.12086	CAG1
3641370	3318	29.2	45.14	0.628438	2.88682e-25	*	8.3797e-26	ZCF29
3634864	1857	60.83	94.01	0.628031	7.54333e-29	*	2.03368e-29	SAC1
3645412	2136	18.6	28.74	0.627757	5.40782e-11	*	2.33808e-11	FGR38
3646494	636	72.21	111.56	0.627549	6.8875e-12	*	2.87416e-12	EAF6
3640141	549	53.46	82.59	0.627507	6.06387e-08	*	3.01388e-08	CAALFM_CR02100CA
3636405	1377	288.09	444.88	0.626897	1.14643e-96	*	1.41454e-97	RPN5
3641899	2706	74.52	115.07	0.626812	1.16323e-50	*	2.23564e-51	CAALFM_CR09330CA
3634872	333	135.29	208.77	0.625859	7.83278e-11	*	3.41502e-11	CAALFM_C109670CA
3639662	3993	8.71	13.44	0.625789	8.49003e-10	*	3.8757e-10	PHO81
3637711	1533	225.27	347.58	0.62569	2.79112e-84	*	3.81782e-85	THR4
3638805	1257	0.59	0.91	0.625152	0.42868	*	0.381742	CAALFM_C200860CA
3643302	2601	43.29	66.72	0.624085	1.41882e-28	*	3.84392e-29	IML2
3644117	2145	1.7	2.62	0.624032	0.0709426	*	0.0551254	IFF8
3644111	2412	11.87	18.28	0.622946	3.69638e-08	*	1.8164e-08	CAALFM_C209070CA
3647482	1446	14.41	22.19	0.622839	3.42955e-06	*	1.85034e-06	CAALFM_C205820WA
3641350	681	1.13	1.74	0.622765	0.428521	*	0.381742	PGA28
3643807	573	62.46	96.17	0.622654	2.57996e-09	*	1.19866e-09	CAALFM_C209760WA
3635610	606	1.28	1.97	0.622052	0.4286	*	0.381742	MRV1
3639315	1326	45.69	70.31	0.621851	1.36831e-15	*	5.02422e-16	CAALFM_C100470CA
3640310	1851	38.02	58.48	0.621185	4.79092e-18	*	1.63395e-18	CAALFM_C603800CA
3635685	1146	7.23	11.12	0.621089	0.00425604	*	0.00288476	CAALFM_C401090CA
3641178	618	113.79	175.01	0.621064	4.09061e-17	*	1.43368e-17	MRP8
3638494	3588	32.11	49.38	0.620904	4.6403e-29	*	1.24949e-29	TIP120
3637352	1020	66.16	101.63	0.619295	6.80523e-17	*	2.40198e-17	CAK1
3642481	2184	10.52	16.16	0.619292	1.08294e-06	*	5.6977e-07	CAALFM_C105370CA
3637861	1821	44.62	68.38	0.615884	2.84201e-20	*	9.11924e-21	CAALFM_C402690WA
3645955	1452	20.79	31.85	0.615404	2.97092e-08	*	1.45598e-08	CAALFM_C604510CA
3642799	846	120.14	184.03	0.615224	3.24491e-24	*	9.64456e-25	SOU1
3646533	2493	42.63	65.25	0.614109	3.93271e-26	*	1.12335e-26	CWH41
3638433	5580	29.13	44.58	0.613891	1.18313e-39	*	2.6594e-40	ECM29
3645136	939	45.45	69.54	0.613563	6.74024e-11	*	2.93088e-11	CAALFM_CR03410WA
3645440	1056	294.33	449.77	0.611753	2.76842e-71	*	4.29504e-72	ERG20
3636559	1797	10.23	15.62	0.610588	2.02662e-05	*	1.14504e-05	CAALFM_C301900CA
3646043	477	193.08	294.81	0.610587	9.70642e-21	*	3.09366e-21	ARC15
3639898	432	412.15	629.13	0.610189	2.24913e-38	*	5.13364e-39	RIM1
3646671	945	5.56	8.48	0.608979	0.0286138	*	0.0211078	CAALFM_C107610CA
3636459	726	63.66	97.03	0.608044	2.49948e-11	*	1.0637e-11	CAALFM_C505130CA
30515128	267	68.63	104.58	0.607696	0.000103313	*	6.12084e-05	CAALFM_C205870WA
3639298	1557	47.72	72.67	0.606766	5.53889e-18	*	1.8918e-18	CAALFM_C100310WA
3635228	858	257.31	391.77	0.606499	1.58735e-49	*	3.10066e-50	PIN3
3634929	825	72.96	111.06	0.606162	2.10673e-14	*	8.07708e-15	RTG1
3645375	1761	7.07	10.75	0.604555	0.000558997	*	0.000349766	ECM38
3634788	1053	11.14	16.93	0.603833	0.000936909	*	0.000598314	CAALFM_C108770WA
3636629	1233	19.06	28.96	0.603513	2.00834e-06	*	1.06928e-06	FOX3
3646074	2352	28.29	42.98	0.603373	3.21473e-16	*	1.15594e-16	CAALFM_C600340CA
3645204	1260	186.75	283.68	0.603156	4.74519e-53	*	8.82954e-54	2001-04-01
3638859	891	16.42	24.94	0.603007	0.000229435	*	0.00013927	CAALFM_C201190CA
3636491	2304	10.1	15.34	0.602943	1.83484e-06	*	9.72956e-07	CAALFM_C505070WA
3635722	1815	23.71	36.01	0.602902	7.49892e-11	*	3.26822e-11	CAALFM_C400840WA
3644022	2376	26.82	40.73	0.602783	1.44475e-15	*	5.3097e-16	EXO84
3636542	387	41.5	63.01	0.602469	0.000208903	*	0.000126461	SDC1
3643802	1305	6.88	10.43	0.600259	0.00408076	*	0.00276258	CAALFM_C209810CA
3634767	921	47.44	71.89	0.599687	1.2403e-10	*	5.46298e-11	RAM2
3644709	1185	24.34	36.88	0.599509	1.6595e-07	*	8.39908e-08	CAALFM_C104280CA
3637372	1089	105.85	160.36	0.599293	3.78286e-26	*	1.07992e-26	YIM1
3646840	906	255.71	387.33	0.599055	1.07754e-50	*	2.0674e-51	CAALFM_C404330CA
3645350	2196	10.13	15.32	0.596782	4.21387e-06	*	2.28536e-06	CAALFM_C403810WA
3645735	447	10.47	15.83	0.5964	0.0521651	*	0.0398356	CAALFM_CR06980WA
3642310	6603	33.68	50.88	0.595207	2.68228e-50	*	5.18622e-51	BLM3
3645201	993	37.04	55.92	0.59428	5.08034e-09	*	2.38724e-09	CAALFM_C207430CA
3645792	582	136.54	205.97	0.593111	2.40994e-17	*	8.38256e-18	CAALFM_C209040WA
3642801	684	2.4	3.62	0.592955	0.260546	*	0.221374	PGA42
3641810	2283	11.14	16.8	0.592712	8.74325e-07	*	4.57842e-07	CFL1
3646797	1158	36.11	54.45	0.592534	4.25808e-10	*	1.92128e-10	DAO2
3635806	879	87.56	132.02	0.592413	2.76139e-17	*	9.6233e-18	CAALFM_C202280WA
3638004	492	220.5	332.45	0.592359	8.72859e-23	*	2.66362e-23	CAALFM_C700030WA
3643193	921	43.36	65.36	0.592043	1.40377e-09	*	6.45466e-10	PPH3
3640293	783	10.39	15.66	0.591889	0.00799415	*	0.00557052	CAALFM_C603880WA
3638881	558	415.36	626.02	0.591846	1.08306e-47	*	2.16038e-48	MXR1
3647078	3324	21.17	31.87	0.590178	1.95353e-16	*	6.98566e-17	SEC8
3645769	510	100.32	150.95	0.589462	2.40622e-11	*	1.02322e-11	SPC2
3639267	2433	14.75	22.18	0.588544	6.37253e-09	*	3.0113e-09	PEP3
3636169	816	48.9	73.52	0.588302	2.11659e-09	*	9.80228e-10	MCU1
3641571	1587	335.33	504.14	0.588243	6.63452e-113	*	7.31926e-114	ERG11
3646830	1173	94.68	142.32	0.588007	2.48159e-24	*	7.34708e-25	RBK1
3648216	1773	23.83	35.81	0.587584	3.87075e-10	*	1.74395e-10	CAALFM_C103720CA
3640240	2979	18.42	27.67	0.58705	6.20804e-13	*	2.4941e-13	CAALFM_C101460WA
3645567	2835	41.34	62.05	0.585893	4.91335e-26	*	1.40753e-26	VPS35
3639889	1653	32.32	48.5	0.585558	2.12867e-12	*	8.69986e-13	PRC3
3639543	567	124.41	186.65	0.585233	4.27084e-15	*	1.6028e-15	CAALFM_C106650WA
3642263	1095	104.56	156.86	0.585146	1.03795e-24	*	3.04552e-25	APN1
3641732	2517	4.32	6.48	0.584963	0.0019047	*	0.00124659	CAALFM_C305990CA
3645127	2118	31.1	46.63	0.584344	4.88854e-15	*	1.83866e-15	CAALFM_CR03230WA
3634817	2547	25.92	38.86	0.58422	4.07644e-15	*	1.52782e-15	CAALFM_C110090CA
30514987	189	753.62	1129.08	0.583239	1.0036e-23	*	3.01114e-24	CAALFM_C104590WA
3640578	729	48.13	72.05	0.582062	3.4388e-08	*	1.68869e-08	CAALFM_C300610WA
3640723	1404	21	31.43	0.581753	2.86435e-07	*	1.46534e-07	ERD1
3636220	399	61.28	91.7	0.581505	9.1858e-06	*	5.08668e-06	COX19
3646525	2205	13.48	20.17	0.581391	2.16759e-07	*	1.10423e-07	PGA49
3645212	1809	55.62	83.22	0.581327	5.759e-22	*	1.79171e-22	LPT1
3641149	1299	5.94	8.88	0.580097	0.010679	*	0.00752088	CAALFM_C405000WA
3637013	828	33.4	49.93	0.580059	1.04197e-06	*	5.47528e-07	CAALFM_C701700WA
3644918	2718	3.36	5.02	0.579226	0.00469697	*	0.00319838	OPT3
3637958	1182	38.22	57.09	0.57891	2.42147e-10	*	1.08097e-10	CAALFM_C700910CA
3639351	660	67.54	100.8	0.577682	7.24527e-10	*	3.29908e-10	CAALFM_C100760WA
3643943	459	21.57	32.19	0.577586	0.00541307	*	0.0037066	CAALFM_C210330CA
3643475	1695	1.3	1.94	0.577545	0.18466	*	0.152865	CAALFM_C207280WA
3646837	402	42.33	63.16	0.577331	0.000261731	*	0.000159783	CAALFM_C112640WA
3642128	918	10.41	15.53	0.577088	0.00491404	*	0.0033527	ECI1
30514958	459	22.56	33.65	0.576839	0.004464	*	0.0030331	CAALFM_C100970WA
3641215	429	0.53	0.79	0.57586	0.740273	*	0.7055	CAALFM_C404020CA
3646088	3231	23.67	35.25	0.574564	8.6286e-17	*	3.05412e-17	SRO77
3643804	1518	26.78	39.88	0.574509	2.27132e-09	*	1.05301e-09	CAALFM_C209790WA
3644553	1110	6.71	9.99	0.574172	0.0136119	*	0.00967424	CAALFM_C111290WA
3641140	1503	10.21	15.2	0.574088	0.000300041	*	0.000184213	CAALFM_C404670CA
3643792	885	117.21	174.49	0.574049	2.08501e-21	*	6.55918e-22	CAALFM_C209670CA
3647831	1323	139.38	207.34	0.572975	1.41117e-37	*	3.27702e-38	RVS167
3636605	1107	23.83	35.44	0.5726	2.16572e-06	*	1.1545e-06	CAALFM_C301680CA
3637397	450	135.36	201.21	0.571901	2.46509e-12	*	1.01074e-12	GNA1
30515402	1410	83.42	123.93	0.57106	2.49507e-24	*	7.39112e-25	VMA13
3640528	1371	93.34	138.63	0.570672	2.73058e-26	*	7.75456e-27	BNA4
3645772	2007	66.45	98.65	0.57005	1.34276e-27	*	3.71336e-28	CAALFM_C400590CA
3634899	1014	39.5	58.64	0.570032	5.62185e-09	*	2.65006e-09	GRP1
3642275	1026	23.3	34.59	0.570025	7.87461e-06	*	4.33846e-06	CAALFM_C306550CA
3635178	3336	37.76	56.03	0.569341	2.57992e-26	*	7.32242e-27	CAALFM_C304410CA
3640697	1296	16.87	25.02	0.568622	1.89862e-05	*	1.07021e-05	CAALFM_C107990CA
3636473	621	12.97	19.23	0.56818	0.0128944	*	0.00914936	CAALFM_C505260WA
3647732	309	136.44	202.27	0.568016	2.21097e-08	*	1.07477e-08	CKS1
3642049	609	13.61	20.17	0.567544	0.0116988	*	0.00826038	CAALFM_C112150CA
3642810	2019	43.75	64.76	0.56582	2.03457e-18	*	6.85818e-19	CAALFM_C406650WA
3636588	1872	15.56	23.03	0.565672	6.70364e-07	*	3.4882e-07	CAALFM_C301770CA
3640111	681	290.78	430.3	0.565415	9.2766e-38	*	2.1404e-38	VMA4
3640302	1191	44.86	66.36	0.564884	1.96758e-11	*	8.33438e-12	CDC50
3647598	2637	25.57	37.82	0.564697	2.13719e-14	*	8.19738e-15	CAALFM_CR05500CA
3646657	513	9.12	13.47	0.562644	0.0637251	*	0.0491482	CAALFM_C107650WA
3644598	726	60.51	89.35	0.562294	2.62229e-09	*	1.21876e-09	CWH8
3643323	1677	97.96	144.63	0.562102	1.54769e-32	*	3.92938e-33	CAALFM_C114170WA
3644722	834	143.21	211.43	0.562048	2.57896e-23	*	7.78038e-24	CAALFM_C104230WA
3648300	1755	33.31	49.17	0.561823	2.05251e-12	*	8.3852e-13	CAALFM_C106200WA
3636411	1038	72.46	106.96	0.561815	2.56199e-15	*	9.52166e-16	CAALFM_C504420WA
3641133	1500	29.84	44.03	0.561239	9.90047e-10	*	4.53594e-10	CAALFM_C404750WA
3635592	732	242.28	357.48	0.561187	1.35953e-33	*	3.3842e-34	CAALFM_C401840CA
3646570	1245	9.18	13.54	0.560662	0.00260623	*	0.00172814	CAALFM_C206510WA
3635710	393	102.53	151.14	0.559839	4.09459e-08	*	2.01682e-08	TOA2
30515450	264	0.95	1.4	0.559427	0.740145	*	0.7055	CAALFM_CR08830WA
3638545	2424	19.34	28.5	0.559374	3.56798e-10	*	1.604e-10	CAALFM_C306810WA
3636934	4740	40.74	60.02	0.558997	2.76954e-38	*	6.32606e-39	YCF1
3641022	528	123.29	181.6	0.558708	1.05865e-12	*	4.28116e-13	NAT5
3638056	3012	5.87	8.64	0.557671	0.000144765	*	8.69402e-05	CAALFM_C700850WA
3640962	1164	9.57	14.08	0.557057	0.00328497	*	0.00220266	DIT2
3646388	2913	36.8	54.11	0.556189	1.85095e-21	*	5.8137e-22	CAALFM_CR05030WA
3635665	876	124.5	183.04	0.556013	5.54579e-21	*	1.76023e-21	CAALFM_C401950WA
3641923	1740	53.02	77.87	0.554531	2.40691e-18	*	8.15706e-19	CAALFM_CR09310WA
3644915	2790	0.62	0.91	0.553598	0.219505	*	0.18378	OPT2
30515151	210	37.25	54.65	0.552981	0.0310268	*	0.0229596	CAALFM_C208060WA
3637335	531	48.92	71.77	0.552957	1.09464e-05	*	6.0888e-06	CAP4
3634854	1401	0.15	0.22	0.552541	0.740401	*	0.7055	LIP2
3642909	738	0.3	0.44	0.552541	0.740016	*	0.7055	GST1
3648032	867	229.51	336.61	0.552521	1.0535e-36	*	2.48302e-37	YCP4
3641795	507	46.16	67.67	0.551873	3.34207e-05	*	1.91868e-05	CAALFM_C405890WA
3643490	858	425.04	622.76	0.551078	9.96221e-66	*	1.62137e-66	PRE2
30515372	297	58.61	85.87	0.551007	0.000646238	*	0.000406384	SFT1
3637809	879	72.87	106.73	0.550569	1.31346e-12	*	5.329e-13	CAALFM_C502830WA
3644721	570	79.4	116.29	0.550516	5.17701e-09	*	2.43352e-09	CAALFM_C104220CA
3642094	759	5.58	8.17	0.550071	0.0856077	*	0.0673704	CAALFM_CR08080WA
3643663	1110	213.63	312.76	0.549942	1.3766e-43	*	2.9053e-44	BAT22
3643877	1206	310.99	454.8	0.548364	5.43471e-68	*	8.63836e-69	RPT6
3636992	639	64.09	93.71	0.548104	2.80359e-08	*	1.37212e-08	TRS33
3637943	2235	15.67	22.91	0.547972	1.29697e-07	*	6.52776e-08	CAALFM_C700790WA
3638980	399	94.38	137.98	0.547906	2.25401e-07	*	1.14937e-07	PGA1
3638893	669	16.89	24.67	0.546588	0.0043188	*	0.00292944	CAALFM_C200920WA
3636653	1554	115.62	168.87	0.546522	2.48623e-33	*	6.2053e-34	LAP41
3636139	708	19.74	28.83	0.546449	0.0014328	*	0.000928734	CAALFM_C113770CA
3636885	1086	67.24	98.15	0.545669	4.34499e-14	*	1.6874e-14	DAO1
3643479	1260	161.82	236.13	0.545191	3.60656e-37	*	8.4348e-38	ARP3
3643942	816	66.92	97.64	0.545035	1.1319e-10	*	4.9743e-11	HEM4
3644870	1293	11.19	16.32	0.544431	0.00101826	*	0.000653126	CAALFM_CR06010WA
3636881	552	58.2	84.88	0.544406	1.36473e-06	*	7.2074e-07	IMP1
3635845	4998	14.64	21.35	0.544321	1.63377e-14	*	6.23406e-15	SRB9
3646146	1653	1.2	1.75	0.544321	0.255943	*	0.217124	ICL1
3643134	657	28.09	40.95	0.543807	0.000258356	*	0.000157595	MED9
3641566	2616	32.47	47.32	0.543343	1.88179e-16	*	6.726e-17	ROT2
3641175	2505	6.54	9.53	0.543186	0.000413037	*	0.000256116	ATG1
3638426	924	97.35	141.69	0.541485	1.15535e-16	*	4.10852e-17	PNP1
3636506	1182	30.32	44.12	0.541163	1.89104e-07	*	9.60846e-08	TIP41
3636512	756	106.53	154.99	0.540915	7.50143e-15	*	2.83754e-15	TIP1
3645138	1830	21.34	31.04	0.540568	4.25703e-08	*	2.09824e-08	YKU80
3644692	1848	69.44	100.98	0.540231	1.00024e-23	*	2.9994e-24	MNS1
3638513	699	66.77	97.06	0.539677	4.81634e-09	*	2.26e-09	ISA2
3645909	1293	31.13	45.25	0.539612	3.35239e-08	*	1.6457e-08	CAALFM_C701280CA
3644457	1683	41.93	60.94	0.539407	1.47414e-13	*	5.82002e-14	ALG9
30515129	157	29.93	43.49	0.539091	0.131292	*	0.105776	CAALFM_C205880WA
3642298	1107	16.72	24.29	0.538788	0.000231591	*	0.000140694	CAALFM_C207760WA
30515077	300	34.02	49.39	0.537836	0.0118571	*	0.00837804	DAD1
30515123	255	30.1	43.68	0.537209	0.0336366	*	0.0250578	CAALFM_C205480CA
3640560	633	6.96	10.1	0.537196	0.0893963	*	0.0704998	CAALFM_C300210CA
3646497	2139	83.21	120.74	0.537075	4.10012e-32	*	1.04775e-32	CAALFM_C108540CA
3647481	1638	4.99	7.24	0.53695	0.0158914	*	0.0113863	CAALFM_C205810WA
3639196	1959	45.34	65.75	0.536207	1.40459e-16	*	5.0018e-17	CAALFM_C603300CA
30515250	714	44.48	64.5	0.536142	1.81837e-06	*	9.6392e-07	MED20
3640095	639	3.27	4.74	0.535596	0.255893	*	0.217124	CAALFM_CR01910CA
3642910	1182	23.5	34.06	0.535418	6.39261e-06	*	3.49976e-06	ARR3
3643750	675	118.69	172.01	0.535294	2.30552e-14	*	8.86212e-15	CAALFM_C501890WA
3638371	1218	6.26	9.07	0.53494	0.0213337	*	0.0155116	SAP8
3637754	2028	4.01	5.81	0.534936	0.0158877	*	0.0113863	SST2
3644074	1155	1.56	2.26	0.534777	0.28768	*	0.24676	CAALFM_C205990CA
3638975	579	13.81	20	0.534287	0.0213289	*	0.0155116	CAALFM_CR10430CA
3645368	2535	37.94	54.94	0.534137	8.51307e-18	*	2.92452e-18	OSH3
3637332	357	211.21	305.79	0.533863	1.15474e-12	*	4.67742e-13	VMA7
3644122	1815	35.17	50.9	0.53332	3.99345e-12	*	1.6526e-12	CAALFM_C500760WA
3640558	1893	4.35	6.29	0.532045	0.016536	*	0.0118646	HGT19
3636121	579	113.92	164.69	0.531732	9.45675e-12	*	3.95882e-12	SPC3
3640180	1092	28.26	40.84	0.531221	2.44384e-06	*	1.3068e-06	CAALFM_C101000CA
3639699	1617	9.66	13.96	0.531204	0.000815139	*	0.000518124	CAALFM_CR00220WA
3639246	528	106.74	154.25	0.53117	3.98158e-10	*	1.7952e-10	CAALFM_C602800WA
3640147	4539	9.28	13.41	0.531113	1.87444e-08	*	9.08076e-09	UGT51C1
3643523	654	117.94	170.38	0.530703	1.3107e-13	*	5.16172e-14	YPT72
3643462	672	111.76	161.45	0.530684	2.62247e-13	*	1.04361e-13	CAALFM_C205170WA
3642326	726	2.25	3.25	0.530515	0.323993	*	0.281444	CAALFM_C207790CA
3644565	1140	133.79	193	0.528631	2.79621e-26	*	7.9502e-27	AGE3
3635744	2343	18.21	26.24	0.527037	2.292e-08	*	1.11529e-08	CAALFM_C201680CA
30515168	189	51.55	74.27	0.526807	0.0244622	*	0.0179279	CAALFM_C210650WA
3640988	798	18.73	26.96	0.52547	0.0014931	*	0.00096955	CAALFM_CR04460CA
3645638	1734	13.57	19.52	0.524532	4.56083e-05	*	2.64024e-05	CAALFM_C303760WA
30515417	276	53.28	76.64	0.524503	0.00338007	*	0.00226754	CAALFM_CR05960WA
3640513	585	62.01	89.16	0.523896	7.88066e-07	*	4.1176e-07	CAALFM_C300520WA
30515323	246	72.75	104.55	0.523174	0.00141079	*	0.000913304	CAALFM_C600120WA
3641926	1479	68.66	98.65	0.522849	1.07449e-17	*	3.70366e-18	CAALFM_CR09070CA
3638988	645	41.1	59.05	0.522799	2.55843e-05	*	1.45821e-05	CAALFM_CR09840CA
3636842	759	39.8	57.17	0.52249	5.9309e-06	*	3.23914e-06	CAALFM_C103040WA
3644694	1767	8.57	12.31	0.522464	0.00112427	*	0.000722428	IFI3
3634913	1524	370.33	531.84	0.522181	3.29135e-92	*	4.2462e-93	ZWF1
3638933	1041	145.4	208.73	0.521611	2.84258e-25	*	8.24658e-26	AHA1
3636525	684	19.53	28.03	0.52128	0.00319138	*	0.0021341	CAALFM_C504150CA
3647868	1884	118.04	169.4	0.521158	3.27094e-37	*	7.64446e-38	HIS7
3641106	1011	36.14	51.86	0.521026	5.052e-07	*	2.6129e-07	CAALFM_C404550CA
3637874	327	102.01	146.38	0.521008	6.14228e-06	*	3.36068e-06	CAALFM_C402950CA
3637369	2472	28.82	41.35	0.520817	7.53055e-13	*	3.03414e-13	STE11
3641164	1836	55.97	80.29	0.520567	7.69852e-18	*	2.64342e-18	DCR1
3638804	459	83.3	119.49	0.520501	6.66152e-07	*	3.46518e-07	CAALFM_C200870WA
3637348	1107	61.68	88.45	0.520059	4.59204e-12	*	1.90335e-12	CAALFM_C203460CA
3636488	1449	47.12	67.56	0.51983	3.62243e-12	*	1.49427e-12	CAALFM_C505040WA
3647149	996	44.11	63.24	0.519732	3.74091e-08	*	1.83952e-08	CAALFM_C600500CA
3647143	1989	58	83.13	0.519316	8.22355e-20	*	2.67136e-20	CAALFM_C600560WA
3638950	312	1937.03	2775.17	0.51873	7.37653e-85	*	9.99236e-86	TRX1
3640297	1542	37.04	53.04	0.517997	2.44935e-10	*	1.09423e-10	CAALFM_C603620CA
3641387	1128	30.43	43.55	0.517178	1.31611e-06	*	6.94624e-07	CAALFM_C702960CA
30515028	225	31.76	45.45	0.517069	0.0543612	*	0.0416296	CAALFM_C108040WA
3638832	1380	144.1	206.2	0.516974	1.52016e-32	*	3.85698e-33	BCY1
30515340	91	26.62	38.09	0.516902	0.41784	*	0.371536	CAALFM_C602400WA
3647608	1377	16	22.89	0.516646	0.000113083	*	6.73146e-05	CAALFM_C112530CA
3641918	1821	29.54	42.26	0.516623	8.49309e-10	*	3.8785e-10	CAALFM_CR09230CA
3635761	2187	46.4	66.36	0.516189	2.11216e-17	*	7.32582e-18	ERG7
3642038	1167	69.73	99.71	0.515959	6.06573e-14	*	2.3667e-14	CAALFM_C112180CA
3641156	1188	29.45	42.05	0.513838	1.21514e-06	*	6.4073e-07	CAALFM_C404600CA
3644994	1305	0.89	1.27	0.512951	0.417918	*	0.371536	CAALFM_C400290CA
3634940	1596	6.57	9.37	0.512156	0.00914314	*	0.00639838	CAALFM_C109110WA
3644572	1632	70.82	100.99	0.511984	3.54587e-19	*	1.17179e-19	CAALFM_C102320CA
3639212	2436	20.88	29.77	0.511738	3.39606e-09	*	1.58457e-09	CAALFM_C602720CA
3644866	1155	133.99	190.74	0.509482	1.09701e-24	*	3.22062e-25	ARC40
3638843	1893	22.21	31.61	0.509172	1.02983e-07	*	5.16106e-08	SNX4
3639685	2331	87.93	125.13	0.509	6.58179e-33	*	1.65797e-33	LEU1
3646073	1740	490.01	696.86	0.508058	3.79919e-131	*	3.7263e-132	GNP1
3640407	1497	38.61	54.89	0.507569	4.86398e-10	*	2.2011e-10	HSE1
3646526	3057	4.63	6.58	0.507075	0.00237444	*	0.00156974	PPS1
30515289	243	28.29	40.2	0.506903	0.0625838	*	0.0482266	CAALFM_C407170CA
3637334	1833	29.86	42.43	0.506871	1.35982e-09	*	6.25032e-10	CAALFM_C204130WA
3641906	756	323.77	459.61	0.505441	8.59842e-37	*	2.02232e-37	PRE8
3641207	873	102.75	145.85	0.505347	2.04487e-14	*	7.83654e-15	CAALFM_C210700CA
3646140	810	4.54	6.44	0.504368	0.148341	*	0.120714	CAALFM_C104460CA
3639506	387	12.93	18.34	0.504271	0.100736	*	0.0800092	CAALFM_C106750WA
3643202	1710	0.55	0.78	0.504043	0.480019	*	0.43143	CAALFM_CR03510WA
3634857	975	28.1	39.84	0.503648	3.12067e-05	*	1.78899e-05	CAALFM_C109440WA
30515201	480	13.91	19.72	0.503537	0.0529596	*	0.0404774	CAALFM_C304100WA
3642319	543	51.85	73.47	0.502811	3.75536e-05	*	2.16278e-05	CAALFM_C207870CA
3645624	1044	63.85	90.44	0.502274	5.2976e-11	*	2.2878e-11	PEP8
30515329	465	77.21	109.36	0.502226	3.74172e-06	*	2.02372e-06	CAALFM_C600680CA
3643515	1221	40.85	57.84	0.501731	1.39844e-08	*	6.7447e-09	CAALFM_C206770WA
3646860	2547	1.35	1.91	0.500613	0.171034	*	0.141076	CAALFM_C404190CA
3642320	1365	48.66	68.83	0.500301	5.33746e-11	*	2.30678e-11	CAALFM_C207860WA
3646811	1830	34.93	49.4	0.500044	1.03079e-10	*	4.5129e-11	JAB1
3647323	846	37.88	53.57	0.499989	8.26335e-06	*	4.5622e-06	SIW14
3644102	1506	11.16	15.78	0.49976	0.00120903	*	0.000778488	CAALFM_C209280CA
3647189	549	15.86	22.4	0.498106	0.0266994	*	0.0196072	CAALFM_C110510WA
30515158	240	106.43	150.23	0.497268	0.000302455	*	0.000185795	CAALFM_C209290WA
3641631	657	93.12	131.39	0.496693	9.83353e-10	*	4.50202e-10	CTA1
3643738	1884	164.13	231.57	0.496609	3.21275e-46	*	6.53072e-47	CAALFM_C501960CA
3643165	1749	54.65	77.1	0.496509	3.69274e-15	*	1.38096e-15	CAALFM_C704240CA
3641251	1020	249.45	351.84	0.496169	2.30713e-37	*	5.37288e-38	CAALFM_C210670WA
3643176	531	134.54	189.59	0.494848	6.90697e-11	*	3.00452e-11	CAALFM_CR03740CA
3643674	1263	9.88	13.92	0.494576	0.00632428	*	0.00436612	DIE2
3639719	1224	22.46	31.63	0.493936	4.04145e-05	*	2.33222e-05	CAALFM_CR00280CA
3642486	1122	2.18	3.07	0.493911	0.248064	*	0.209948	CAALFM_C105480CA
3636960	369	94.97	133.73	0.493779	1.03264e-05	*	5.73366e-06	CAALFM_C701440WA
3640525	1326	385.88	543.29	0.49357	8.61168e-74	*	1.29902e-74	RPT2
3634761	987	129.6	182.38	0.492882	3.89492e-19	*	1.28972e-19	CAALFM_C109470CA
3638824	3015	30.23	42.54	0.492839	1.82573e-14	*	6.9786e-15	PDR6
3644045	984	69.88	98.33	0.492752	6.72969e-11	*	2.92518e-11	HAL21
3643821	1008	17.49	24.6	0.492128	0.00121556	*	0.0007835	CAALFM_C209960WA
3639705	1749	13.09	18.41	0.492025	0.000186696	*	0.000112678	ZCF38
3637994	975	30.95	43.51	0.491408	2.08005e-05	*	1.17764e-05	CAALFM_C700590WA
3647309	1110	39.57	55.6	0.490678	2.29156e-07	*	1.16928e-07	CAALFM_CR04880WA
3643463	948	69.42	97.54	0.490643	2.37535e-10	*	1.05999e-10	CDC21
3646564	1278	7.53	10.58	0.490618	0.0181335	*	0.0130947	CAALFM_C206620WA
3636996	873	1.73	2.43	0.490184	0.383618	*	0.338378	CAALFM_C702140WA
3642458	3117	35.02	49.18	0.489893	7.47186e-17	*	2.64098e-17	ADP1
3642003	1224	43.94	61.69	0.489502	9.79063e-09	*	4.67832e-09	CAALFM_C111920WA
3646960	1329	21.6	30.31	0.488763	3.28675e-05	*	1.88638e-05	CAALFM_C405440CA
3647683	2733	11.13	15.61	0.488017	1.64003e-05	*	9.21468e-06	CAALFM_C110630CA
3635233	1347	77.06	108.07	0.487912	1.16794e-15	*	4.27496e-16	MCA1
3640073	2418	16.43	23.04	0.487808	7.71769e-07	*	4.02734e-07	SAS3
3643174	921	71.22	99.87	0.487769	3.42219e-10	*	1.53732e-10	UFE1
30515076	336	303.87	426.06	0.487602	8.49851e-14	*	3.32856e-14	CAALFM_C113690CA
3640518	1626	46.86	65.68	0.487097	7.29292e-12	*	3.04696e-12	ESA1
3640263	852	28.73	40.22	0.485355	0.000176289	*	0.000106281	CAALFM_C603910CA
3642080	666	48.27	67.57	0.485256	1.85636e-05	*	1.04547e-05	CAALFM_CR08330WA
3636989	1227	21.83	30.55	0.48486	7.2853e-05	*	4.26924e-05	CAALFM_C702220CA
3643114	1659	33.52	46.89	0.484258	6.90834e-09	*	3.26792e-09	CAALFM_C704000WA
3641599	630	57.21	80.02	0.484093	6.24158e-06	*	3.41604e-06	CAALFM_C601880WA
3635625	1257	33.74	47.18	0.483715	5.39686e-07	*	2.79394e-07	CAALFM_C401430CA
3639359	747	9.32	13.03	0.483435	0.0531993	*	0.0406782	IHD2
3645751	966	71.83	100.42	0.483388	1.49212e-10	*	6.60174e-11	CAALFM_C400700CA
3646625	780	238.88	333.87	0.483	8.07051e-26	*	2.32264e-26	SOL3
30515021	210	91.54	127.93	0.48288	0.0030995	*	0.00207112	CAALFM_C107280CA
3639884	1017	24.47	34.19	0.48256	0.000155832	*	9.37928e-05	RAD10
3648060	849	58.06	80.99	0.480199	1.06114e-07	*	5.3215e-08	CAALFM_C400050WA
3635606	3603	38.32	53.42	0.479282	4.25493e-20	*	1.37163e-20	CAALFM_C401020CA
3645037	2172	32.13	44.79	0.479256	1.0501e-10	*	4.6009e-11	CAALFM_C400260WA
3648078	1827	15.49	21.59	0.479026	5.0642e-05	*	2.93834e-05	FGR13
3638917	642	9.44	13.15	0.478204	0.0908325	*	0.0717526	CAALFM_CR10180WA
3639020	1110	270.16	376.09	0.477264	1.66702e-40	*	3.69468e-41	CPR6
3635808	729	23.77	33.08	0.476817	0.00220269	*	0.00145182	CAALFM_C202300WA
3642333	1536	22.28	31	0.476519	9.54452e-06	*	5.29006e-06	RAD57
3638936	819	378.72	526.92	0.476452	4.93386e-41	*	1.08454e-41	PUP1
3642257	608	516.4	718.3	0.476098	1.43749e-40	*	3.18358e-41	CYP5
3637379	1137	18.5	25.73	0.475926	0.000621428	*	0.000390268	CAALFM_C204100WA
3642943	654	97.41	135.45	0.475619	2.65741e-09	*	1.23553e-09	TLO10
3645443	1440	15.2	21.13	0.475221	0.000456493	*	0.000283968	KTR2
3635598	909	207.78	288.79	0.474964	1.72167e-25	*	4.97478e-26	ILV6
3642054	381	42.25	58.72	0.474901	0.00464688	*	0.00316274	CAALFM_C112110CA
3641916	1506	18.91	26.28	0.474816	5.90114e-05	*	3.43664e-05	SUC1
3645409	1875	30.78	42.76	0.474269	7.36641e-09	*	3.48826e-09	HOL4
3648083	3450	48.1	66.8	0.473811	2.40791e-23	*	7.26038e-24	FGR14
3640539	813	11.97	16.62	0.473497	0.0242812	*	0.0177792	CAALFM_C300390WA
30515131	186	914.05	1269.12	0.473483	3.91337e-18	*	1.33272e-18	COX9
3644124	1053	35.43	49.19	0.473394	5.06522e-06	*	2.75546e-06	CAALFM_C500780CA
3637926	828	100.99	140.15	0.472759	7.83439e-12	*	3.27448e-12	CAALFM_C403090WA
3637729	2346	21.15	29.34	0.472211	9.40234e-08	*	4.70428e-08	CAALFM_C502450WA
30515140	243	265.64	368.49	0.472153	3.69953e-08	*	1.81856e-08	CAALFM_C206610CA
30515245	279	297.42	412.54	0.472032	2.01752e-10	*	8.97638e-11	DPM3
3642645	639	21.02	29.15	0.471733	0.00845176	*	0.00589638	CAALFM_C501310WA
3645418	1002	110.39	153.07	0.471582	2.5633e-15	*	9.53078e-16	CAALFM_C102000WA
3644087	3258	6.65	9.22	0.471412	0.000485079	*	0.000302312	IFF6
3644578	1617	6.16	8.54	0.471306	0.0206562	*	0.0150087	CAALFM_C102100WA
3641379	612	11.92	16.52	0.470829	0.0568668	*	0.0436142	CAALFM_C703040WA
3637974	531	97	134.42	0.470691	1.82135e-07	*	9.23628e-08	CAALFM_C700140CA
3635662	678	238.19	329.99	0.470309	3.77582e-21	*	1.19407e-21	CLC1
3634773	3573	20.82	28.83	0.469601	5.93505e-11	*	2.57094e-11	CAALFM_C109070WA
3637828	339	33.12	45.85	0.469219	0.0200173	*	0.014518	CAALFM_C402680CA
3637915	339	33.12	45.85	0.469219	0.0200127	*	0.014518	CAALFM_C402580WA
3636880	828	133.35	184.56	0.468872	5.68123e-15	*	2.14432e-15	CAALFM_C103600WA
3635770	1116	341.89	472.92	0.468064	4.10517e-49	*	8.07318e-50	ARO3
3638497	891	85.59	118.39	0.468033	9.83786e-11	*	4.30386e-11	CAALFM_C306800CA
3639310	669	73.45	101.59	0.467924	3.12688e-07	*	1.60275e-07	CAALFM_C100520WA
3643517	360	67	92.59	0.466695	0.000658368	*	0.000414556	CAALFM_C206790WA
3638424	615	31.07	42.93	0.466464	0.00182474	*	0.00119275	CAALFM_C303160CA
3639035	1416	48.18	66.56	0.466221	7.68961e-10	*	3.50522e-10	CAALFM_CR10060WA
3637708	837	343.5	474.53	0.466189	1.75798e-36	*	4.16378e-37	CAALFM_C502230WA
3640167	591	34.32	47.41	0.466142	0.00133769	*	0.000864652	CAALFM_CR01360WA
3645786	849	28.33	39.12	0.465576	0.000389973	*	0.000241234	DFG10
30515026	192	234.56	323.72	0.464789	1.44994e-05	*	8.12026e-06	CAALFM_C107920WA
3639239	1065	1	1.38	0.464668	0.500492	*	0.45281	HPD1
3641874	900	37.38	51.58	0.464545	2.49706e-05	*	1.42241e-05	NIT2
3643141	1224	31.23	43.06	0.463416	6.01904e-06	*	3.29026e-06	CAALFM_C704310CA
3638353	3144	74.42	102.57	0.462847	9.01015e-31	*	2.3576e-31	CAALFM_C303410CA
3638944	1572	11.48	15.82	0.462627	0.0020605	*	0.00135367	CAALFM_CR10770WA
3635750	1071	26.85	36.98	0.461823	0.000104271	*	6.18104e-05	SAM37
3645468	648	1.7	2.34	0.460974	0.5004	*	0.45281	CAALFM_C204440WA
3643886	726	31.23	42.98	0.460733	0.000718115	*	0.00045384	PEX17
3640429	5136	33.65	46.31	0.460717	5.57377e-23	*	1.69167e-23	CAALFM_CR01170WA
3643336	609	30.49	41.96	0.460679	0.00247827	*	0.00164002	OCA6
3643116	531	77.18	106.21	0.460621	5.99541e-06	*	3.27536e-06	CAALFM_C703980WA
3644689	1788	81.42	112	0.460044	3.55398e-19	*	1.17506e-19	STR2
3636956	1341	45.71	62.84	0.459173	1.05616e-08	*	5.06592e-09	CAALFM_C701480WA
3643109	1266	106.07	145.82	0.459172	1.55821e-17	*	5.3839e-18	NPT1
3647603	1428	61.69	84.76	0.458347	6.12519e-12	*	2.55098e-12	CAALFM_C112580WA
3641880	585	12.9	17.72	0.458008	0.0606575	*	0.0466118	CAALFM_CR09150WA
3636141	366	145.57	199.96	0.457998	4.9834e-07	*	2.5766e-07	CAALFM_C113790CA
3639303	852	116.71	160.25	0.457396	5.5822e-13	*	2.24082e-13	RCA1
3641396	498	50.94	69.92	0.456906	0.000479263	*	0.000298608	TAF19
3635582	957	75.9	104.17	0.456768	7.48607e-10	*	3.4112e-10	CAALFM_C401780CA
3642507	747	160.77	220.59	0.456369	3.16804e-15	*	1.18055e-15	CAALFM_C105490CA
3635784	405	994.74	1364.64	0.456129	3.50725e-45	*	7.26278e-46	COX13
3639862	3396	21.14	28.98	0.455082	5.18464e-10	*	2.34878e-10	CAALFM_C105930CA
3645328	627	211.73	290.09	0.454275	2.47852e-16	*	8.89168e-17	CAALFM_C111760CA
3647226	981	27.48	37.65	0.454268	0.000235785	*	0.000143281	CAALFM_C503840WA
3636852	759	459.4	629.32	0.454043	2.54298e-41	*	5.57722e-42	PMM1
3636508	909	85.81	117.42	0.45246	2.81739e-10	*	1.26004e-10	CAALFM_C504550WA
3647316	1692	32.42	44.36	0.452375	9.30596e-08	*	4.65452e-08	ALG6
3637766	1443	19.98	27.33	0.451929	0.000134758	*	8.07298e-05	CAALFM_C502500CA
3641016	1389	224.22	306.51	0.451019	1.23605e-37	*	2.86422e-38	FUM11
3639861	3021	109.61	149.67	0.449406	2.2016e-40	*	4.89406e-41	PHO87
3647754	882	85.78	117.03	0.448165	8.34488e-10	*	3.80668e-10	AYR1
3648295	1062	13.89	18.95	0.448151	0.00733753	*	0.00510326	CAALFM_C403990CA
3643125	2241	10.94	14.92	0.447635	0.000485313	*	0.000302538	FAA2-3
3642041	1380	0.99	1.35	0.447459	0.454594	*	0.40715	CAALFM_C112000CA
3636851	471	21.92	29.85	0.445483	0.0341869	*	0.025496	CAALFM_C102470WA
3639269	2949	10.51	14.31	0.445261	8.65389e-05	*	5.09128e-05	CAALFM_C603040CA
3643331	663	391.51	532.97	0.445005	1.53003e-29	*	4.08954e-30	CAALFM_C114500CA
3647834	1533	68.01	92.57	0.444798	3.88762e-13	*	1.55543e-13	CAALFM_C604110WA
3639541	2322	21.24	28.9	0.444286	6.6226e-07	*	3.44384e-07	CAALFM_C106670WA
3643646	1869	22.9	31.15	0.443885	3.45485e-06	*	1.86514e-06	CAALFM_C305300CA
30515441	486	674.76	917	0.442547	1.5892e-35	*	3.81922e-36	TPM2
3636870	1053	380.35	516.64	0.441832	1.87869e-45	*	3.87172e-46	CAALFM_C102760WA
3644931	408	69.93	94.97	0.44156	0.000423317	*	0.00026277	CAALFM_CR02380CA
3642987	9861	45.27	61.46	0.441092	1.68828e-52	*	3.16098e-53	TOM1
3638450	927	5.79	7.86	0.440966	0.127676	*	0.102631	CAALFM_C307760CA
30515079	321	665.54	902.78	0.439849	4.87653e-22	*	1.51555e-22	CAALFM_C114090WA
3638522	867	28.21	38.26	0.43963	0.000782287	*	0.000496078	CAALFM_C307570CA
3639686	1206	110.87	150.36	0.439552	5.68363e-16	*	2.05968e-16	CAALFM_CR00350WA
6335429	1149	162.91	220.87	0.439122	9.30489e-22	*	2.90874e-22	LYS1
30515219	207	377.63	511.93	0.438973	4.45751e-08	*	2.20074e-08	CAALFM_C306750WA
3643207	603	208.24	282.26	0.438777	1.92573e-14	*	7.37038e-15	CAALFM_CR03600CA
3639377	681	121.75	165	0.438544	4.80664e-10	*	2.17356e-10	SNF7
3643936	798	47.09	63.81	0.438362	3.07431e-05	*	1.7614e-05	CAALFM_C210120WA
3641743	3051	31.59	42.8	0.438143	4.67066e-12	*	1.93825e-12	CTA4
3640209	1248	73.33	99.32	0.437681	3.00655e-11	*	1.28497e-11	CAALFM_C101210WA
3644771	5442	3.98	5.39	0.437517	0.00120975	*	0.000779156	DUR1%2C2
3642234	4707	4.18	5.66	0.437299	0.00224325	*	0.00148078	ALS7
3641637	1137	22.33	30.23	0.436998	0.000607732	*	0.000381064	RAD18
3644080	840	296.96	401.95	0.436747	8.50275e-28	*	2.34156e-28	RPN10
3636468	1449	34.99	47.35	0.436422	9.1302e-07	*	4.78558e-07	CAALFM_C505210WA
3647653	1161	5.58	7.55	0.436212	0.0927122	*	0.0732988	TEP1
3641607	1446	51	68.99	0.43589	2.79354e-09	*	1.29974e-09	CAALFM_C601370WA
3644092	1065	33.91	45.86	0.435526	4.3858e-05	*	2.53674e-05	CAALFM_C209180WA
3635181	1581	3.38	4.57	0.435171	0.131401	*	0.105886	DAL8
3640138	618	79.67	107.71	0.435044	2.56053e-06	*	1.3709e-06	CAALFM_CR01430WA
3647179	1509	0.91	1.23	0.43472	0.454511	*	0.40715	PHO8
3643298	1350	195.24	263.83	0.43436	1.29745e-29	*	3.4593e-30	GDI1
3641183	963	45.26	61.15	0.434116	7.63242e-06	*	4.20124e-06	CAALFM_C404180CA
30515330	348	253.26	342.08	0.433715	1.07028e-09	*	4.90708e-10	CAALFM_C601210WA
3645411	1131	30.72	41.49	0.433585	6.50007e-05	*	3.79726e-05	MAK32
3638828	1476	245.74	331.83	0.433312	3.57485e-40	*	7.9763e-41	ARO8
3647181	1122	700.42	945.59	0.432994	1.92777e-84	*	2.63052e-85	GLY1
3642972	576	74.06	99.98	0.432945	1.48586e-05	*	8.32876e-06	CAALFM_C202870WA
3646715	1830	18.09	24.42	0.432871	8.81877e-05	*	5.1912e-05	SNG3
3637787	1932	6.69	9.03	0.43272	0.0164084	*	0.0117676	CAALFM_C502310CA
3636575	2586	11.58	15.61	0.430835	0.000200726	*	0.000121378	CAALFM_C302080WA
3635781	1839	32.65	44.01	0.430748	1.14471e-07	*	5.74438e-08	BMT5
3635275	894	6.5	8.76	0.430491	0.122224	*	0.097965	CAALFM_C304350CA
3635811	504	370.83	499.69	0.430275	1.00216e-19	*	3.26872e-20	CAALFM_C202330WA
3639658	1266	5.18	6.98	0.430275	0.0953506	*	0.0755424	CAALFM_CR00660WA
3639672	4458	9.48	12.77	0.4298	8.43149e-06	*	4.65782e-06	BNR1
3642636	489	53.83	72.49	0.429372	0.000913718	*	0.000582446	IMP2
3637703	1320	55.5	74.73	0.4292	6.12183e-09	*	2.89182e-09	VPS4
3642286	3066	128.7	173.22	0.428593	2.42748e-43	*	5.1593e-44	UBA1
30515043	390	63.19	85.03	0.428276	0.00164953	*	0.00107413	CAALFM_C110750CA
3640550	630	8.57	11.53	0.428025	0.145588	*	0.118088	CAALFM_C300440WA
3641632	1119	41.89	56.35	0.42781	4.4996e-06	*	2.4433e-06	FPG1
3642237	2256	33.21	44.67	0.427689	3.49664e-09	*	1.63265e-09	CAALFM_C306290WA
3648382	966	25.05	33.69	0.42751	0.0011649	*	0.000749302	CAALFM_CR06930WA
3639316	321	504.48	677.82	0.426105	5.70972e-16	*	2.07008e-16	CAALFM_C100460WA
3645095	1074	37.98	51.02	0.425823	2.18607e-05	*	1.24092e-05	CAALFM_CR03330WA
3643784	1053	24.09	32.36	0.425777	0.000900961	*	0.000574016	IPK2
3635758	3105	22.85	30.69	0.425574	1.01287e-08	*	4.8499e-09	CAALFM_C202440WA
3636863	603	119.99	160.98	0.423967	2.63642e-08	*	1.28769e-08	YKT6
3634938	1176	49.87	66.89	0.423618	3.42111e-07	*	1.75639e-07	CAALFM_C108730WA
3644679	1110	37.17	49.85	0.423455	2.15689e-05	*	1.22257e-05	PDR16
3647715	867	170.23	228.2	0.422813	6.16356e-16	*	2.2387e-16	ABG1
3643326	939	379.62	508.79	0.422514	9.16587e-37	*	2.1573e-37	CAALFM_C114460WA
3644070	1434	51.08	68.44	0.422081	1.09776e-08	*	5.27092e-09	CAALFM_C206030WA
3643297	780	66.46	89.04	0.421967	2.48091e-06	*	1.32745e-06	CAALFM_C114430CA
3646706	405	79.66	106.72	0.421903	0.000358284	*	0.000221098	CAALFM_CR05800CA
3642293	1995	40.48	54.2	0.421084	1.70163e-09	*	7.84392e-10	VRP1
3644558	1596	59.66	79.88	0.42107	6.56736e-11	*	2.85136e-11	CAALFM_C601950CA
3635711	1182	42.79	57.27	0.420506	2.77145e-06	*	1.48703e-06	CAALFM_C401670CA
3642108	999	115.13	154.08	0.420416	1.1808e-12	*	4.78492e-13	PEX19
3646132	828	35.36	47.23	0.417585	0.000510651	*	0.000318418	CAALFM_C104580CA
3637720	2295	5.93	7.92	0.417468	0.0169991	*	0.0122165	MNN13
3644436	609	2.54	3.39	0.416457	0.471416	*	0.42323	CAALFM_C110810WA
3635672	927	151.89	202.7	0.416319	7.33867e-15	*	2.77476e-15	ERV29
3642021	642	17.31	23.1	0.416287	0.0385868	*	0.0289114	VPH2
3646702	627	30.6	40.82	0.415745	0.00596238	*	0.00410444	CAALFM_CR05880WA
3636398	1734	20.69	27.59	0.415212	9.61886e-05	*	5.67968e-05	MSM1
3643414	2238	26.51	35.35	0.415174	4.00717e-07	*	2.0639e-07	CRK1
3647314	1125	4.53	6.04	0.415037	0.16493	*	0.135714	CAALFM_CR06920WA
3636831	1368	43.15	57.53	0.414954	5.28342e-07	*	2.73434e-07	MST1
3641225	1746	29.05	38.71	0.414168	3.34448e-06	*	1.80279e-06	CAALFM_C404090CA
3645580	1341	56.33	75.06	0.414141	1.34606e-08	*	6.48094e-09	MKK2
3646521	1170	8.7	11.59	0.413793	0.0453208	*	0.0343242	CAALFM_C406040WA
3638889	3471	13.16	17.53	0.413667	9.24856e-06	*	5.12296e-06	CAALFM_C200650WA
3646661	2865	38.98	51.91	0.413278	2.85893e-12	*	1.17459e-12	BBC1
3640969	606	66.61	88.67	0.412707	6.29771e-05	*	3.67488e-05	CAALFM_CR04020CA
3634892	465	94.07	125.22	0.412658	3.9326e-05	*	2.26876e-05	CAALFM_C109620CA
3637392	2091	23.84	31.73	0.412463	4.33152e-06	*	2.3506e-06	CAALFM_C203340WA
3643813	2244	32.79	43.64	0.412395	1.89636e-08	*	9.19324e-09	CAALFM_C209560CA
3636867	375	48.64	64.71	0.411845	0.0102055	*	0.00717218	CAALFM_C102890CA
3636978	489	3155.93	4197.88	0.411596	6.388e-139	*	5.9379e-140	CYP1
3638977	987	49.85	66.3	0.411415	7.0677e-06	*	3.88104e-06	SPT3
3648281	648	49.21	65.43	0.411001	0.000406364	*	0.000251776	RAD59
3642565	2487	49.24	65.45	0.410562	3.79562e-13	*	1.51737e-13	APL4
3644440	2481	294.98	392.08	0.410531	5.08143e-72	*	7.80788e-73	CDC48
3643885	1149	51.29	68.14	0.409824	9.10328e-07	*	4.76996e-07	CAALFM_C208720WA
3647647	375	1183.56	1571.5	0.409009	4.70587e-39	*	1.06322e-39	RBP1
3643225	972	1154.86	1532.34	0.408018	5.4711e-105	*	6.35248e-106	TAL1
3635769	2385	58.52	77.64	0.40787	1.36167e-14	*	5.18902e-15	CAALFM_C202020WA
3636154	2172	12.59	16.7	0.40757	0.000946457	*	0.000604568	CAALFM_C112900WA
3640993	1686	28.87	38.29	0.407397	7.91206e-06	*	4.3604e-06	CAALFM_CR04280CA
3645029	1545	20.72	27.47	0.406833	0.000336304	*	0.000207256	ECM7
3643506	819	200.25	265.41	0.40642	3.51113e-16	*	1.26426e-16	RFA2
3642640	1851	15.91	21.08	0.405941	0.000577243	*	0.000361278	CAALFM_C501350WA
3638529	1341	77.57	102.77	0.405848	6.23135e-11	*	2.70238e-11	CAALFM_C307480WA
30515088	186	135.03	178.8	0.405067	0.00628106	*	0.0043342	COX17
3636652	1695	11.24	14.88	0.404732	0.00628256	*	0.0043342	SGA1
3645022	1443	19.83	26.25	0.404633	0.000780084	*	0.000494552	MEP2
3642959	882	58.69	77.66	0.404057	6.71801e-06	*	3.68346e-06	CAALFM_C407210WA
3642798	804	155.76	206.06	0.40374	1.76475e-12	*	7.1921e-13	VMA8
3637010	675	38.16	50.47	0.403365	0.00189761	*	0.00124164	CAALFM_C701740CA
3640966	1287	281.78	372.55	0.402865	2.41498e-34	*	5.91164e-35	RPT4
3634946	1140	17.33	22.91	0.402706	0.00601552	*	0.004144	AOX1
3646071	2421	40.41	53.36	0.401046	2.77145e-10	*	1.23904e-10	CAALFM_C600310WA
3646157	2466	74.77	98.66	0.400006	3.75219e-18	*	1.27659e-18	VPH1
3645630	1077	37.67	49.7	0.39983	7.91529e-05	*	4.6502e-05	CAALFM_C303830WA
30515167	546	87.53	115.47	0.399669	2.78624e-05	*	1.59082e-05	MTR2
3644136	2322	44.23	58.33	0.399213	1.25599e-10	*	5.53418e-11	FGR32
3641921	1020	14.45	19.05	0.398722	0.0200602	*	0.0145557	THI13
3636912	1410	0.22	0.29	0.398549	0.779269	*	0.747562	CAALFM_C103470CA
3644944	1086	107.82	142.12	0.398485	1.24436e-11	*	5.2339e-12	RAD51
3645452	576	21.02	27.7	0.398123	0.040658	*	0.0305372	CAALFM_C204340CA
3644466	1641	86.9	114.49	0.397794	4.69582e-14	*	1.82676e-14	CAALFM_C107390WA
3642958	1203	67.29	88.63	0.397403	2.04147e-08	*	9.90686e-09	CAALFM_C407200CA
3645625	1635	82.29	108.37	0.397176	2.77486e-13	*	1.10517e-13	SAP9
3648237	840	34.18	45	0.396773	0.00115459	*	0.000742288	CAALFM_CR05460WA
3646520	450	447.89	589.42	0.396152	1.0488e-17	*	3.61166e-18	CMD1
3640726	3672	16.13	21.22	0.395678	1.4115e-06	*	7.46372e-07	IRE1
3635622	675	105.7	138.95	0.39459	2.95466e-07	*	1.51398e-07	CAALFM_C401460CA
3643476	957	295.42	387.93	0.393029	2.14797e-25	*	6.21724e-26	CAALFM_C207290WA
3638924	846	1.15	1.51	0.392915	0.595714	*	0.553346	CAALFM_CR09940WA
3638517	2529	9.43	12.38	0.392682	0.00286846	*	0.00191199	CAALFM_C307030CA
3645016	441	208.99	274.19	0.391742	1.39799e-08	*	6.74024e-09	CAALFM_C400390WA
3640743	3957	39.43	51.73	0.391707	4.85495e-15	*	1.82522e-15	CAALFM_C108180CA
3635696	441	13.22	17.34	0.391382	0.178298	*	0.147422	CAALFM_C402200CA
3637436	1092	2.92	3.83	0.391376	0.310257	*	0.268434	SAP99
3646055	2454	38.29	50.22	0.391294	1.79808e-09	*	8.30042e-10	CAALFM_CR07350WA
3636201	4905	17.46	22.9	0.391294	8.12528e-09	*	3.86374e-09	MON2
3644452	1491	202.94	266.11	0.390969	2.70659e-27	*	7.54764e-28	CAALFM_C110840CA
3646056	1074	57.52	75.4	0.390501	1.78437e-06	*	9.45604e-07	CAALFM_CR07340CA
3646659	2517	1.48	1.94	0.390459	0.26404	*	0.224648	CAALFM_C107640CA
3645966	747	33.78	44.26	0.389834	0.0029946	*	0.00199904	NAG1
3640540	2028	12.38	16.22	0.389763	0.00246444	*	0.00163046	CAALFM_C300380CA
3640561	1095	144.98	189.93	0.389614	1.1619e-14	*	4.42006e-15	ETR1
3646722	930	40.38	52.88	0.389081	0.000245312	*	0.000149394	CAALFM_C703350CA
3647667	1281	26.4	34.57	0.388983	0.000466509	*	0.00029043	CAALFM_C105120WA
3645446	720	24.24	31.74	0.388912	0.0146802	*	0.0104674	MED8
3639218	678	0.97	1.27	0.388772	0.672224	*	0.633754	CAALFM_C602760WA
3647295	777	18.99	24.86	0.388586	0.0251269	*	0.0184317	CAALFM_CR04850CA
3638039	1320	79.33	103.84	0.388424	4.12222e-10	*	1.85929e-10	CAALFM_C700350CA
3641915	1176	241.44	315.83	0.387484	5.28176e-25	*	1.54102e-25	ARP2
3643189	2826	17.4	22.75	0.386779	2.10727e-05	*	1.19375e-05	IFF3
3643459	3381	12.51	16.35	0.386209	7.72897e-05	*	4.53946e-05	CDC15
3646673	3126	23.82	31.13	0.386132	1.31935e-07	*	6.64258e-08	CAALFM_C107590CA
3644704	585	10.43	13.62	0.384988	0.169105	*	0.139457	CAALFM_C104150CA
3638798	600	166.21	217.02	0.384821	3.8739e-09	*	1.81009e-09	CAALFM_C200320WA
3642059	378	101.95	133.11	0.384757	0.00044523	*	0.000276888	CAALFM_C112400CA
3648147	1527	2.75	3.59	0.384552	0.249922	*	0.211644	DIT1
3642475	1749	30.01	39.17	0.384306	1.34677e-05	*	7.53356e-06	CAALFM_C105280WA
3639168	981	124.87	162.95	0.384002	3.13237e-11	*	1.34185e-11	CAALFM_C602460CA
3636829	1431	11.99	15.63	0.382486	0.0156394	*	0.0111928	CAALFM_C102910CA
3643775	681	69.32	90.33	0.381934	6.34421e-05	*	3.70306e-05	CAALFM_C501980CA
3636648	1791	65.41	85.17	0.380834	7.43869e-11	*	3.24074e-11	IRO1
3643451	399	29.62	38.56	0.380533	0.0600329	*	0.046102	CAALFM_C205060CA
3637977	1173	71.35	92.87	0.380299	5.58955e-08	*	2.77166e-08	CAALFM_C700270WA
3639331	3042	19.87	25.86	0.38013	3.23551e-06	*	1.74298e-06	RIC1
3646414	1509	24.78	32.25	0.380123	0.000313722	*	0.000192976	CAALFM_C103930WA
3648275	1209	291.35	379.16	0.380053	1.54713e-29	*	4.14034e-30	ERG10
3638032	462	55.62	72.38	0.379987	0.00440548	*	0.00299042	CAALFM_C700420CA
3641805	714	14.67	19.09	0.379948	0.0689324	*	0.053495	CAALFM_C405730WA
3634800	2886	13.44	17.48	0.379172	0.000218442	*	0.000132344	VPS41
3643140	402	8.93	11.61	0.378636	0.318456	*	0.276108	CAALFM_C704320WA
3636864	867	52.93	68.81	0.378533	8.32535e-05	*	4.89524e-05	YPT7
3637759	984	158.61	206.17	0.378351	1.44182e-13	*	5.69002e-14	CAALFM_C502210WA
3640520	1434	67.66	87.93	0.378052	5.18017e-09	*	2.43586e-09	CAALFM_C300470WA
3643328	315	178.45	231.91	0.378045	3.76796e-05	*	2.17128e-05	CAALFM_C114480WA
3643436	3474	12.88	16.73	0.377305	7.61544e-05	*	4.469e-05	PEX6
3646031	504	245.73	319.06	0.376754	1.86527e-10	*	8.2805e-11	CAALFM_CR07230WA
3636463	522	176.64	229.13	0.375354	4.5361e-08	*	2.24104e-08	CNB1
3640426	2196	82.38	106.83	0.374951	1.18115e-15	*	4.32528e-16	CAALFM_CR00980CA
3638364	2106	22.38	29.02	0.374837	5.9825e-05	*	3.486e-05	CAALFM_C303330CA
3644133	900	158.14	205.02	0.374562	3.46516e-12	*	1.42653e-12	CAALFM_CR08050CA
3640244	1398	28.93	37.5	0.374324	0.00023031	*	0.000139877	CAALFM_C603540WA
3644028	2265	16.15	20.93	0.374038	0.000420351	*	0.00026079	CAALFM_C600890WA
3646827	915	55.16	71.47	0.373715	4.5152e-05	*	2.61308e-05	CAALFM_C112810WA
3643307	2679	24.54	31.78	0.372984	1.98528e-06	*	1.05667e-06	CAALFM_C114250CA
3647891	525	315.46	408.39	0.37249	2.58102e-13	*	1.02669e-13	TLO13
3640944	729	89.84	116.3	0.372421	3.90532e-06	*	2.1135e-06	CAALFM_CR04230WA
3642911	1293	300.93	389.56	0.372418	3.03934e-31	*	7.8673e-32	RPT5
3643503	1581	44.52	57.63	0.372366	1.04623e-06	*	5.49938e-07	OLE2
3636208	2391	66.79	86.45	0.372234	8.64601e-14	*	3.38776e-14	SEC18
3647921	624	52.15	67.47	0.371579	0.00143224	*	0.000928136	CAALFM_C200110WA
3645428	2328	6.78	8.77	0.371292	0.0237435	*	0.0173698	PTR3
3634931	771	47.44	61.35	0.370959	0.000655927	*	0.000412802	CAALFM_C108660CA
3638983	1674	227.93	294.72	0.370754	1.22815e-30	*	3.22374e-31	ALO1
3645352	1308	121.99	157.72	0.370603	1.88199e-13	*	7.4738e-14	RPN6
3636395	339	155.27	200.65	0.369902	9.0593e-05	*	5.34028e-05	CAALFM_C504630WA
3636917	1446	232.39	300.3	0.369856	6.89339e-27	*	1.93371e-27	RPN3
3640434	735	88.01	113.68	0.369239	5.53447e-06	*	3.01714e-06	CAALFM_CR01120CA
3646848	2625	47.43	61.25	0.36891	7.32211e-11	*	3.18874e-11	FZO1
3634937	723	51.12	66.01	0.368797	0.000681392	*	0.000429392	CAALFM_C108710WA
3648004	828	68.89	88.94	0.368538	1.97771e-05	*	1.11577e-05	CAALFM_CR07570WA
3640185	984	191.22	246.8	0.368109	3.02738e-15	*	1.12763e-15	CAALFM_C101300WA
3647873	417	34.53	44.56	0.367899	0.0439115	*	0.0331406	CAALFM_C500140CA
3640981	1326	9.71	12.53	0.367843	0.0469685	*	0.035642	CAALFM_CR04410WA
3636805	1968	7.15	9.22	0.366824	0.0364241	*	0.0272428	CAALFM_C103170CA
3645950	1071	27.55	35.51	0.366173	0.00238699	*	0.00157843	CAALFM_C604410CA
3635789	1524	26.88	34.64	0.365906	0.000290663	*	0.000178263	CAALFM_C201900CA
3642312	879	47.03	60.59	0.365498	0.000330433	*	0.000203474	CAALFM_C207980WA
3640173	1506	18.91	24.36	0.365365	0.00271881	*	0.00180684	CAALFM_C101080WA
3643190	1110	86.89	111.86	0.364432	2.60777e-08	*	1.27326e-08	CAALFM_CR03640CA
3641786	1386	113.12	145.6	0.364156	8.10878e-13	*	3.27114e-13	CAALFM_C405810WA
3647150	1392	17.18	22.11	0.363969	0.00651026	*	0.00450528	CAALFM_C600490WA
3642581	1170	66.46	85.53	0.363944	6.27162e-07	*	3.25614e-07	CAALFM_CR02770CA
3644559	1686	22.17	28.52	0.363365	0.000589963	*	0.000369532	CAALFM_C601960WA
3643962	720	193.76	249.17	0.36286	4.0753e-11	*	1.7505e-11	CAALFM_C210010CA
3635775	2901	0.14	0.18	0.36257	0.805784	*	0.77753	CAALFM_C202230CA
3639183	858	114.46	147.07	0.361659	3.14767e-08	*	1.54312e-08	CAALFM_C603260WA
3638870	2010	38.62	49.61	0.361283	6.16045e-07	*	3.1974e-07	CAALFM_C200490WA
3637384	5307	7.95	10.21	0.360956	0.000236271	*	0.000143615	DCK2
3645121	435	66.36	85.22	0.360878	0.00444639	*	0.00301966	CAALFM_CR03130WA
3647241	1251	110.27	141.49	0.35966	3.99908e-11	*	1.71711e-11	AAT21
3634861	597	55.46	71.16	0.359619	0.00196862	*	0.00128973	CAALFM_C109950CA
3636587	3753	6.5	8.34	0.359608	0.00615935	*	0.00424614	CAALFM_C301790CA
[truncated: 4,047 more rows]

## Sheet: PC5-VS-PS5.PossionDis_Method.Ge
GeneID	Length	PC5-Expression	PS5-Expression	log2FoldChange(PS5/PC5)	FDR	Up/Down-Regulation(PS5/PC5)	Pvalue	Symbol
30515155	162	0.01	4.42	8.7879	0.0496331	*	0.0322574	CAALFM_C208520CA
30515317	270	0.01	2.71	8.08215	0.0262805	*	0.0162142	CAALFM_C504480CA
30514980	99	0.01	2	7.64386	0.571718	*	0.505316	CAALFM_C103580WA
30515051	138	0.01	1.12	6.80735	0.571931	*	0.505316	CAALFM_C111260CA
3638966	1563	6.05	628.74	6.69938	0	Up	0	INO1
3637950	429	0.01	0.79	6.30378	0.172638	*	0.127672	CAALFM_C701060WA
3642823	843	0.01	0.76	6.24793	0.0262734	*	0.0162142	SOU2
3645800	342	0.01	0.68	6.08746	0.317236	*	0.253998	BUD20
3635774	1200	0.01	0.61	5.93074	0.0139159	*	0.0081501	CAALFM_C202220CA
3639846	1356	0.01	0.61	5.93074	0.00734181	*	0.00409666	CAALFM_C106160WA
3641215	429	0.01	0.53	5.72792	0.317694	*	0.253998	CAALFM_C404020CA
3645096	651	0.01	0.51	5.67243	0.172561	*	0.127672	CAALFM_CR03320CA
3642930	444	0.01	0.51	5.67243	0.317301	*	0.253998	CSA2
3639896	747	0.01	0.43	5.42626	0.172676	*	0.127672	CAALFM_C105690CA
3647922	534	0.01	0.41	5.35755	0.31789	*	0.253998	CAALFM_C200050CA
3646801	552	0.01	0.4	5.32193	0.317432	*	0.253998	CAALFM_C403500CA
3640769	564	0.01	0.39	5.2854	0.317367	*	0.253998	CAALFM_C208350CA
3647306	846	0.01	0.38	5.24793	0.172522	*	0.127672	PGA39
3647298	306	3.13	114.31	5.19065	1.79121e-74	Up	9.2364e-76	CAALFM_CR04820WA
30515117	198	146.53	5269.33	5.16835	0	Up	0	WH11
3642065	1236	0.01	0.34	5.08746	0.0930578	*	0.0641746	CAALFM_C112330WA
30515178	387	0.01	0.3	4.90689	0.57108	*	0.505316	CAALFM_C301740CA
3638417	777	0.01	0.27	4.75489	0.317759	*	0.253998	ADH4
3641213	417	0.01	0.27	4.75489	0.571292	*	0.505316	CAALFM_C404040WA
3646420	432	0.01	0.26	4.70044	0.571186	*	0.505316	MFALPHA
3643803	864	0.01	0.25	4.64386	0.317825	*	0.253998	CAALFM_C209800CA
3647524	930	0.01	0.23	4.52356	0.317497	*	0.253998	PGA50
3646919	1443	0.01	0.22	4.45943	0.172599	*	0.127672	CAALFM_C206350CA
3644112	513	0.01	0.22	4.45943	0.570867	*	0.505316	FGR18
3641775	987	0.01	0.21	4.39232	0.317956	*	0.253998	CAALFM_C405580CA
3640990	1473	0.07	1.4	4.32193	3.01548e-05	Up	1.2196e-05	CAALFM_CR04250WA
30515347	621	28.67	529.34	4.20658	0	Up	0	SOD3
3642820	618	0.01	0.18	4.16993	0.572145	*	0.505316	CAALFM_C406150CA
3643656	1188	0.01	0.18	4.16993	0.317171	*	0.253998	CAALFM_C305660CA
3643779	1179	0.36	6.46	4.16547	7.98625e-17	Up	1.44331e-17	CAALFM_C209880CA
3637365	669	0.01	0.16	4	0.572252	*	0.505316	CAALFM_C204000CA
3635863	1512	3.09	48.7	3.97824	9.32651e-153	Up	2.18182e-154	HGT20
3646025	861	22.18	343.35	3.95235	0	Up	0	FRE30
3646627	699	0.01	0.15	3.90689	0.571399	*	0.505316	CAALFM_CR06580WA
3636553	1608	1.61	23.59	3.87304	1.52081e-77	Up	7.4913e-79	MEP1
3646809	792	1.9	27.44	3.85221	3.67475e-43	Up	3.0633e-44	MOH1
3646024	1212	59.09	779.31	3.72121	0	Up	0	FRE7
3641131	1368	0.84	11.06	3.71882	2.80906e-30	Up	3.26258e-31	ARG8
3640406	1566	0.01	0.13	3.70044	0.317628	*	0.253998	CAALFM_CR01220WA
3643530	1539	0.01	0.13	3.70044	0.317563	*	0.253998	CAALFM_C206980WA
3648086	1371	8.07	96.68	3.58258	6.64975e-252	Up	9.6405e-254	GDH3
6335419	1071	0.1	1.17	3.54844	0.00368952	*	0.00195235	CAALFM_C103890WA
3639173	447	0.25	2.76	3.46467	0.00656107	*	0.00362534	ASG7
3644061	639	7.5	81.97	3.45013	1.2501e-92	Up	5.23108e-94	DDR48
3644483	972	0.11	1.19	3.43539	0.00655911	*	0.00362534	PHO100
3638499	1404	0.07	0.74	3.4021	0.0116356	*	0.00669766	TRY6
3645360	1503	0.21	2.2	3.38904	7.78871e-07	Up	2.6651e-07	CAALFM_C403710CA
3637993	1761	65.06	681.57	3.38902	0	Up	0	CAALFM_C700430WA
3642995	879	3.76	38.77	3.36614	1.49265e-60	Up	9.27068e-62	CAALFM_C203110WA
3641536	1062	0.01	0.1	3.32193	0.571825	*	0.505316	AGA1
3644544	735	0.15	1.46	3.28293	0.0116389	*	0.00669766	CAALFM_C111390WA
3637041	1221	2.15	20.38	3.24475	1.07705e-43	Up	8.96062e-45	NUP
3641878	369	0.31	2.81	3.18023	0.0203389	*	0.0123005	CAALFM_CR08880CA
3646621	1830	8.91	80.23	3.17064	1.21151e-252	Up	1.73643e-254	SEO1
3635853	1476	0.07	0.63	3.16993	0.0203556	*	0.0123005	SPR3
3635844	1107	0.01	0.09	3.16993	0.571612	*	0.505316	CAALFM_C201460CA
3634783	717	0.15	1.35	3.16993	0.0203445	*	0.0123005	CAALFM_C110170WA
3647077	756	454.82	3960.77	3.12241	0	Up	0	CTR1
3634875	1656	5.32	44.65	3.06916	6.53764e-123	Up	1.90636e-124	MLS1
3639355	1626	0.77	6.4	3.05514	5.68487e-18	Up	9.68394e-19	CAALFM_C100880WA
3640089	1872	0.06	0.49	3.02975	0.02035	*	0.0123005	PTR2
3641539	1446	0.22	1.79	3.02438	4.18594e-05	Up	1.72265e-05	CAALFM_C500510WA
3643654	1278	0.01	0.08	3	0.572038	*	0.505316	CAALFM_C305640WA
3639553	1368	0.01	0.08	3	0.570973	*	0.505316	CAALFM_C106430CA
3638300	1272	0.01	0.08	3	0.570761	*	0.505316	CAALFM_C303570CA
3645355	651	0.17	1.33	2.96782	0.0355729	*	0.0224338	CAALFM_C403760WA
3640696	732	3.24	24.73	2.9322	2.8316e-28	Up	3.48002e-29	CAALFM_C107980CA
3634881	735	1.76	13.11	2.89702	2.72074e-15	Up	5.26218e-16	CAALFM_C110240CA
3638888	699	1.86	13.68	2.87869	4.7136e-15	Up	9.26412e-16	SOD4
3636213	1683	3.94	28.93	2.8763	4.16604e-76	Up	2.10018e-77	CYB2
3634945	1098	41.24	299.59	2.86087	0	Up	0	AOX2
3640210	753	4.57	32.93	2.84914	2.20367e-37	Up	2.13832e-38	CAALFM_C101220CA
3635207	840	0.25	1.77	2.82375	0.00467967	*	0.00252024	CAALFM_C304450CA
3637364	570	5.99	42.39	2.8231	2.42207e-35	Up	2.47394e-36	HSP21
3642587	822	6.12	43.18	2.81876	7.00202e-53	Up	4.97178e-54	AQY1
3639530	1494	0.01	0.07	2.80735	0.570655	*	0.505316	CAALFM_C106860WA
30515255	201	0.66	4.6	2.8011	0.0611788	*	0.0405776	CAALFM_C403310CA
3641137	972	38.48	263.3	2.77453	0	Up	0	CAALFM_C404720WA
3640711	4473	9.3	63.18	2.76417	0	Up	0	CDR4
3644017	1707	5.95	39.33	2.72467	8.9191e-99	Up	3.42364e-100	CAN2
3647318	2256	0.18	1.18	2.71272	8.98964e-05	Up	3.84022e-05	CAALFM_CR06870CA
3641907	777	52.24	339.04	2.69823	0	Up	0	ASR2
3645193	366	104.1	675.22	2.69739	0	Up	0	CAALFM_C207630CA
3639239	1065	0.4	2.56	2.67807	8.99311e-05	Up	3.84022e-05	HPD1
3642639	2133	0.19	1.15	2.59756	0.000255307	Up	0.000116087	CFL4
3642318	1344	0.54	3.24	2.58496	7.4428e-07	Up	2.54306e-07	CAALFM_C208170WA
3641182	1344	2.5	14.98	2.58304	2.02769e-28	Up	2.48534e-29	CAALFM_C404200CA
30515212	106	1.77	10.52	2.57131	0.10378	*	0.0726632	CAALFM_C305820WA
3647789	438	0.26	1.54	2.56635	0.103707	*	0.0726632	CAALFM_C204670WA
3637925	978	0.11	0.65	2.56294	0.103658	*	0.0726632	RBT7
3642994	2130	0.39	2.3	2.56009	1.0659e-07	Up	3.38034e-08	AMO1
3635819	1329	0.08	0.47	2.55459	0.103683	*	0.0726632	CAALFM_C202530WA
3638813	1308	0.8	4.68	2.54844	3.7318e-09	Up	1.04454e-09	SAP30
3645217	1185	21.96	127.99	2.54308	2.78172e-203	Up	4.72022e-205	RNR22
3636803	879	154.31	897.18	2.53957	0	Up	0	SNZ1
3634790	1758	52.57	305.45	2.53862	0	Up	0	TPO3
3642584	414	142.79	825.43	2.53125	0	Up	0	CAALFM_CR02880WA
3647475	1101	0.1	0.57	2.51096	0.103731	*	0.0726632	CAALFM_C205900WA
3642056	1356	0.15	0.84	2.48543	0.0224092	*	0.0136633	CAALFM_C112090CA
3637004	858	1.37	7.53	2.45847	4.24029e-09	Up	1.19245e-09	FMP45
3635775	2901	0.18	0.98	2.44478	0.000101757	Up	4.38546e-05	CAALFM_C202230CA
3639188	1083	0.68	3.67	2.43217	5.82699e-06	Up	2.17336e-06	CAALFM_C602950CA
3640768	2766	0.07	0.37	2.4021	0.0372301	*	0.0235954	OPT5
3645099	1563	0.4	2.11	2.39917	4.02691e-05	Up	1.65256e-05	IME2
3646427	1014	45.46	238.89	2.39368	4.57811e-300	Up	5.5058e-302	CSH1
3642799	846	51.88	268.69	2.37269	7.72631e-276	Up	1.04375e-277	SOU1
30515173	1683	0.96	4.95	2.36632	1.42373e-11	Up	3.39162e-12	PRM9
3644936	1257	0.08	0.41	2.35755	0.173509	*	0.128517	CAALFM_CR02340WA
3636223	1728	0.9	4.58	2.34735	1.07429e-10	Up	2.71138e-11	CAALFM_C113430CA
3635843	690	0.47	2.34	2.31578	0.00842843	*	0.0047488	CAALFM_C201450CA
3642114	897	0.12	0.59	2.29768	0.17347	*	0.128517	CAALFM_CR08380CA
3638054	1833	0.96	4.71	2.29462	2.77949e-11	Up	6.74496e-12	CAALFM_C700870WA
3643801	1824	5.89	28.71	2.28521	2.75218e-63	Up	1.64587e-64	CAALFM_C209820WA
3635226	1533	0.07	0.34	2.28011	0.173547	*	0.128517	CAALFM_C304870WA
3646629	1299	0.97	4.64	2.25807	5.63352e-08	Up	1.73182e-08	RGS2
3641586	1308	0.4	1.9	2.24793	0.000749536	Up	0.000361926	CAALFM_C500600CA
3646505	3000	84.96	399.64	2.23385	0	Up	0	GCV2
3647397	1914	1.19	5.57	2.22672	2.63632e-13	Up	5.69392e-14	AAP1
3639182	2346	4.34	19.79	2.189	9.72889e-54	Up	6.71566e-55	BMT4
3643745	384	337.87	1538.88	2.18734	0	Up	0	HSP12
3637732	384	337.87	1538.88	2.18734	0	Up	0	CAALFM_C502110WA
3639185	810	0.26	1.18	2.1822	0.0608283	*	0.040315	CAALFM_C603280WA
3641353	1716	3.86	17.5	2.18068	1.26012e-34	Up	1.32032e-35	CAALFM_C703280CA
3635185	519	2.35	10.63	2.17741	9.9127e-07	Up	3.4376e-07	CAALFM_C304210WA
3634812	513	0.43	1.94	2.17365	0.0608434	*	0.040315	CAALFM_C110060CA
3645274	501	31.39	141.27	2.17008	2.93713e-74	Up	1.52905e-75	CAALFM_CR06500CA
3635211	963	0.22	0.98	2.15528	0.0608585	*	0.040315	RAS2
3640293	783	5.89	26.14	2.14992	1.0747e-22	Up	1.56159e-23	CAALFM_C603880WA
3636209	1227	0.94	4.16	2.14585	1.60511e-06	Up	5.65358e-07	CAALFM_C113590WA
3638366	573	47.81	210.34	2.13734	4.15881e-125	Up	1.20585e-126	CAALFM_C303370CA
3646562	1560	0.73	3.17	2.11851	2.5721e-06	Up	9.2672e-07	GIT1
3641745	1506	0.35	1.51	2.10912	0.0019813	*	0.00100567	CAALFM_C306040WA
3642615	2373	0.3	1.29	2.10434	0.000288065	Up	0.000132216	CAALFM_C501260WA
3637436	1092	2.12	9.1	2.1018	2.00717e-11	Up	4.82778e-12	SAP99
3635184	1257	0.83	3.56	2.10069	1.06026e-05	Up	4.06286e-06	AFP99
3641166	1401	2.16	9.24	2.09686	1.08517e-14	Up	2.1614e-15	CAALFM_C404990CA
3640086	1068	3.26	13.93	2.09525	1.56411e-16	Up	2.86282e-17	CAALFM_CR01640CA
3645359	1011	70.91	298.64	2.07435	0	Up	0	CAALFM_C403720CA
3647044	1497	2.71	11.39	2.0714	8.89933e-19	Up	1.46905e-19	PRC2
3644778	1185	3.72	15.48	2.05703	8.38582e-20	Up	1.33731e-20	IFE1
3646969	1542	16.38	66.66	2.02489	1.65378e-105	Up	5.91218e-107	CAALFM_C503510CA
3643909	606	18.64	75.66	2.02113	5.32216e-45	Up	4.31384e-46	PST2
3636559	1797	7.31	29.61	2.01814	4.75154e-55	Up	3.2251e-56	CAALFM_C301900CA
3637374	2547	0.01	0.04	2	0.571505	*	0.505316	CAALFM_C203710WA
3640697	1296	12.75	50.89	1.99688	2.34334e-66	Up	1.33188e-67	CAALFM_C107990CA
3642045	1023	0.72	2.87	1.99498	0.0007306	Up	0.00035206	CAALFM_C111950WA
3636931	414	0.55	2.19	1.99343	0.0979287	*	0.0680338	CAALFM_C702360WA
3638854	477	0.47	1.87	1.99231	0.0979519	*	0.0680338	CAALFM_C200560WA
3636484	627	2.26	8.99	1.992	2.49332e-06	Up	8.96692e-07	PGA37
3646496	474	4.26	16.93	1.99066	2.24828e-08	Up	6.7189e-09	CAALFM_C108530WA
3643153	390	0.3	1.17	1.96347	0.284982	*	0.22376	CAALFM_C704070CA
3644035	1716	1.99	7.67	1.94646	1.03157e-13	Up	2.1651e-14	CAN1
3642813	432	4.2	16.18	1.94575	3.64187e-07	Up	1.21376e-07	CAALFM_C406620CA
3637387	1647	11.33	43.59	1.94385	3.37023e-70	Up	1.84335e-71	THI20
3643430	1461	2.78	10.69	1.94311	5.70985e-16	Up	1.0733e-16	BIO32
3644082	1605	0.45	1.73	1.94278	0.00115393	*	0.000569552	CAALFM_C206140CA
3634915	1656	8.64	33.21	1.94251	5.93527e-54	Up	4.07744e-55	CAALFM_C109000WA
3642468	1197	57.93	222.66	1.94246	2.83028e-255	Up	3.96332e-257	CAALFM_C105160CA
3638910	366	81.57	312.71	1.93871	3.24649e-99	Up	1.23549e-100	CAALFM_C200760CA
3643324	1572	2.31	8.79	1.92797	3.89301e-14	Up	7.95918e-15	CAALFM_C114180WA
3640306	1413	313.93	1187.04	1.91885	0	Up	0	SHM2
3636609	633	1.72	6.5	1.91803	0.000104097	Up	4.49658e-05	CAALFM_C301230CA
3636125	1215	0.09	0.34	1.91754	0.284922	*	0.22376	OP4
3641879	2367	13.19	49.71	1.91409	3.6125e-113	Up	1.17838e-114	CAALFM_CR09140CA
3639300	900	7.8	29.36	1.91231	2.96576e-25	Up	3.98204e-26	CAALFM_C100270WA
3642634	1608	18.59	69.74	1.90746	2.04113e-106	Up	7.2297e-108	GIT3
3647222	2355	0.44	1.65	1.90689	0.000104057	Up	4.49658e-05	CAALFM_C503880CA
3639716	1104	0.38	1.42	1.90182	0.0208416	*	0.0126251	CDA2
3634804	3501	2.59	9.67	1.90056	4.19434e-33	Up	4.53984e-34	CAALFM_C109340CA
3636226	2760	3.08	11.39	1.88677	1.87391e-30	Up	2.1641e-31	HYR1
3648027	1308	95.9	353.83	1.88345	0	Up	0	IFE2
3636228	2001	1.86	6.86	1.88291	9.08308e-14	Up	1.89892e-14	KNS1
3647685	1206	36.44	134.22	1.881	8.5249e-149	Up	2.07856e-150	CAALFM_CR02570CA
3641220	1092	5.21	19.16	1.87874	5.91652e-20	Up	9.3865e-21	CAALFM_C404140WA
3637882	3468	5.47	20.02	1.87183	5.76849e-66	Up	3.30714e-67	AMS1
3636821	2427	0.38	1.39	1.87101	0.000415911	Up	0.0001948	CAALFM_C102670CA
3638475	1602	5.64	20.46	1.85904	9.76813e-31	Up	1.12325e-31	DLD2
3638028	1650	1.89	6.8	1.84715	3.8927e-11	Up	9.56822e-12	CAALFM_C700630CA
3639204	708	0.76	2.73	1.84483	0.0123566	*	0.00713914	CAALFM_C602550WA
3640750	2265	7.54	26.88	1.8339	1.08546e-55	Up	7.26022e-57	PLB5
3638919	984	1.08	3.85	1.83383	0.000250728	Up	0.000113963	CAALFM_CR10200WA
3641543	1869	0.28	0.99	1.822	0.0123531	*	0.00713914	KRE62
3644436	609	1.62	5.71	1.8175	0.000646207	Up	0.000309264	CAALFM_C110810WA
3640408	1179	7.77	27.22	1.80868	1.21924e-28	Up	1.49242e-29	OYE22
3639224	1719	0.84	2.93	1.80244	2.15398e-05	Up	8.58044e-06	CAALFM_C602660CA
3644396	7656	14.4	50.21	1.80191	0	Up	0	CAALFM_C111200WA
3638382	1845	38.49	133.37	1.79288	1.60864e-214	Up	2.59714e-216	MET13
3643440	1665	21.98	75.56	1.78143	8.54322e-109	Up	2.91342e-110	ITR1
3642489	1758	1.77	6.08	1.78032	3.40979e-10	Up	8.90366e-11	CAALFM_C105440CA
3641757	1611	0.84	2.88	1.77761	5.49617e-05	Up	2.28992e-05	CAALFM_C305840WA
3637376	2517	1.96	6.72	1.77761	1.30032e-15	Up	2.4764e-16	CAALFM_C203690CA
3643012	1362	25.13	86.08	1.77627	2.5668e-100	Up	9.59908e-102	CAALFM_C202950WA
3640085	1965	3.1	10.59	1.77236	9.23809e-19	Up	1.52649e-19	CAALFM_CR01630CA
3639528	2829	0.22	0.75	1.76939	0.00728457	*	0.00405992	SPO22
3645414	2388	0.69	2.35	1.76799	7.84046e-06	Up	2.97214e-06	CTN1
3644766	2736	7.94	27.04	1.76788	2.04197e-64	Up	1.21442e-65	CAALFM_C104700CA
3639499	3351	0.98	3.33	1.76467	1.24609e-10	Up	3.15936e-11	CAALFM_C106340WA
3636894	1278	52.64	178.23	1.75951	3.66773e-191	Up	6.8279e-193	EHT1
3643800	1017	17.88	60.49	1.75835	1.00325e-51	Up	7.28882e-53	CAALFM_C209590CA
3636210	897	1.78	6.01	1.75549	1.99022e-05	Up	7.88218e-06	CAALFM_C113600WA
3642970	1407	0.59	1.99	1.75398	0.00257831	*	0.00133078	ZRT1
3644679	1110	32.43	108.97	1.74853	2.10812e-100	Up	7.849e-102	PDR16
3638805	1257	0.42	1.41	1.74723	0.0189843	*	0.0114125	CAALFM_C200860CA
3646059	2193	0.14	0.47	1.74723	0.0875039	*	0.060013	CAALFM_CR07300WA
3640084	2304	238.39	794.72	1.73712	0	Up	0	MET6
3645216	1200	5.16	17.19	1.73613	7.79518e-18	Up	1.3343e-18	CAALFM_C207580WA
3645008	2244	5.18	17.25	1.73557	3.26824e-33	Up	3.52668e-34	OPT7
3636812	750	74.92	249.03	1.7329	2.72145e-149	Up	6.59066e-151	SNO1
3642909	738	0.44	1.45	1.72048	0.0874829	*	0.060013	GST1
3638477	888	28.06	92.19	1.7161	9.79356e-66	Up	5.66316e-67	GCY1
3641901	714	1.97	6.46	1.71334	0.000127043	Up	5.56938e-05	CAALFM_CR09350CA
3637835	2481	7.69	25.19	1.7118	4.86278e-52	Up	3.5169e-53	SUL2
3637980	645	31.23	101.94	1.70672	1.86393e-51	Up	1.36954e-52	CAALFM_C700240WA
3647478	1062	5.26	17.16	1.70591	2.00959e-15	Up	3.8702e-16	TES15
3642459	1119	1.03	3.36	1.70582	0.00053863	Up	0.000255916	CEK2
3638359	816	1.44	4.69	1.70352	0.000538817	Up	0.000255916	CAALFM_C303460CA
3647399	1512	5.02	16.32	1.70088	9.6867e-21	Up	1.50327e-21	CAALFM_C303980CA
3636146	1527	0.48	1.56	1.70044	0.00660355	*	0.00365208	CAALFM_C113290WA
30515450	264	1.87	6.04	1.69151	0.0501487	*	0.0326586	CAALFM_CR08830WA
3642785	1776	1.22	3.93	1.68765	1.43114e-06	Up	5.02196e-07	XUT1
3642505	2076	4.07	13.11	1.68757	1.00108e-22	Up	1.44967e-23	CAALFM_C105520WA
3635607	756	24.33	78.16	1.68369	5.35583e-46	Up	4.30584e-47	DAG7
3644946	1389	10.95	35.14	1.68218	1.5898e-39	Up	1.44575e-40	PHO113
3634831	894	0.48	1.54	1.68182	0.0501741	*	0.0326586	CAALFM_C109300CA
3636225	1947	0.05	0.16	1.67807	0.450542	*	0.381662	OFI1
3647070	1917	0.22	0.7	1.66985	0.0501614	*	0.0326586	CAALFM_C600730WA
3636790	603	4.54	14.43	1.66831	1.85712e-07	Up	6.04558e-08	CAALFM_C102380CA
3638422	1713	3.66	11.58	1.66172	1.98892e-16	Up	3.66328e-17	DAL4
3640554	2850	2.41	7.6	1.65697	5.7086e-18	Up	9.73378e-19	CAALFM_C300400CA
3637405	1131	63.97	201.61	1.6561	9.35348e-175	Up	1.9724e-176	STP4
3648090	1224	5.91	18.62	1.65562	2.05346e-18	Up	3.454e-19	CAALFM_C403340CA
3635237	4506	188.11	588.84	1.6463	0	Up	0	CDR1
3636621	846	45.32	141.68	1.64442	5.66011e-90	Up	2.44308e-91	NCE103
3647039	2232	0.41	1.28	1.64245	0.00350901	*	0.00184989	SPO1
3644994	1305	1.2	3.74	1.64	0.000104099	Up	4.49494e-05	CAALFM_C400290CA
3646566	1395	16.15	50.04	1.63155	1.87582e-53	Up	1.3072e-54	RTA3
3635224	1317	6.27	19.39	1.62878	4.27763e-20	Up	6.75118e-21	CAALFM_C304840CA
3635724	2109	8.55	26.34	1.62326	6.06854e-43	Up	5.07878e-44	PLB4.5
3637988	1545	0.13	0.4	1.62149	0.240412	*	0.184962	FGR2
3642635	1599	0.19	0.58	1.61005	0.133258	*	0.0960466	GIT4
3636469	1290	2.51	7.65	1.60777	2.96471e-08	Up	8.95762e-09	CAG1
3642305	843	0.25	0.76	1.60407	0.24036	*	0.184962	CAALFM_C207710WA
30515066	165	172.6	520.31	1.59194	2.40338e-46	Up	1.91637e-47	CAALFM_C112910WA
3641791	1239	48.87	147.04	1.58919	3.06772e-132	Up	8.33894e-134	CAALFM_C405850CA
3646970	1176	0.09	0.27	1.58496	0.450718	*	0.381662	CAALFM_C503520WA
3639211	366	0.63	1.89	1.58496	0.240463	*	0.184962	CAALFM_C602620CA
3637040	1137	6.38	19.1	1.58194	1.74385e-16	Up	3.19754e-17	CAALFM_C701570CA
3641902	1587	10.47	31.32	1.58082	7.87469e-37	Up	7.74496e-38	FCY24
3641350	681	1.43	4.27	1.57822	0.00523972	*	0.00284516	PGA28
3642469	234	1.63	4.86	1.57608	0.133288	*	0.0960466	CAALFM_C105150CA
3644929	1386	3.33	9.92	1.57482	8.75594e-11	Up	2.19836e-11	PHO112
3635654	2349	1.97	5.82	1.56282	7.84295e-11	Up	1.95363e-11	BMT9
30514972	174	81.29	239.83	1.56086	6.91056e-23	Up	9.9503e-24	CAALFM_C102700CA
3638431	957	37.12	109.5	1.56066	1.35468e-73	Up	7.07468e-75	CAALFM_C307280CA
3636617	1767	2.75	8.08	1.55492	4.16991e-11	Up	1.02702e-11	CAALFM_C302360CA
3638868	1005	8.63	25.3	1.5517	1.66949e-18	Up	2.7999e-19	CAALFM_C200510WA
3645334	1161	1.9	5.57	1.55168	1.59221e-05	Up	6.2298e-06	CAALFM_C111530CA
3643924	1212	47.41	138.25	1.54402	1.35542e-116	Up	4.265e-118	GPD1
3642919	1299	24.55	71.55	1.54323	3.2216e-65	Up	1.87882e-66	OYE32
3641115	2547	0.44	1.28	1.54057	0.00273636	*	0.00142137	FAV1
3637831	1008	1.47	4.27	1.53842	0.00057361	Up	0.000273008	CAALFM_C402660WA
3634784	2187	20.42	59.31	1.53829	1.21929e-91	Up	5.16238e-93	ECM21
3640943	1494	4.32	12.38	1.51891	1.41682e-13	Up	3.0087e-14	CAALFM_CR04220CA
3647088	1770	5.61	16.03	1.5147	2.9965e-20	Up	4.70456e-21	CAALFM_CR09700WA
3641773	1572	6.34	18.11	1.51423	2.99336e-20	Up	4.70456e-21	ARO9
30515254	183	18.02	51.46	1.51385	7.46311e-06	Up	2.82172e-06	CAALFM_C403300CA
3636990	393	2.34	6.68	1.51334	0.0131528	*	0.007649	CAALFM_C702210WA
3645872	1188	45.67	130.11	1.51041	4.04712e-104	Up	1.46016e-105	CAALFM_C602280WA
3648182	738	2.04	5.8	1.50748	0.000846624	Up	0.000411596	CAALFM_C112470WA
3643890	1086	28.72	81.52	1.5051	1.72158e-59	Up	1.07492e-60	CAALFM_C208850CA
3636144	897	46.15	130.92	1.50428	9.31976e-78	Up	4.56008e-79	CAALFM_C113270WA
3644789	2112	0.29	0.82	1.49957	0.0381363	*	0.0242326	CAALFM_C104800CA
3637775	1098	7.29	20.48	1.49022	1.15549e-15	Up	2.19676e-16	CAALFM_C502690WA
3635605	1503	33.7	94.64	1.4897	8.4585e-95	Up	3.45586e-96	CAALFM_C401300WA
3645111	1491	6.49	18.16	1.48447	9.44654e-19	Up	1.56249e-19	HGT18
3640165	1647	0.94	2.63	1.48433	0.000740954	Up	0.000357538	CAALFM_CR01340WA
3643344	1509	72.56	202.93	1.48374	6.63507e-202	Up	1.15868e-203	CAALFM_C114060WA
3645732	2841	129.08	360.27	1.48081	0	Up	0	MIS11
3639271	2226	0.23	0.64	1.47644	0.0656919	*	0.0437982	PGA60
3642490	495	2.26	6.27	1.47214	0.00676816	*	0.00375092	CAALFM_C105450WA
3646140	810	2.51	6.96	1.4714	0.000138913	Up	6.1195e-05	CAALFM_C104460CA
3647151	1860	56.19	155.72	1.47057	8.66773e-190	Up	1.67072e-191	FET31
3644100	2154	5.83	16.14	1.46907	1.13834e-23	Up	1.58842e-24	FAA2-1
3645321	1080	61.38	169.71	1.46723	1.37482e-117	Up	4.21278e-119	MRF1
3637896	2409	0.17	0.47	1.46713	0.11346	*	0.0804128	CAALFM_C402820WA
3645322	1419	12.12	33.41	1.46289	2.34937e-31	Up	2.6474e-32	CAALFM_C111690WA
3636451	1242	1.52	4.19	1.46288	0.000231681	Up	0.000104886	CAALFM_C504260WA
3634888	1407	0.67	1.84	1.45747	0.0114497	*	0.00657932	LIP1
30515083	270	867.26	2373.84	1.45269	0	Up	0	STF2
3641545	1044	26.9	73.61	1.4523	4.66233e-49	Up	3.59468e-50	IFG3
3636802	1512	1.1	3.01	1.45226	0.000646499	Up	0.00030951	HNM4
3636423	2529	17.32	47.3	1.4494	1.01336e-77	Up	4.97496e-79	CAALFM_C504960WA
3645336	951	8.25	22.49	1.44682	3.07979e-14	Up	6.26106e-15	CAALFM_C111510CA
3636156	1557	2.87	7.82	1.44612	9.98784e-09	Up	2.89598e-09	CAALFM_C112930CA
3640386	2997	23.89	65.08	1.44581	4.56408e-126	Up	1.31584e-127	CAALFM_CR01320CA
3639870	1647	0.94	2.56	1.44541	0.00108292	*	0.000533076	CAALFM_C106000WA
3644575	1926	0.43	1.17	1.4441	0.0192866	*	0.0116037	PGA5
3647883	603	108.06	294.01	1.44403	5.73466e-107	Up	2.00288e-108	CAALFM_C500100CA
3644863	1449	240.17	650.96	1.43851	0	Up	0	ADE13
3640522	765	346.66	936.75	1.43414	0	Up	0	RHR2
3642010	1443	64.31	173.62	1.43282	1.13715e-156	Up	2.56656e-158	CAALFM_C111850WA
3637394	7416	9.92	26.78	1.43274	6.78164e-128	Up	1.91048e-129	CHK1
3647997	687	0.23	0.62	1.43063	0.45063	*	0.381662	CAALFM_CR07500WA
3635659	1899	17.67	47.53	1.42754	3.59251e-57	Up	2.32004e-58	CAT2
3639172	1185	133.47	358.19	1.42421	1.55366e-260	Up	2.15004e-262	GCV1
3647481	1638	4.5	12.07	1.42343	2.91831e-13	Up	6.3174e-14	CAALFM_C205810WA
3645914	1143	6.99	18.72	1.42122	4.95396e-14	Up	1.01609e-14	CAALFM_C701170CA
3646813	1872	1.05	2.8	1.41504	0.000292131	Up	0.000134323	CAALFM_C403460CA
3636414	828	46.37	123.27	1.41056	2.80872e-61	Up	1.72595e-62	CAALFM_C504470CA
3646146	1653	2.51	6.67	1.41	9.49505e-08	Up	2.98304e-08	ICL1
3640098	966	316.98	840.72	1.40723	0	Up	0	CSP37
3648193	2445	2.27	6.01	1.40467	5.11172e-10	Up	1.35162e-10	CAALFM_CR07680CA
3642331	981	43.4	114.08	1.39428	1.44048e-66	Up	8.13976e-68	ARA1
3639691	1251	2.51	6.57	1.38821	7.01328e-06	Up	2.6424e-06	ARG1
3636555	3345	4.82	12.61	1.38746	1.95162e-26	Up	2.54e-27	FGR23
3643933	1206	4	10.45	1.38543	1.98392e-08	Up	5.90274e-09	CAALFM_C210150WA
3643664	846	3.79	9.9	1.38523	7.01021e-06	Up	2.6424e-06	ATO6
3642282	1086	2.62	6.84	1.38443	2.20513e-05	Up	8.79872e-06	GLG2
3642326	726	3.57	9.3	1.38131	6.97792e-05	Up	2.94636e-05	CAALFM_C207790CA
3644117	2145	1.34	3.48	1.37685	1.91619e-05	Up	7.5732e-06	IFF8
3648252	1194	31.19	80.81	1.37345	9.58407e-57	Up	6.25254e-58	CAALFM_C208390WA
3635181	1581	3.68	9.52	1.37126	7.95088e-10	Up	2.13508e-10	DAL8
3637937	660	33.76	87.33	1.37116	4.34686e-33	Up	4.71208e-34	GST2
3641357	732	114.16	294.95	1.36941	6.81698e-122	Up	2.01028e-123	PRX1
3637391	1674	0.31	0.8	1.36773	0.0965476	*	0.0669312	PGA17
3645725	1554	2.47	6.37	1.36678	8.78841e-07	Up	3.02744e-07	CRZ2
3645200	1704	16.05	41.36	1.36566	6.88556e-42	Up	5.98942e-43	CAALFM_C207440CA
3645801	1158	146.7	377.54	1.36376	5.95958e-251	Up	8.7381e-253	PIR1
3647304	4113	72.66	186.85	1.36265	0	Up	0	ADE6
3641395	1362	0.56	1.44	1.36257	0.0478812	*	0.0309926	LIP9
3641159	948	6.49	16.67	1.36096	5.97299e-10	Up	1.59116e-10	FGR10
3645347	2259	0.23	0.59	1.35908	0.0965247	*	0.0669312	BTA1
30514966	1101	15.49	39.71	1.35817	9.71814e-26	Up	1.28241e-26	CAALFM_C101930WA
3641024	1779	234.49	600.03	1.35551	0	Up	0	ADE17
3646620	378	10.7	27.34	1.3534	2.39341e-06	Up	8.59182e-07	CAALFM_CR06650CA
3647152	1881	0.64	1.63	1.34873	0.00851804	*	0.0048035	FET99
3638961	1083	97.21	247.31	1.34714	1.0865e-150	Up	2.59544e-152	XYL2
3635199	1788	5.38	13.68	1.34639	6.45569e-15	Up	1.27625e-15	CAALFM_C305250CA
3639722	876	153.41	388.96	1.34223	2.72175e-188	Up	5.29104e-190	ADE1
3647240	885	6.14	15.54	1.33968	1.3862e-08	Up	4.06724e-09	CAALFM_C503710CA
3641212	615	230.73	583.5	1.33853	1.80776e-192	Up	3.30578e-194	RHD3
3646929	2163	1.14	2.88	1.33703	0.00014162	Up	6.24806e-05	EFH1
3634830	2574	5.22	13.18	1.33623	3.10419e-20	Up	4.88386e-21	ARG5%2C6
3644594	1713	39.36	99.21	1.33376	4.18515e-96	Up	1.66165e-97	CAALFM_C102210WA
3647858	2268	11.38	28.68	1.33354	1.62763e-37	Up	1.57669e-38	PTP2
3643782	1260	1.08	2.72	1.33258	0.00630222	*	0.00346778	CAALFM_C209850CA
3638393	1584	135.81	341.06	1.32844	3.67664e-301	Up	4.30052e-303	AIP2
3635150	2007	0.67	1.68	1.32623	0.00630034	*	0.00346778	DUR35
3636608	930	2.17	5.44	1.32591	0.00086715	Up	0.000421718	CAALFM_C301640CA
3643509	1755	120.13	300.78	1.32411	1.04126e-293	Up	1.26941e-295	SMF12
3638828	1476	197.77	495.09	1.32387	0	Up	0	ARO8
3646670	1269	0.99	2.46	1.31316	0.010516	*	0.00600294	PIR32
3648327	2721	7	17.39	1.31283	4.14408e-27	Up	5.29104e-28	FOX2
30515013	204	15.58	38.68	1.31189	0.00020122	Up	9.04328e-05	CAALFM_C106870CA
3644107	453	0.5	1.24	1.31034	0.362774	*	0.296076	CAALFM_C209340WA
3644023	2094	9.05	22.43	1.30944	1.12149e-26	Up	1.44851e-27	QDR3
3642825	789	0.82	2.03	1.30778	0.0816135	*	0.0555698	CAALFM_C406360CA
3647294	1389	9.91	24.53	1.30759	3.12487e-19	Up	5.08628e-20	CAALFM_CR04860CA
3646630	1410	0.89	2.2	1.30563	0.0105129	*	0.00600294	STE2
3648224	2208	3.82	9.44	1.30521	2.18031e-12	Up	4.93892e-13	CAALFM_CR07110CA
3640144	1005	85.46	211.14	1.30488	1.94608e-113	Up	6.31594e-115	ECM4
30515318	102	208.82	514.72	1.30153	3.74684e-16	Up	6.96282e-17	CUP1
3642278	1626	0.13	0.32	1.29956	0.362701	*	0.296076	JEN1
3636837	1317	9.52	23.41	1.29809	2.13079e-17	Up	3.71046e-18	XOG1
3639894	1674	1.55	3.81	1.29752	0.0001731	Up	7.70822e-05	UGA4
3636413	912	6.88	16.91	1.2974	4.25657e-09	Up	1.19843e-09	SFC1
3639171	741	44.64	109.6	1.29584	8.963e-43	Up	7.54546e-44	CAALFM_C602490CA
3647735	2796	14.72	36.05	1.29222	2.82483e-55	Up	1.90339e-56	CAALFM_C504050WA
3643915	1602	99.57	243.42	1.28966	7.53567e-208	Up	1.25388e-209	YWP1
3637841	1029	4.52	11.01	1.28442	6.2787e-07	Up	2.136e-07	CAALFM_C403160CA
3644576	3630	16.72	40.55	1.27813	2.76854e-79	Up	1.31357e-80	CAALFM_C102370CA
3644708	1236	0.59	1.43	1.27723	0.068811	*	0.0460932	CAALFM_C104270CA
3644684	1611	42.58	103.19	1.27706	8.19079e-88	Up	3.61636e-89	RPN4
3634903	2841	1.31	3.17	1.27492	8.28721e-06	Up	3.14832e-06	GCA1
3638032	462	39.22	94.85	1.27406	5.06499e-22	Up	7.44312e-23	CAALFM_C700420CA
3642295	3171	200.77	485.39	1.2736	0	Up	0	GDH2
3646142	522	10.85	26.2	1.27187	1.1011e-07	Up	3.49376e-08	CAALFM_C104470CA
3634789	1656	21.1	50.87	1.26957	1.35679e-44	Up	1.11091e-45	CAALFM_C108780WA
3636421	1749	3.55	8.52	1.26303	1.01649e-08	Up	2.95068e-09	CAALFM_C504940WA
3634772	681	25.31	60.72	1.26246	2.66908e-21	Up	4.0366e-22	CAALFM_C109060CA
3637754	2028	4.58	10.96	1.25883	1.81943e-12	Up	4.10346e-13	SST2
3635610	606	0.9	2.15	1.25634	0.139402	*	0.100842	MRV1
3643922	720	9.3	22.19	1.25461	7.49474e-09	Up	2.15088e-09	CAALFM_C208510WA
3646821	543	1.02	2.43	1.25239	0.139434	*	0.100842	CAALFM_C112720CA
3644418	897	1.78	4.24	1.25219	0.00651378	*	0.00359814	CAALFM_C111050WA
3648347	1341	13.91	33.09	1.25027	2.69508e-23	Up	3.80064e-24	CAALFM_CR07160CA
3635197	1197	0.88	2.09	1.24793	0.0291513	*	0.0181439	SAP3
3638905	912	9.09	21.54	1.24467	1.19995e-10	Up	3.03448e-11	CAALFM_C200180CA
3636162	762	2.96	7.01	1.24382	0.00127207	*	0.000630588	CAALFM_C113180WA
3635718	2139	1.01	2.39	1.24266	0.00127165	*	0.000630588	CAALFM_C400850CA
3641136	2217	34.02	80.25	1.23812	3.06188e-90	Up	1.30647e-91	BAS1
3647409	4584	13.6	32.08	1.23807	1.26149e-75	Up	6.42174e-77	GDB1
3638329	2517	23.16	54.54	1.23568	7.77744e-70	Up	4.2667e-71	ZCF1
3639875	1392	66.23	155.81	1.23423	8.29139e-108	Up	2.88218e-109	PGA45
3644032	735	37.25	87.55	1.23287	1.36086e-31	Up	1.52228e-32	CAALFM_C600930CA
3642559	2451	5.91	13.89	1.23282	4.73338e-18	Up	8.03972e-19	CAALFM_CR02800CA
3647303	1686	13.4	31.44	1.23037	3.7934e-27	Up	4.83706e-28	CAALFM_CR04760CA
3637918	1377	0.61	1.43	1.22913	0.0579506	*	0.0382264	UME7
3642963	1560	1.86	4.36	1.22903	0.000213607	Up	9.64926e-05	CAALFM_C407040WA
3645264	483	12.98	30.39	1.22731	9.96917e-08	Up	3.15006e-08	CAALFM_CR06510WA
3645376	1971	8.2	19.17	1.22515	1.22097e-19	Up	1.95315e-20	CAALFM_C403530WA
3641140	1503	10.73	25.08	1.22489	1.97694e-19	Up	3.2048e-20	CAALFM_C404670CA
3638401	1578	2.58	6.03	1.22479	1.02323e-05	Up	3.9176e-06	DAL5
3641793	1692	2.06	4.81	1.22339	3.61784e-05	Up	1.47813e-05	CAALFM_C405870CA
3636576	1167	0.27	0.63	1.22239	0.296044	*	0.23347	CAALFM_C302070CA
3634911	2274	10.99	25.64	1.2222	1.07041e-29	Up	1.26263e-30	MSN4
3639694	4581	1.75	4.08	1.22121	2.7725e-10	Up	7.19846e-11	IFF4
3635804	1170	4.94	11.5	1.21905	1.61433e-07	Up	5.21266e-08	CAALFM_C201540WA
3648377	1809	0.34	0.79	1.21632	0.116324	*	0.0825578	CAALFM_C110570CA
3637970	2307	1.07	2.48	1.21273	0.000784777	Up	0.000380106	FAR1
3637826	723	2.24	5.19	1.21224	0.00914117	*	0.00517146	PGA58
3647986	762	108.91	252.12	1.21097	4.59658e-90	Up	1.96888e-91	FMA1
3641916	1506	15.88	36.76	1.21093	1.58017e-27	Up	1.99148e-28	SUC1
3647311	1815	9.47	21.9	1.20949	3.56197e-20	Up	5.60996e-21	CAALFM_CR06790CA
3637429	849	8.43	19.49	1.20913	9.32272e-09	Up	2.69852e-09	CAALFM_C203290WA
3640298	690	26.21	60.33	1.20276	5.87711e-20	Up	9.3143e-21	PAD1
3635862	888	1.16	2.67	1.20271	0.0345432	*	0.0217104	FGR22
3643494	1578	0.2	0.46	1.20163	0.29592	*	0.23347	SPR1
3643520	597	61.29	140.64	1.19828	1.15359e-38	Up	1.07757e-39	PST1
3644854	495	8.62	19.78	1.19828	2.29715e-05	Up	9.1886e-06	CAALFM_CR06270WA
3644566	879	7.03	16.13	1.19815	1.40249e-07	Up	4.49168e-08	CAALFM_C102270CA
3636973	1355	2.35	5.39	1.19762	0.000155855	Up	6.9146e-05	CAALFM_C702430CA
3639546	2427	3.43	7.86	1.19632	3.89124e-10	Up	1.02185e-10	HAK1
3636997	1038	0.31	0.71	1.19555	0.295982	*	0.23347	CAALFM_C702130WA
3642037	2169	10.39	23.76	1.19334	2.35114e-25	Up	3.14518e-26	BUL4
3647395	3237	4.29	9.81	1.19328	3.81877e-16	Up	7.10278e-17	ZCF16
3645278	648	1.68	3.84	1.19265	0.0411397	*	0.0263172	GST3
3642289	927	8.82	20.14	1.19121	1.39704e-09	Up	3.81136e-10	CAALFM_C306520CA
3648227	720	2.48	5.66	1.19046	0.00556207	*	0.00302936	CAALFM_CR07140CA
3641604	2031	1.88	4.29	1.19024	3.73073e-05	Up	1.52548e-05	CAALFM_C601400WA
3647531	1965	52.67	120.11	1.1893	9.65674e-112	Up	3.1977e-113	RHD1
3647473	1734	1.43	3.26	1.18886	0.00109203	*	0.0005381	CAALFM_C205860CA
3638443	2664	3.27	7.45	1.18795	2.06694e-10	Up	5.34272e-11	CAALFM_C307100CA
3641126	1362	7.89	17.96	1.18669	2.42638e-12	Up	5.51232e-13	SAP10
30515028	225	32.01	72.67	1.18284	3.65544e-07	Up	1.21948e-07	CAALFM_C108040WA
3645361	1746	55.55	125.78	1.17904	2.82627e-102	Up	1.03832e-103	CAALFM_C403700WA
3644402	1158	23.68	53.61	1.17883	3.19043e-29	Up	3.82116e-30	ASR1
3637323	3534	153.41	347.27	1.17867	0	Up	0	PYC2
3635829	543	46.03	104.18	1.17843	2.05469e-25	Up	2.74184e-26	CAALFM_C202390WA
3636656	1218	34.94	79.07	1.17825	8.5431e-45	Up	6.96678e-46	CAALFM_C302140CA
30515015	471	281.81	637.69	1.17813	1.47103e-128	Up	4.11984e-130	MMD1
3634867	1554	24.33	55.04	1.17774	3.18037e-40	Up	2.86076e-41	SFU1
3639688	6816	126.04	285.12	1.17769	0	Up	0	ACC1
3636996	873	1.34	3.03	1.17708	0.0347352	*	0.021854	CAALFM_C702140WA
3644547	2181	11.84	26.72	1.17425	7.78405e-28	Up	9.6948e-29	CAALFM_C111370CA
3640719	2409	128.54	289.83	1.17299	0	Up	0	ADE5%2C7
3644760	2178	0.52	1.17	1.16993	0.0347261	*	0.021854	DUR3
3637013	828	33.84	76.07	1.1686	9.79967e-29	Up	1.19469e-29	CAALFM_C701700WA
3646274	1608	1.23	2.76	1.16601	0.00474287	*	0.00255818	CAALFM_C604230WA
3646069	2055	36.71	82.34	1.16542	6.48745e-78	Up	3.15288e-79	CAALFM_C600290WA
3640202	2103	53.54	119.92	1.16338	1.9797e-115	Up	6.35984e-117	CAALFM_C101140CA
3645573	1512	185.27	414.33	1.16115	5.36851e-282	Up	6.81014e-284	OSM1
3635841	1617	11.74	26.19	1.15758	6.12885e-20	Up	9.73346e-21	CAALFM_C201420CA
3635608	645	8.95	19.95	1.15643	1.5411e-06	Up	5.42306e-07	PGA57
3639334	1635	123.96	276.16	1.15563	2.17429e-202	Up	3.7253e-204	PHR2
3637834	2229	60.18	133.85	1.15326	1.22393e-134	Up	3.22618e-136	CAALFM_C402620CA
3634788	1053	10.62	23.59	1.15139	7.41722e-12	Up	1.73517e-12	CAALFM_C108770WA
3638446	1098	1.63	3.62	1.15112	0.00911706	*	0.00515632	CAALFM_C307070CA
3639359	747	11.24	24.91	1.14808	5.87535e-09	Up	1.67549e-09	IHD2
3635265	4500	5.15	11.4	1.14639	4.29437e-24	Up	5.92156e-25	CDR2
3647135	399	8.91	19.7	1.1447	0.000348745	Up	0.000161848	CAALFM_C600630WA
3638418	2157	14.27	31.52	1.14328	5.06633e-31	Up	5.75074e-32	FAA21
6335207	567	2.12	4.68	1.14244	0.029159	*	0.0181439	CAALFM_C300590WA
3640949	810	157.99	348.37	1.14079	2.60583e-120	Up	7.85614e-122	PDX3
3636995	1320	8.95	19.73	1.14043	2.42426e-12	Up	5.50352e-13	ECM42
3635243	1215	3.62	7.97	1.13859	3.16052e-05	Up	1.28139e-05	CAALFM_C305080WA
3643179	738	10.81	23.79	1.13799	2.08101e-08	Up	6.20874e-09	CAALFM_CR03780CA
3647191	1854	4.18	9.19	1.13656	1.77644e-08	Up	5.25908e-09	CAALFM_C110520WA
3635259	1707	122.76	269.77	1.13589	5.03999e-201	Up	8.88434e-203	ADE2
3647179	1509	1.03	2.26	1.13368	0.0174728	*	0.0104578	PHO8
3639882	1038	16.48	36.11	1.13168	7.70396e-17	Up	1.38849e-17	PRN1
3641731	2265	3.77	8.25	1.12983	3.62231e-09	Up	1.0109e-09	FAA2
3648000	2583	16.83	36.67	1.12357	8.71243e-42	Up	7.62158e-43	ECM22
3637985	1296	19.77	43.03	1.12203	1.55405e-24	Up	2.11986e-25	MAC1
3645339	1707	159.72	345.95	1.11502	5.01159e-250	Up	7.4307e-252	GAD1
3635852	1659	2.12	4.59	1.11443	0.000291957	Up	0.000134195	FMO1
3646860	2547	1.92	4.15	1.11201	1.41218e-05	Up	5.4905e-06	CAALFM_C404190CA
3644771	5442	3.1	6.69	1.10974	1.39132e-16	Up	2.53968e-17	DUR1%2C2
3648348	1419	163.94	353.4	1.10813	4.65991e-209	Up	7.60018e-211	GLK1
3642560	1668	13.98	30.12	1.10736	6.35545e-22	Up	9.38136e-23	CIRT4B
3647295	777	19.21	41.32	1.10498	6.89471e-14	Up	1.42665e-14	CAALFM_CR04850CA
3646659	2517	1.26	2.71	1.10487	0.000652679	Up	0.000312684	CAALFM_C107640CA
3634833	2931	2.55	5.48	1.10368	8.41385e-08	Up	2.63366e-08	CAALFM_C109310CA
3636982	1740	3.63	7.8	1.1035	1.07456e-06	Up	3.73528e-07	CAALFM_C701670WA
3635203	2826	6.67	14.32	1.10227	5.6355e-18	Up	9.59056e-19	CAALFM_C305290CA
3647867	2868	9.96	21.38	1.10204	1.16819e-26	Up	1.51075e-27	CAALFM_C703730CA
3644111	2412	13.88	29.77	1.10085	6.81814e-31	Up	7.78414e-32	CAALFM_C209070CA
3645951	456	45.73	97.72	1.09551	8.81215e-18	Up	1.51273e-18	CAALFM_C604420WA
3637799	1920	22.8	48.66	1.0937	3.01565e-39	Up	2.77718e-40	CAALFM_C503150WA
3639250	2619	6.93	14.78	1.09272	5.87459e-17	Up	1.05201e-17	MNN4-4
3647694	3303	13.33	28.41	1.09172	9.71288e-40	Up	8.8168e-41	CAALFM_CR02510WA
3645579	1329	11.87	25.29	1.09125	1.33726e-14	Up	2.67232e-15	CAALFM_C205770WA
3646047	1341	50.03	106.59	1.09121	1.02323e-58	Up	6.48998e-60	CAALFM_CR07480WA
3640106	1125	5.24	11.14	1.08811	4.44574e-06	Up	1.63987e-06	BIO2
3640138	618	69.31	147.34	1.08801	6.09432e-36	Up	6.14452e-37	CAALFM_CR01430WA
30515092	288	2.95	6.27	1.08775	0.136003	*	0.0982044	CAALFM_C201800WA
3641617	1641	3.73	7.91	1.0845	2.72697e-06	Up	9.85214e-07	CAALFM_C601520WA
3647996	2370	2.82	5.98	1.08445	7.62041e-07	Up	2.605e-07	CAALFM_C104350CA
3645260	330	10.74	22.76	1.08351	0.00104856	*	0.00051478	CAALFM_CR06550CA
3637886	2142	36.82	77.92	1.0815	2.84933e-68	Up	1.58192e-69	HOS3
3647396	2679	0.61	1.29	1.08049	0.0202345	*	0.0122141	CTN3
3636447	1515	31.5	66.53	1.07865	4.59682e-41	Up	4.097e-42	CRH12
3640251	690	30.29	63.76	1.07381	1.08434e-17	Up	1.87035e-18	CAALFM_C603590CA
3643314	3771	17.19	36.16	1.07283	8.43181e-56	Up	5.62584e-57	NCR1
3640195	789	78.07	163.97	1.07059	3.01293e-50	Up	2.25846e-51	RPS42
3646046	1131	45.17	94.84	1.07013	1.2326e-42	Up	1.04578e-43	GLK4
3644790	4188	10.11	21.2	1.06828	1.83721e-36	Up	1.82813e-37	RPM2
3637326	2094	1.04	2.18	1.06774	0.00865466	*	0.00488482	CAALFM_C204280WA
3647554	504	1.99	4.17	1.06728	0.0947626	*	0.0654908	CAALFM_C602100WA
3636167	1269	11.22	23.51	1.0672	1.23966e-12	Up	2.7734e-13	CAALFM_C113240WA
3646847	642	3.22	6.74	1.06569	0.0121834	*	0.00703304	CAALFM_C404270WA
3648242	1065	6.54	13.67	1.06365	1.17385e-06	Up	4.09592e-07	CSP1
3640536	2064	27.57	57.61	1.06322	1.60752e-47	Up	1.26324e-48	FKH2
3647697	1101	2.49	5.19	1.05959	0.00374151	*	0.00198294	OPT4
3645467	816	4.07	8.47	1.05733	0.00120051	*	0.000594124	CAALFM_C204450WA
3635715	1293	8.73	18.15	1.05592	5.17687e-10	Up	1.37055e-10	CPA1
30515243	93	50.31	104.47	1.05417	0.00730458	*	0.00407468	CAALFM_C401640CA
3642471	2109	74.38	154.45	1.05415	6.8306e-127	Up	1.94678e-128	PRD1
3645338	798	302.37	627.58	1.05348	6.42495e-187	Up	1.27017e-188	CAALFM_C111670WA
3639205	1047	157.87	327.32	1.05196	8.0453e-130	Up	2.23996e-131	CAALFM_C602560WA
3640226	603	357.04	739.72	1.05089	2.19885e-162	Up	4.85414e-164	CAALFM_C101490WA
3635222	5655	170.62	353.31	1.05015	0	Up	0	FAS2
3642128	918	7.06	14.6	1.04823	4.7938e-06	Up	1.77536e-06	ECI1
3634834	1674	10.71	22.14	1.0477	4.0285e-15	Up	7.86454e-16	CAALFM_C109320CA
3636858	1509	10.2	21.08	1.04731	4.25598e-13	Up	9.2692e-14	EHD3
3646138	369	51.88	107.11	1.04584	1.99773e-14	Up	4.02508e-15	CAALFM_C104440WA
3640156	1011	91.3	187.91	1.04136	4.36109e-71	Up	2.3422e-72	ADH5
3646723	957	7.87	16.18	1.03978	9.33697e-07	Up	3.22564e-07	PRR2
3641799	594	0.18	0.37	1.03953	0.687818	*	0.632974	ZCF4
3635245	1731	12.44	25.55	1.03834	1.33747e-17	Up	2.31578e-18	CAALFM_C305090CA
3638478	870	8.95	18.38	1.03818	6.73362e-07	Up	2.2952e-07	CAALFM_C307330WA
3635629	990	4.92	10.09	1.0362	0.000100541	Up	4.32308e-05	HAP3
3641602	1242	40.23	82.42	1.03472	9.7526e-39	Up	9.09386e-40	CAALFM_C601420CA
3641370	3318	41.89	85.62	1.03134	7.61571e-108	Up	2.63476e-109	ZCF29
3643211	1131	23.52	48.06	1.03095	5.55043e-21	Up	8.53138e-22	CAALFM_CR03580CA
3639268	1257	2.83	5.78	1.03027	0.00131132	*	0.000651338	SAP5
3646386	1122	807.8	1649.41	1.02988	0	Up	0	GLN1
3645458	744	6.13	12.51	1.02912	0.000192942	Up	8.65856e-05	CAALFM_C204390WA
3639555	2586	8.13	16.58	1.02812	5.19113e-17	Up	9.26194e-18	CAALFM_C106410WA
3637720	2295	6.81	13.88	1.02728	7.10301e-13	Up	1.56219e-13	MNN13
3645863	402	5.42	11.04	1.02638	0.0163444	*	0.00972584	CAALFM_C602200CA
3646971	546	28.34	57.7	1.02573	6.71594e-12	Up	1.56668e-12	CAALFM_C503530CA
3645653	1578	5.32	10.83	1.02554	2.13879e-07	Up	6.98718e-08	DAL9
3645781	1512	14.65	29.78	1.02344	1.8838e-17	Up	3.27726e-18	STB3
3636545	747	3.17	6.44	1.02258	0.00986104	*	0.00560796	MRV2
3642279	1335	111.17	225.81	1.02234	3.18474e-110	Up	1.05983e-111	LYS9
3647589	849	19.87	40.35	1.02198	3.53931e-13	Up	7.68502e-14	SRR1
3635837	1108	8.46	17.17	1.02116	6.61517e-08	Up	2.04776e-08	ZCF6
3636877	1716	40.32	81.82	1.02096	3.33294e-52	Up	2.3995e-53	PDE2
3641764	1206	11.22	22.71	1.01726	7.20485e-11	Up	1.78994e-11	CAALFM_C306140WA
3646796	459	39.26	79.45	1.01699	3.39879e-13	Up	7.3743e-14	CAALFM_C403370CA
3644046	1053	14.13	28.56	1.01523	1.01163e-11	Up	2.38658e-12	CAALFM_C600980CA
3635192	1134	8.16	16.49	1.01495	1.03126e-07	Up	3.26366e-08	CAALFM_C304650WA
3639180	1038	8.75	17.68	1.01476	1.42942e-07	Up	4.58262e-08	ARG3
3640225	876	4.26	8.58	1.01012	0.00110681	*	0.000545748	CAALFM_C101610CA
3638974	1851	23.9	47.97	1.00512	1.24742e-32	Up	1.36251e-33	CAALFM_CR10420WA
3641248	1689	15.34	30.77	1.00423	1.82498e-19	Up	2.95544e-20	CAALFM_C210630WA
30515320	237	28.9	57.94	1.00349	4.77839e-05	Up	1.97984e-05	CAALFM_C504690CA
3642784	2991	26.61	53.33	1.00298	3.64021e-58	Up	2.32086e-59	MNN4
3639570	3237	12.4	24.83	1.00174	9.07703e-30	Up	1.06771e-30	ATC1
3640512	2583	9.69	19.4	1.00149	6.52738e-19	Up	1.07105e-19	LYS144
3646391	828	0.13	0.26	1	0.688434	*	0.632974	CAALFM_CR04990CA
3639229	1257	1.02	2.04	1	0.0751634	*	0.0507198	SAP6
3639874	1773	0.06	0.12	1	0.688188	*	0.632974	CAALFM_C105970WA
3644127	876	0.24	0.48	1	0.531479	*	0.46187	CAALFM_C500810CA
3640952	1518	0.07	0.14	1	0.688065	*	0.632974	CAALFM_CR04620CA
3646027	606	0.18	0.36	1	0.687941	*	0.632974	CAALFM_CR07260CA
3638894	690	0.47	0.94	1	0.422381	*	0.352518	PGA19
3648079	828	0.13	0.26	1	0.687695	*	0.632974	CAALFM_CR05190WA
3644425	534	0.41	0.82	1	0.531177	*	0.46187	CAALFM_C110980WA
3644767	1908	0.11	0.22	1	0.531076	*	0.46187	CAALFM_C104690CA
3640096	1302	0.4	0.8	1	0.278395	*	0.217992	CAALFM_CR01920WA
3648195	1212	6.83	13.66	1	7.93162e-07	Up	2.71792e-07	CAALFM_CR07700WA
3645638	1734	14.33	28.64	0.998993	1.65989e-18	*	2.78106e-19	CAALFM_C303760WA
3642503	1020	38.23	76.26	0.996221	1.07893e-27	*	1.35089e-28	CAALFM_C105540CA
3634836	1815	59.31	118.09	0.99354	8.13048e-76	*	4.11212e-77	CAALFM_C110360CA
3642582	492	2.04	4.06	0.992911	0.128793	*	0.0924676	CAALFM_CR02780WA
3646237	1407	2.96	5.89	0.99267	0.000639571	*	0.000305772	ARG4
3638542	1554	36.37	72.37	0.992643	5.04496e-40	*	4.5629e-41	FCR1
3639901	2655	2.66	5.29	0.991841	5.40466e-06	*	2.01228e-06	CAALFM_C301130CA
3644589	996	0.85	1.69	0.991489	0.155459	*	0.113687	HSP31
3645468	648	3.19	6.34	0.990926	0.0219377	*	0.0133578	CAALFM_C204440WA
3636629	1233	22.94	45.58	0.990536	2.83102e-20	*	4.44008e-21	FOX3
3635696	441	11.29	22.43	0.990384	0.000328152	*	0.000151642	CAALFM_C402200CA
3645469	321	0.74	1.47	0.990219	0.531277	*	0.46187	CAALFM_C204430WA
3646979	1737	16.57	32.91	0.989952	7.58832e-21	*	1.17263e-21	LAP4
3634780	2232	8.39	16.66	0.989646	5.13386e-14	*	1.05468e-14	CAALFM_C110140CA
3647059	3258	9.75	19.34	0.988114	4.52829e-23	*	6.44554e-24	ZCF20
30515113	132	3.64	7.22	0.98806	0.422465	*	0.352518	CAALFM_C204610CA
3646402	2775	42.44	84.13	0.987196	2.30591e-82	*	1.06748e-83	CAALFM_CR05120WA
3645436	1530	30.98	61.4	0.986902	2.82302e-33	*	3.03696e-34	UGA2
3642962	891	23.18	45.93	0.986556	9.49673e-15	*	1.88683e-15	YDC1
3634895	1788	190.46	376.9	0.984694	8.05915e-233	*	1.23476e-234	DAK2
3647068	1173	0.45	0.89	0.98388	0.278336	*	0.217992	CAALFM_C600810CA
3641012	1530	5.91	11.67	0.981575	3.72708e-07	*	1.24522e-07	LAP3
3640114	3099	10.82	21.36	0.981211	6.44845e-24	*	8.94496e-25	CAALFM_CR01720WA
3647438	315	0.76	1.5	0.980891	0.531378	*	0.46187	FGR42
3644794	2292	9.2	18.13	0.978673	2.73942e-15	*	5.30284e-16	MNN15
3635239	2859	6.37	12.55	0.978322	2.25896e-13	*	4.84542e-14	ATG9
3648065	1248	5.29	10.42	0.978016	1.91107e-05	*	7.54984e-06	CAALFM_C400080CA
3643501	1155	47.21	92.88	0.976275	8.62791e-37	*	8.49998e-38	CAALFM_C207070WA
3639342	1869	16.14	31.74	0.975662	4.08697e-21	*	6.24828e-22	RIM8
3641149	1299	3.78	7.43	0.974976	0.00026412	*	0.00012066	CAALFM_C405000WA
3638908	1182	15.98	31.4	0.974497	2.15222e-13	*	4.60228e-14	POT1-2
3639865	1545	20.24	39.74	0.973383	1.24147e-21	*	1.85301e-22	SIP5
3643135	1344	16.86	33.1	0.973227	6.66655e-16	*	1.25863e-16	CAALFM_C704090CA
3642249	3972	11.03	21.65	0.972934	1.86809e-30	*	2.1543e-31	FUN31
3642050	489	18.06	35.43	0.972174	1.83422e-06	*	6.49382e-07	CAALFM_C112140WA
3642933	1740	0.24	0.47	0.969626	0.340365	*	0.275264	CAALFM_C406910WA
3643475	1695	2.14	4.19	0.969339	0.00196398	*	0.000996552	CAALFM_C207280WA
3646238	2079	9.21	18.01	0.967525	1.2508e-13	*	2.64378e-14	CAALFM_C703580CA
3636518	817	89.48	174.87	0.966646	5.03881e-47	*	3.99286e-48	CAALFM_C504720CA
3638309	2157	7.16	13.98	0.965333	3.79967e-11	*	9.32702e-12	SKN2
3646282	1134	4.91	9.58	0.964303	0.000129492	*	5.68312e-05	CAALFM_C604190CA
3647590	555	0.2	0.39	0.963474	0.688311	*	0.632974	CAALFM_CR05580CA
3645746	1077	0.2	0.39	0.963474	0.53158	*	0.46187	CAALFM_C400530CA
3641347	2172	4.08	7.95	0.962386	7.66241e-07	*	2.62062e-07	CAALFM_C703140WA
3640178	2208	37.89	73.82	0.962195	3.35977e-55	*	2.2749e-56	CAALFM_C101130WA
3645428	2328	6.93	13.5	0.962032	1.59869e-11	*	3.81632e-12	PTR3
3639525	1356	9.39	18.27	0.96028	3.71294e-09	*	1.03742e-09	CAALFM_C106920CA
3639699	1617	9.62	18.61	0.951969	8.6321e-11	*	2.16158e-11	CAALFM_CR00220WA
3637731	1242	8.1	15.66	0.95109	2.56616e-07	*	8.4341e-08	ECM331
3642335	810	16.92	32.7	0.950561	2.38863e-09	*	6.61104e-10	IFM3
3640147	4539	11.74	22.68	0.949988	6.9645e-35	*	7.25134e-36	UGT51C1
3641368	2163	39.98	77.1	0.947452	5.4866e-55	*	3.73306e-56	CAALFM_C703240WA
3639037	2046	87.66	169.03	0.947289	8.56559e-113	*	2.80816e-114	ZCF39
3641740	3309	5.15	9.93	0.947221	9.25522e-12	*	2.17734e-12	ZCF35
3645192	1875	39.62	76.34	0.94621	4.30937e-47	*	3.40774e-48	CAALFM_C207640WA
3643821	1008	15	28.86	0.944109	3.53887e-10	*	9.24654e-11	CAALFM_C209960WA
30514986	762	53.23	102.32	0.942777	5.07076e-25	*	6.82506e-26	CAALFM_C104430CA
3636950	1035	120.2	230.97	0.942269	9.59892e-76	*	4.87062e-77	CUP9
3642284	1839	19.28	37.01	0.94081	1.00466e-22	*	1.4565e-23	AAF1
3640229	2154	0.62	1.19	0.940621	0.0839586	*	0.057457	CAALFM_C101510WA
30515065	234	93	178.25	0.938599	8.24383e-12	*	1.93533e-12	BLP1
3645454	2034	4.94	9.46	0.937329	3.72594e-07	*	1.24546e-07	IFA4
3635152	1311	14.19	27.16	0.936609	3.45612e-12	*	7.89726e-13	STP1
3644072	5571	7	13.39	0.935729	4.74118e-25	*	6.37364e-26	SPO72
3640296	1965	6.2	11.84	0.933329	2.08206e-08	*	6.2153e-09	FGR17
3648170	606	1530.13	2921.94	0.933272	0	*	0	UCF1
3636598	2130	27.83	53.14	0.933157	9.57858e-37	*	9.45234e-38	POX1-3
3642332	1143	77.8	148.52	0.932815	2.01364e-53	*	1.40656e-54	MAF1
3643930	1113	4.92	9.39	0.932467	0.000262812	*	0.000119932	IFR1
3639260	1695	5.38	10.26	0.931353	1.62945e-06	*	5.7447e-07	MDR1
3643676	3777	13.58	25.89	0.930911	4.24065e-32	*	4.6738e-33	CAALFM_C305360CA
3638307	1563	31.03	59.14	0.930471	8.87894e-30	*	1.04295e-30	ALT1
3640231	705	227.76	433.68	0.929117	3.29159e-92	*	1.38821e-93	SOD2
3642988	711	23.56	44.83	0.928125	1.45598e-10	*	3.7107e-11	CAALFM_C203170WA
3642062	624	289.94	551.6	0.927868	1.91344e-102	*	6.9981e-104	RIB3
3637850	531	1059.97	2015.96	0.927444	0	*	0	AHP1
3641593	6114	240.02	455.94	0.925689	0	*	0	FAS1
3637056	2841	586.59	1113.98	0.925299	0	*	0	PFK2
3635609	1734	0.78	1.48	0.924051	0.0839788	*	0.057457	CAALFM_C400990WA
3641817	1980	35.85	68	0.923562	1.14803e-42	*	9.7025e-44	PHO4
3642655	780	180.03	341.2	0.92238	5.70724e-80	*	2.68908e-81	TFS1
3637824	1593	25.82	48.92	0.921935	7.36783e-25	*	9.95324e-26	CAALFM_C503040WA
3637822	2073	14.75	27.9	0.91955	6.39332e-19	*	1.04695e-19	CAALFM_C503030WA
3643521	1398	45.72	86.45	0.919041	1.05299e-37	*	1.01136e-38	PRB1
3634870	1530	37.77	71.32	0.917066	3.94671e-34	*	4.17428e-35	CAALFM_C109650WA
3644041	675	9.48	17.88	0.915388	0.000141669	*	6.24792e-05	CAALFM_C601200WA
3639728	1590	11.3	21.27	0.912497	2.91084e-11	*	7.08768e-12	CAALFM_CR00420WA
3638375	2232	5.21	9.8	0.911498	1.03608e-07	*	3.28234e-08	CAALFM_C302570WA
3645625	1635	84.12	158.08	0.910134	1.30237e-78	*	6.308e-80	SAP9
3638353	3144	53.74	100.73	0.906425	7.02416e-97	*	2.75412e-98	CAALFM_C303410CA
3636550	933	2.05	3.84	0.905482	0.0461233	*	0.0297864	CAALFM_C302330CA
3643487	993	2.66	4.98	0.904719	0.0181245	*	0.0108687	CAALFM_C207250CA
3634906	1035	8.67	16.22	0.90367	5.84392e-06	*	2.18064e-06	CAALFM_C110310WA
3644020	840	5.47	10.23	0.903193	0.00152934	*	0.000766434	CAALFM_C601090CA
3638304	750	0.23	0.43	0.902703	0.450805	*	0.381662	GTT12
3644025	798	1.07	2	0.902389	0.210442	*	0.159166	FIG1
3644870	1293	10.92	20.4	0.901596	8.27822e-09	*	2.388e-09	CAALFM_CR06010WA
3641021	468	130.15	242.78	0.899474	6.93973e-32	*	7.6943e-33	DAP1
3636650	1386	9.86	18.39	0.899262	1.58818e-08	*	4.67036e-09	CAALFM_C301340WA
3643781	1521	6.15	11.47	0.899207	3.35615e-06	*	1.22303e-06	CAALFM_C209860CA
3641594	2208	103.03	192.03	0.898267	1.63789e-126	*	4.6951e-128	AFL1
3646245	2331	37.78	70.33	0.896518	2.11555e-49	*	1.61367e-50	GYP7
3636536	1728	1.44	2.68	0.896164	0.0214941	*	0.0130593	CAALFM_C504980WA
3640193	999	19.28	35.87	0.895673	2.48527e-11	*	6.0064e-12	CAALFM_C101620CA
3644783	1767	1	1.86	0.895303	0.0548309	*	0.036024	SAP7
3639861	3021	95.06	176.66	0.894065	1.03487e-158	*	2.3016e-160	PHO87
3635856	2112	1.8	3.34	0.891851	0.00414191	*	0.00221084	CAALFM_C202550CA
3642486	1122	3.47	6.43	0.889883	0.00414064	*	0.00221084	CAALFM_C105480CA
3648021	2016	18.21	33.73	0.889301	8.72114e-21	*	1.35056e-21	AMO2
3635193	954	10.56	19.54	0.887821	2.49428e-06	*	8.97448e-07	ARG11
3636663	561	10.02	18.54	0.887759	0.000686291	*	0.000329352	CAALFM_C301620WA
3637867	2835	7.87	14.56	0.887575	4.40966e-13	*	9.61844e-14	ZCF15
30515085	315	10.97	20.29	0.887205	0.0121113	*	0.00698946	CAALFM_C201040WA
3646228	1842	9.27	17.14	0.886726	3.88e-10	*	1.01826e-10	CAALFM_C703680WA
3646674	1233	1.1	2.03	0.883976	0.110828	*	0.0783282	PRY1
3646841	2121	62.3	114.93	0.883451	4.58172e-71	*	2.46824e-72	FRE10
3646967	1632	39.85	73.41	0.881397	4.36417e-35	*	4.52234e-36	CAALFM_C503490CA
3640150	2352	3.98	7.33	0.881045	4.76948e-06	*	1.76557e-06	OPT1
3636180	648	6.86	12.63	0.880574	0.0025244	*	0.00130005	CAALFM_C112870CA
3636647	924	1.49	2.74	0.878864	0.110802	*	0.0783282	PGA44
3640745	3171	4.22	7.75	0.876953	4.40588e-08	*	1.34644e-08	CAT8
3637382	2643	10.05	18.45	0.876425	5.78949e-15	*	1.14168e-15	SSY1
3644688	1737	45.84	84.12	0.875842	3.47889e-42	*	2.986e-43	SKO1
3641644	11466	32.02	58.74	0.87537	2.73133e-195	*	4.9497e-197	TRA1
3647850	1269	4.87	8.93	0.874738	0.000307932	*	0.000141994	HRQ2
3648001	1824	0.06	0.11	0.874469	0.687572	*	0.632974	CAALFM_CR07540CA
30515098	225	96.04	176.01	0.87395	5.12172e-10	*	1.3551e-10	CAALFM_C203210WA
3648115	1305	11.78	21.56	0.872018	7.13054e-09	*	2.04166e-09	CAALFM_C204830WA
3645884	1392	34.46	63.02	0.870887	2.47132e-25	*	3.31002e-26	CAALFM_C602410WA
3644935	2580	23.65	43.23	0.870193	2.15637e-32	*	2.36952e-33	GEF2
3646684	399	1.72	3.14	0.868356	0.310496	*	0.247016	CAALFM_CR05680CA
3641117	1770	12.98	23.69	0.867988	1.0593e-12	*	2.35944e-13	MNN22
3634946	1140	16.51	30.13	0.867861	1.85002e-10	*	4.75458e-11	AOX1
3644561	1818	0.68	1.24	0.866733	0.132717	*	0.0956132	PLB1
3636133	3534	21.59	39.37	0.866733	4.71422e-40	*	4.256e-41	CAALFM_C113880CA
3642298	1107	17.21	31.36	0.865678	1.72383e-10	*	4.4189e-11	CAALFM_C207760WA
3635592	732	239.67	436.58	0.865197	1.12873e-85	*	5.09508e-87	CAALFM_C401840CA
3644694	1767	7.84	14.26	0.863048	4.11238e-08	*	1.25201e-08	IFI3
3644074	1155	1.64	2.98	0.861617	0.0604707	*	0.0400382	CAALFM_C205990CA
3636466	915	40.08	72.81	0.861254	8.51638e-19	*	1.40303e-19	PCL5
3645102	864	82.22	149.34	0.861039	2.6893e-35	*	2.76462e-36	CAALFM_CR03250CA
3646711	678	6.72	12.2	0.860348	0.00276613	*	0.00143866	CAALFM_C703470WA
3635695	795	0.81	1.47	0.859822	0.310432	*	0.247016	CAALFM_C402210WA
3643224	903	23.92	43.41	0.85981	1.75046e-11	*	4.20168e-12	CAALFM_CR03710CA
3638414	1344	22.84	41.44	0.859461	4.21256e-16	*	7.84216e-17	CAALFM_C302770CA
3640395	999	3.71	6.73	0.859187	0.00745049	*	0.00416098	CCE1
3636151	1560	8.06	14.62	0.859092	2.81706e-07	*	9.29118e-08	CAALFM_C112880CA
3645203	1467	27.74	50.25	0.857156	6.19939e-21	*	9.5493e-22	CAALFM_C207410WA
3639380	1746	8.3	15.02	0.855702	3.61908e-08	*	1.09824e-08	CAALFM_C100630WA
3640201	2004	30.88	55.87	0.855401	1.95552e-31	*	2.20036e-32	CAALFM_C101710WA
3639299	1962	51.96	93.92	0.854031	6.84815e-51	*	5.07688e-52	POL93
3645644	750	38.81	70.13	0.853603	1.21334e-14	*	2.42068e-15	GTT11
3645987	1380	7.48	13.51	0.852917	4.60754e-06	*	1.70259e-06	LIP4
3645776	2385	26.75	48.3	0.852484	2.96574e-32	*	3.26378e-33	CAALFM_C208860WA
3639366	1911	10.32	18.62	0.85141	1.20273e-10	*	3.04348e-11	CIS2
3634839	753	200.65	361.81	0.850551	3.09834e-71	*	1.65891e-72	FGR41
3640519	792	36.56	65.9	0.850012	1.55468e-14	*	3.11704e-15	DOT5
3645409	1875	41.66	75.03	0.848805	1.15724e-38	*	1.08289e-39	HOL4
3645728	6651	58.13	104.64	0.84808	1.08745e-190	*	2.06024e-192	URA2
3643738	1884	148.7	267.16	0.845299	8.755e-135	*	2.29332e-136	CAALFM_C501960CA
3638896	957	2.33	4.18	0.843173	0.0469151	*	0.0303364	CAALFM_C200890WA
3636159	1377	17.88	32.06	0.842428	1.33705e-12	*	2.9979e-13	PSA2
3647687	2973	24.74	44.32	0.841112	4.34694e-36	*	4.36842e-37	ASG1
3643903	489	19.66	35.2	0.840312	2.90505e-05	*	1.17111e-05	CAALFM_C208460CA
3648239	1041	7.71	13.8	0.839866	8.872e-05	*	3.78558e-05	SUA72
30515430	195	13.78	24.64	0.838426	0.0555963	*	0.0365818	CAALFM_CR07740WA
3646554	585	12.2	21.81	0.838109	0.000316667	*	0.000146178	SCP1
30515275	222	2.91	5.2	0.837492	0.379396	*	0.31158	CAALFM_C405040WA
3638857	1617	30.22	53.98	0.836921	1.00898e-23	*	1.40626e-24	HNM1
3636652	1695	13.26	23.68	0.836588	1.70801e-11	*	4.09134e-12	SGA1
3648188	2685	21.57	38.52	0.836582	3.02538e-28	*	3.72316e-29	MIH1
3646727	1383	10.44	18.61	0.833956	1.03639e-07	*	3.28504e-08	LIP8
3639495	1458	55.84	99.5	0.833398	2.42572e-38	*	2.29384e-39	CAT1
3644553	1110	7.3	13	0.832543	9.63853e-05	*	4.13488e-05	CAALFM_C111290WA
3636826	888	8.63	15.36	0.831746	0.00016766	*	7.45494e-05	CAALFM_C102730WA
3638848	1029	16.73	29.77	0.831422	8.27834e-09	*	2.3894e-09	CAALFM_C200630CA
3645009	753	5.33	9.45	0.826179	0.00886439	*	0.00500904	PGA10
3636448	2964	266.25	471.7	0.825088	0	*	0	PFK1
3634860	813	6.06	10.73	0.82426	0.00333834	*	0.00175552	CAALFM_C109930WA
3646968	1707	86.23	152.66	0.82406	4.28841e-67	*	2.40914e-68	GAP6
3637935	723	7.46	13.2	0.82329	0.00222849	*	0.00113958	CAALFM_C403000CA
3641348	579	13.86	24.51	0.822443	0.000181698	*	8.13e-05	DFR1
3638789	2130	21.9	38.7	0.821403	6.02116e-22	*	8.87798e-23	MNN24
3639677	753	263.45	465.54	0.821376	4.38033e-86	*	1.97007e-87	TLO1
3643531	1557	2.74	4.84	0.820831	0.00589414	*	0.00322964	CAALFM_C206990WA
3639516	1038	4.98	8.79	0.819717	0.0026209	*	0.00135449	ANT1
3643436	3474	13.07	23.05	0.818508	2.14675e-21	*	3.2325e-22	PEX6
3643222	2211	9.54	16.82	0.818117	1.86121e-10	*	4.7864e-11	CAALFM_CR03690WA
3647562	1134	64.26	113.28	0.8179	1.05758e-32	*	1.1534e-33	CAALFM_C602030CA
3642591	864	12.1	21.33	0.817877	1.43425e-05	*	5.57868e-06	CAALFM_CR02960WA
3645913	900	19.86	34.99	0.817077	9.79461e-09	*	2.83834e-09	CAALFM_C701150WA
3638450	927	6.53	11.5	0.816479	0.00116118	*	0.000573322	CAALFM_C307760CA
3641891	1053	24.55	43.2	0.815308	3.58458e-12	*	8.21442e-13	CAALFM_CR08990CA
3640975	921	26.77	47.1	0.81511	1.3739e-11	*	3.26838e-12	CAALFM_CR04150WA
3645568	2952	24.64	43.34	0.814697	3.22579e-33	*	3.47556e-34	PNG2
3634866	3537	15.89	27.9	0.812146	8.30001e-26	*	1.09391e-26	SWE1
3645412	2136	21.55	37.83	0.811843	4.04961e-21	*	6.17782e-22	FGR38
3639734	690	54.47	95.56	0.810945	1.31462e-16	*	2.39318e-17	CAALFM_CR00090CA
3637009	885	27.68	48.53	0.810033	2.39461e-11	*	5.77546e-12	CAALFM_C701750WA
3646570	1245	10.01	17.55	0.810029	2.13311e-06	*	7.61522e-07	CAALFM_C206510WA
3641794	2067	2.94	5.15	0.808756	0.00106952	*	0.000525952	GAT1
3647517	1872	18.54	32.45	0.807577	5.89459e-16	*	1.10997e-16	MDM34
3637930	1743	54.23	94.91	0.807469	1.48426e-41	*	1.30576e-42	CAALFM_C403050CA
3645572	648	208.61	364.34	0.804477	1.16665e-55	*	7.82248e-57	YTH1
3634825	342	31.25	54.57	0.804252	4.34437e-05	*	1.79214e-05	CAALFM_C109770WA
3638837	639	127.55	222.72	0.804168	6.53136e-34	*	6.96176e-35	NAT2
3643140	402	8.27	14.44	0.804112	0.0259181	*	0.015965	CAALFM_C704320WA
3643006	906	149.68	261.3	0.803826	5.32464e-57	*	3.44742e-58	SER2
3636535	2583	6.04	10.53	0.801885	9.69587e-08	*	3.05412e-08	PPR1
30515067	213	2.45	4.27	0.801454	0.467317	*	0.398028	CAALFM_C112940CA
3646855	1716	6.64	11.57	0.801134	6.99282e-06	*	2.63354e-06	CAALFM_C404250WA
3646662	2862	16.2	28.21	0.800213	1.03503e-20	*	1.60967e-21	IST2
3635601	330	1.43	2.49	0.800131	0.467408	*	0.398028	CAALFM_C401340WA
3645413	1902	16.56	28.8	0.798366	3.09093e-14	*	6.2888e-15	CAALFM_C101750WA
3643282	1476	16.71	29.06	0.798323	2.57001e-11	*	6.22392e-12	WSC4
3636575	2586	10.19	17.72	0.798225	3.56566e-12	*	8.15932e-13	CAALFM_C302080WA
3643512	747	6.92	12.03	0.797793	0.00391857	*	0.00208194	CAALFM_C207180WA
30515141	207	7.64	13.28	0.797611	0.174069	*	0.129075	CAALFM_C206630CA
30515105	393	49.14	85.4	0.797338	2.51443e-08	*	7.54328e-09	INO4
3637857	939	44.54	77.36	0.796486	5.4994e-18	*	9.34988e-19	CAALFM_C402720CA
3643486	1503	3.6	6.25	0.795859	0.00261296	*	0.00134996	CAALFM_C207240CA
3637026	372	1.25	2.17	0.795767	0.467498	*	0.398028	GRX1
3635213	2151	7.56	13.12	0.79531	7.62886e-08	*	2.37412e-08	ZCF32
3642336	537	21.24	36.86	0.795272	1.67194e-05	*	6.55556e-06	CAALFM_C208090WA
3645582	2667	57.76	100.12	0.793588	4.14586e-65	*	2.42468e-66	RFC1
3637794	1794	492.85	853.71	0.792597	0	*	0	CAALFM_C502380WA
3646040	3123	3.89	6.73	0.790836	4.31017e-06	*	1.58702e-06	CAALFM_CR07220CA
3646393	912	71.58	123.78	0.79015	5.77878e-27	*	7.40674e-28	CRG1
3637961	5772	15.24	26.35	0.78994	1.3886e-37	*	1.34284e-38	RIM15
3644087	3258	8.59	14.85	0.789733	1.25272e-12	*	2.80468e-13	IFF6
3647232	627	20.71	35.79	0.789229	4.30824e-06	*	1.58702e-06	CAALFM_C503780CA
3640194	684	75.89	131.09	0.788576	3.61022e-21	*	5.48968e-22	CAALFM_C101630WA
3646965	1566	80.25	138.53	0.787625	9.77709e-52	*	7.08718e-53	CAALFM_C503480CA
3639542	1701	99.7	172.09	0.787498	1.26384e-69	*	6.95424e-71	CAALFM_C106660WA
3642276	1488	14.05	24.24	0.78682	1.81595e-09	*	4.9961e-10	CAALFM_C306560WA
3638009	3057	17.59	30.33	0.78599	5.76381e-23	*	8.23266e-24	CSA1
3648226	1548	0.54	0.93	0.784271	0.280067	*	0.219486	ALK8
3647679	333	10.63	18.3	0.783702	0.0280065	*	0.017376	CAALFM_C110580CA
3643148	525	21.35	36.74	0.783116	2.88855e-05	*	1.16398e-05	CAALFM_C703820CA
3647801	2430	22.69	39.03	0.782527	3.25812e-23	*	4.61612e-24	YAK1
3643943	459	22.82	39.24	0.782026	6.40131e-05	*	2.68602e-05	CAALFM_C210330CA
3639717	930	64.52	110.93	0.781831	2.55244e-24	*	3.49436e-25	CAALFM_CR00290WA
3634778	2169	5.51	9.47	0.781312	6.90422e-06	*	2.59676e-06	CAALFM_C110110WA
3642801	684	2.38	4.09	0.781139	0.132076	*	0.0950428	PGA42
3642025	1881	10.76	18.49	0.781067	3.9936e-09	*	1.12045e-09	CAALFM_C112070CA
3639876	1056	1.1	1.89	0.780883	0.20924	*	0.158154	CAALFM_C105890WA
3638822	1215	106.13	182.29	0.780403	1.70297e-51	*	1.24847e-52	CAALFM_C200390CA
3648031	600	660.64	1134.2	0.779739	2.62848e-149	*	6.3222e-151	PST3
3636179	1167	16.22	27.83	0.778867	1.93575e-08	*	5.75304e-09	CAALFM_C112860CA
3645366	1410	27.2	46.62	0.777342	5.12726e-16	*	9.59566e-17	CAALFM_C403600CA
3637949	3285	24.1	41.29	0.776759	1.62063e-32	*	1.77548e-33	CAALFM_C701070CA
3638308	843	5.58	9.56	0.776745	0.00743764	*	0.00415258	RSN1
3636859	1590	15.41	26.39	0.776124	1.2024e-10	*	3.04662e-11	CAALFM_C103330CA
3639344	1800	12.3	21.06	0.775847	9.44167e-10	*	2.54474e-10	CAALFM_C100830WA
3643025	1755	40.34	69.06	0.775639	1.00054e-28	*	1.22141e-29	DLD1
3640297	1542	42.93	73.49	0.775562	7.95266e-27	*	1.02192e-27	CAALFM_C603620CA
3638507	2832	5.46	9.34	0.774522	3.59524e-07	*	1.19644e-07	CAALFM_C306950WA
3646563	2931	34.81	59.53	0.774115	3.15363e-41	*	2.80034e-42	CAALFM_C206600WA
3647594	1866	20.76	35.47	0.772793	4.29234e-16	*	7.99776e-17	CAALFM_CR05540CA
3638333	1545	16.48	28.12	0.77088	7.39166e-11	*	1.83878e-11	THI6
3639871	1071	36.92	62.97	0.770262	5.37647e-16	*	1.00886e-16	CAALFM_C105990CA
3638392	1413	67.2	114.58	0.769822	2.80928e-37	*	2.7306e-38	ECM14
3639245	2208	16.92	28.84	0.769342	1.76664e-15	*	3.38776e-16	CAALFM_C602790CA
3635649	1434	21.72	37.01	0.768891	6.2692e-13	*	1.37571e-13	CAALFM_C402040WA
3640122	2721	25.79	43.94	0.768723	3.38594e-28	*	4.17246e-29	CAALFM_CR01770CA
30515303	294	210.67	358.92	0.768677	2.19723e-21	*	3.31214e-22	CAALFM_C502190CA
3647090	1371	2.97	5.06	0.768674	0.0131965	*	0.00767874	RTA4
3638999	1203	19.62	33.42	0.768387	5.29904e-10	*	1.40638e-10	YHB4
3642928	1167	55.62	94.74	0.76837	1.55075e-25	*	2.06426e-26	CAALFM_C406940CA
3646398	1140	37.84	64.43	0.767821	2.84491e-17	*	4.97742e-18	FDH1
3644555	639	63.78	108.57	0.76745	7.87528e-16	*	1.49072e-16	CAALFM_C111270WA
3638335	411	1.71	2.91	0.767023	0.412803	*	0.343436	CAALFM_C302880WA
3646831	2079	7.09	12.06	0.766372	9.95422e-07	*	3.45364e-07	CAALFM_C112700WA
3645112	780	3.83	6.51	0.765313	0.0362179	*	0.0229062	CAALFM_CR03440WA
3639200	2055	64.75	110.04	0.765076	1.15359e-51	*	8.41912e-53	GLC3
3638519	1569	23.76	40.37	0.764749	4.11987e-15	*	8.05648e-16	POS5
3644146	993	19.82	33.66	0.764078	2.37195e-08	*	7.0924e-09	CAALFM_CR07870WA
3634865	1794	12.68	21.53	0.763794	1.15385e-09	*	3.1308e-10	CPP1
3648142	303	19.01	32.26	0.762988	0.00625785	*	0.0034413	CAALFM_CR04680CA
3636871	759	101.32	171.85	0.762231	7.53065e-29	*	9.15588e-30	CAALFM_C102780WA
3645205	1338	0.23	0.39	0.76184	0.58283	*	0.518306	CAALFM_C207530CA
3648022	1251	9.12	15.46	0.761435	2.5824e-05	*	1.03679e-05	CAALFM_C206760CA
3640981	1326	10.16	17.22	0.761185	4.46424e-06	*	1.64817e-06	CAALFM_CR04410WA
3642481	2184	13.48	22.84	0.760742	3.76512e-12	*	8.64054e-13	CAALFM_C105370CA
3636892	2667	130.24	220.35	0.758624	1.82108e-131	*	4.98022e-133	TPS2
3637760	579	24.3	41.1	0.758182	5.21486e-06	*	1.93818e-06	CAALFM_C502220CA
3641917	1281	1.39	2.35	0.757576	0.119768	*	0.085337	LIP7
3643888	1410	5.17	8.74	0.757469	0.000949473	*	0.0004641	CAALFM_C208690CA
3643217	816	24.4	41.17	0.754712	3.71626e-08	*	1.12835e-08	CAALFM_CR03560WA
3645466	1254	126.37	213.19	0.754486	1.62321e-58	*	1.03222e-59	LYS22
3644125	2097	73.09	123.22	0.753491	1.91858e-57	*	1.23269e-58	CAALFM_C500790CA
3635595	726	1.49	2.51	0.752375	0.251437	*	0.194439	CAALFM_C401800WA
3648306	1851	71.41	120.28	0.752199	2.71994e-49	*	2.07916e-50	XKS1
3635763	2772	44.34	74.64	0.75134	3.3163e-46	*	2.64976e-47	ROD1
3642985	888	24.74	41.64	0.751125	8.05856e-09	*	2.32198e-09	PLC2
3647830	1203	7.93	13.34	0.750366	0.000171957	*	7.65166e-05	CAALFM_C604050WA
3639864	2076	0.94	1.58	0.749192	0.10857	*	0.0765354	CAALFM_C105920WA
3644123	2367	39.5	66.39	0.749113	4.59081e-35	*	4.76476e-36	FOL1
3634886	357	4.25	7.14	0.748461	0.188421	*	0.140897	CAALFM_C109550WA
30514999	408	42.6	71.54	0.747897	9.48396e-07	*	3.27798e-07	AUT7
3647390	972	284.94	478.42	0.74762	2.45449e-98	*	9.50254e-100	HEM13
3644588	2583	53.44	89.71	0.747349	4.41136e-51	*	3.2631e-52	PHO91
3641789	2184	4.1	6.88	0.746785	0.000256081	*	0.000116481	FRE3
3641619	2966	1.55	2.6	0.746243	0.010098	*	0.0057494	TRY5
3641880	585	12.58	21.07	0.744058	0.00152591	*	0.000764462	CAALFM_CR09150WA
3637855	1500	98.32	164.66	0.743933	3.32964e-53	*	2.33678e-54	CAALFM_C402740WA
3639519	6381	40.88	68.46	0.743866	1.09854e-95	*	4.41588e-97	GLT1
3645464	1050	12.47	20.86	0.742278	1.21145e-05	*	4.67016e-06	CAALFM_C204480WA
3639567	1656	50.78	84.94	0.742184	9.68023e-31	*	1.11155e-31	CAALFM_C106970CA
3647320	1890	228.82	382.61	0.741661	3.90149e-154	*	9.06276e-156	ARO10
3643485	2766	7.41	12.39	0.741631	2.02482e-08	*	6.0311e-09	ZCF10
3645204	1260	147.64	246.72	0.740791	8.26337e-66	*	4.7511e-67	2001-04-01
3640191	1983	74.24	124.06	0.740769	4.86576e-53	*	3.43088e-54	CAALFM_C101360CA
3645375	1761	6.64	11.09	0.740004	3.38885e-05	*	1.37899e-05	ECM38
3643033	1317	1.51	2.52	0.738875	0.108595	*	0.0765354	CAALFM_C202750CA
3637971	2304	8.39	14	0.738684	6.62218e-08	*	2.05102e-08	VPS70
3648032	867	218.93	365.14	0.73798	2.42367e-65	*	1.40948e-66	YCP4
3643198	1500	27.67	46.14	0.737695	1.79125e-15	*	3.4379e-16	CAALFM_CR03470WA
3642627	1503	42	70.03	0.737584	5.98826e-23	*	8.57298e-24	CAALFM_C501070CA
3646158	708	10.38	17.29	0.736131	0.00163275	*	0.00082068	CAALFM_C405250WA
3644567	2943	8.73	14.54	0.735974	4.22013e-10	*	1.111e-10	PSY2
3645869	1140	25.08	41.77	0.73593	7.88137e-11	*	1.9645e-11	CAALFM_C602250WA
3639879	1002	18.26	30.41	0.735859	2.72564e-07	*	8.9717e-08	PRN2
3638539	804	4.93	8.21	0.735795	0.0228638	*	0.0139594	CAALFM_C306880WA
3646656	2229	2.45	4.08	0.735787	0.00560746	*	0.0030587	CAALFM_C107660WA
3647094	1209	18.21	30.32	0.735539	1.31133e-08	*	3.83894e-09	CAALFM_CR09610CA
3640951	1503	1.94	3.23	0.735478	0.0495024	*	0.0321562	CAALFM_CR04610CA
3644075	981	33.79	56.18	0.73346	3.16998e-12	*	7.2382e-13	CAALFM_C205980CA
3646346	828	0.77	1.28	0.733213	0.412885	*	0.343436	CAALFM_C503430WA
3641805	714	13.47	22.39	0.733105	0.000291689	*	0.000134023	CAALFM_C405730WA
3644915	2790	0.74	1.23	0.733061	0.116304	*	0.0825622	OPT2
3642992	2256	34.01	56.51	0.732547	1.49367e-27	*	1.88e-28	CAALFM_C203140CA
3635793	1038	77.32	128.42	0.731956	5.22155e-28	*	6.47748e-29	CAALFM_C201930CA
3638405	756	29.88	49.61	0.731451	1.62948e-08	*	4.80792e-09	CAALFM_C302670WA
3643018	2157	28.02	46.5	0.730774	8.31991e-22	*	1.23222e-22	SCT2
3647309	1110	35.94	59.52	0.727784	2.46969e-14	*	5.00042e-15	CAALFM_CR04880WA
3639372	768	241.2	399.44	0.727749	1.90045e-61	*	1.16469e-62	CTA2
3636136	2277	12.6	20.86	0.727315	8.01649e-11	*	2.00082e-11	KAR9
3646696	1029	21.56	35.69	0.727163	2.02064e-08	*	6.01532e-09	CAALFM_CR05750WA
3635182	405	3.39	5.61	0.726715	0.22623	*	0.172151	CAALFM_C304170WA
3638939	375	2.78	4.6	0.726549	0.303207	*	0.240018	PGA11
3641620	444	5.35	8.85	0.726139	0.0986481	*	0.0685986	CAALFM_C601490CA
3636975	2514	4.49	7.42	0.724704	6.69127e-05	*	2.8132e-05	CAALFM_C702420CA
3645128	1341	7.16	11.83	0.724419	0.000284603	*	0.000130533	CAALFM_CR03220CA
3638973	2091	279.02	460.78	0.72371	5.73225e-197	*	1.01991e-198	FAA4
3637920	3084	7.96	13.14	0.723125	2.26516e-09	*	6.25812e-10	RGT1
3636885	1086	59.09	97.52	0.722784	4.85239e-22	*	7.1227e-23	DAO1
3640379	2547	17.76	29.28	0.721284	3.49538e-16	*	6.48402e-17	CAALFM_CR01090WA
3648166	999	14.93	24.61	0.72103	6.3672e-06	*	2.38534e-06	CAALFM_C208330WA
3645350	2196	10.31	16.99	0.720642	1.30114e-08	*	3.80266e-09	CAALFM_C403810WA
3640710	408	238.5	392.75	0.719622	4.35554e-30	*	5.08744e-31	OFR1
3645753	1362	19.69	32.42	0.719421	7.69021e-10	*	2.06128e-10	CAALFM_C400680WA
3645433	573	132.87	218.73	0.719136	1.25101e-24	*	1.70236e-25	UBC8
3646561	306	429.63	707.05	0.718718	2.1672e-38	*	2.04224e-39	CAALFM_C206570CA
3645419	1029	0.31	0.51	0.718229	0.582722	*	0.518306	HSP30
3647345	450	146.78	241.47	0.718189	6.2948e-21	*	9.70664e-22	CAALFM_CR07830CA
3640266	2157	22.48	36.93	0.716151	5.98425e-17	*	1.07263e-17	OPT8
3643938	1947	9.49	15.58	0.715215	3.98111e-07	*	1.33338e-07	CWC22
3640557	498	5.83	9.57	0.715023	0.0687052	*	0.046011	CAALFM_C300230CA
3639285	1677	29.36	48.12	0.712785	6.19166e-17	*	1.11083e-17	CAALFM_C100430WA
3637812	1713	137.31	224.9	0.711847	1.19478e-76	*	5.96404e-78	MIG1
3641732	2517	5.59	9.15	0.710923	1.16888e-05	*	4.5003e-06	CAALFM_C305990CA
3642563	2139	25.08	41.02	0.70979	2.72984e-18	*	4.6097e-19	GZF3
3635593	1794	15.34	25.08	0.709239	7.07226e-10	*	1.89215e-10	CAALFM_C401830CA
3641743	3051	28.45	46.5	0.708802	4.96266e-29	*	5.9928e-30	CTA4
3643127	1662	6.86	11.21	0.708506	0.000102397	*	4.41808e-05	CAALFM_C704160WA
3642245	1053	7.01	11.45	0.707861	0.00231225	*	0.00118508	OAC1
3643508	738	215.53	351.85	0.707072	1.95183e-49	*	1.48558e-50	CAALFM_C207140WA
3642640	1851	16.41	26.78	0.706581	1.07019e-10	*	2.69928e-11	CAALFM_C501350WA
3642307	1815	2.39	3.9	0.706464	0.0202358	*	0.0122115	SIT1
3638912	1623	53.31	86.98	0.706278	2.53693e-28	*	3.1137e-29	CAALFM_C200740CA
3642333	1536	24.02	39.18	0.705881	1.14708e-12	*	2.5644e-13	RAD57
3643651	2058	27.04	44.07	0.704702	1.2909e-18	*	2.15008e-19	MNN14
3641769	1626	197.65	321.96	0.703934	1.21525e-101	*	4.48462e-103	ADE4
3643899	2175	49.88	81.22	0.703374	3.33976e-35	*	3.4443e-36	DSE1
3646516	2076	11.81	19.23	0.70335	8.85362e-09	*	2.55982e-09	CAALFM_C405980CA
3644598	726	53.5	87.09	0.702968	1.01941e-12	*	2.26722e-13	CWH8
3634798	819	27.3	44.44	0.702958	6.4494e-08	*	1.99326e-08	CAALFM_C109910CA
3636971	3318	26.59	43.25	0.701816	6.51727e-29	*	7.90232e-30	CAALFM_C701940CA
3647354	1197	8.24	13.4	0.701517	0.00039923	*	0.000186592	SAP2
3641653	3688	8.02	13.04	0.70127	1.94334e-10	*	5.00722e-11	CAALFM_C601550CA
3635836	1356	18.01	29.28	0.701117	1.30963e-08	*	3.8318e-09	CAALFM_C201870CA
3645754	2226	18.02	29.29	0.700809	1.40132e-13	*	2.97348e-14	TOK1
3646083	546	46.76	76	0.700724	1.66315e-08	*	4.91272e-09	CAALFM_C600360CA
3641589	5151	17.85	29.01	0.700626	3.98101e-30	*	4.64342e-31	CAALFM_C500570WA
3635685	1146	8.35	13.57	0.700573	0.000509475	*	0.000241392	CAALFM_C401090CA
3637768	906	14.21	23.09	0.700362	5.60315e-05	*	2.33634e-05	CAALFM_C502520WA
3635160	1065	3.27	5.31	0.699421	0.0435409	*	0.0279752	THI4
3648114	1329	118.22	191.97	0.699407	3.64785e-49	*	2.8065e-50	CAALFM_C204850CA
3634890	1392	10.86	17.63	0.699008	1.00541e-05	*	3.84276e-06	LIP6
3639489	567	15.93	25.85	0.698418	0.00106642	*	0.000524252	CAALFM_C107080WA
3636925	4254	50.01	81.15	0.698374	1.01636e-67	*	5.65944e-69	CAALFM_C103100WA
3642589	1080	9.56	15.51	0.698116	0.000332117	*	0.000153693	CAALFM_CR02940CA
3639230	1230	203.52	329.4	0.69467	2.59467e-76	*	1.30375e-77	CAALFM_C603370WA
3644912	1020	23.21	37.56	0.694451	3.85119e-08	*	1.16995e-08	CAALFM_CR02260CA
3634835	2307	37.12	60.01	0.693006	3.63489e-27	*	4.62894e-28	CAALFM_C110350CA
3636230	2115	7.3	11.8	0.692818	8.86015e-06	*	3.3762e-06	CAALFM_C113490CA
3641175	2505	9.42	15.22	0.692169	2.92374e-08	*	8.8194e-09	ATG1
6335417	1590	8.55	13.81	0.691717	3.54298e-05	*	1.44579e-05	LYP1
30515001	82	24.39	39.37	0.690807	0.364455	*	0.297748	CAALFM_C105730WA
3640962	1164	10.83	17.48	0.690672	8.01635e-05	*	3.4086e-05	DIT2
3646960	1329	26.49	42.7	0.688788	1.6958e-11	*	4.0565e-12	CAALFM_C405440CA
3647777	669	107.26	172.78	0.687824	2.06774e-21	*	3.10672e-22	HIS3
3635225	1338	67.59	108.84	0.687327	1.10073e-27	*	1.37999e-28	SFP1
3638845	1560	10.39	16.73	0.687242	6.73951e-06	*	2.5337e-06	SIR2
3638843	1893	25.7	41.29	0.684024	2.09823e-15	*	4.04782e-16	SNX4
3647353	1197	904.72	1450.78	0.681285	0	*	0	YHB1
3639658	1266	5.79	9.28	0.680561	0.00352775	*	0.00186093	CAALFM_CR00660WA
3641369	381	5.45	8.73	0.679725	0.163304	*	0.119908	CAALFM_C703230CA
3648024	2583	8.89	14.24	0.679694	8.74928e-08	*	2.74298e-08	CAALFM_C206740WA
3643014	1686	92.13	147.42	0.678189	8.90942e-46	*	7.19212e-47	MET1
3648020	1170	8.8	14.08	0.678072	0.000504607	*	0.00023867	CAALFM_C206710WA
3642042	486	110.05	176.07	0.67799	2.54279e-15	*	4.91382e-16	CAALFM_C111990WA
3636619	1152	6.57	10.51	0.677797	0.00320884	*	0.00168266	CAALFM_C302340WA
3645648	1770	64.66	103.41	0.67743	5.52849e-34	*	5.8837e-35	CAALFM_C303680WA
3637384	5307	7.5	11.99	0.676869	1.00882e-12	*	2.23702e-13	DCK2
3644852	900	9.83	15.71	0.67642	0.00172272	*	0.000867322	CAALFM_CR06250WA
3642312	879	47.03	75.13	0.675808	1.47984e-12	*	3.32538e-13	CAALFM_C207980WA
3640244	1398	44.38	70.89	0.675672	1.13531e-18	*	1.88346e-19	CAALFM_C603540WA
3637342	1638	149.75	239.16	0.67542	5.33794e-71	*	2.88442e-72	ADAEC
3634840	963	26.86	42.86	0.674173	2.84565e-08	*	8.56978e-09	CAALFM_C110410WA
3640289	1716	59.15	94.35	0.673644	7.22482e-30	*	8.46268e-31	SAL6
3646909	1179	251.26	400.42	0.672333	1.18477e-83	*	5.4066e-85	SER1
3643339	408	1.4	2.23	0.671617	0.505007	*	0.435704	CAALFM_C114020WA
3642094	759	7.51	11.96	0.671333	0.0133177	*	0.00775804	CAALFM_CR08080WA
30515218	339	63.49	100.96	0.669183	2.15191e-06	*	7.68944e-07	ECM15
3639487	942	10.7	17.01	0.668772	0.000790883	*	0.000383324	CAALFM_C107100CA
3635703	1806	11.99	19.05	0.667959	4.30722e-07	*	1.44544e-07	RLM1
3639198	930	118.66	188.51	0.667807	5.22629e-31	*	5.94092e-32	CAALFM_C603320WA
3644859	735	19.65	31.17	0.665629	6.31843e-05	*	2.64916e-05	FGR50
3637838	1344	36.08	57.23	0.665572	2.44741e-14	*	4.94724e-15	CAALFM_C403190WA
3639889	1653	27.85	44.17	0.66539	9.16707e-14	*	1.9195e-14	PRC3
3634940	1596	6.76	10.72	0.66521	0.000466999	*	0.000220036	CAALFM_C109110WA
3645634	1731	146.19	231.64	0.66404	1.29408e-70	*	7.0567e-72	PTR22
3638967	1704	103.47	163.75	0.662282	3.32891e-49	*	2.55564e-50	CHT3
3644562	1830	3.33	5.27	0.662281	0.00998284	*	0.00568216	PLB2
3647086	567	11.46	18.13	0.661772	0.00998573	*	0.00568216	VMA22
3644836	1893	63.95	101.17	0.661765	3.60948e-34	*	3.81166e-35	CAALFM_CR06040WA
3642781	498	6.05	9.57	0.661584	0.0913219	*	0.0628722	PGA15
3637846	1548	204.58	323.58	0.661457	4.46865e-87	*	1.9877e-88	PGA38
3636132	1584	152.2	240.67	0.661088	1.72161e-66	*	9.75674e-68	MET3
3641381	1035	65.31	103.27	0.661045	4.28985e-19	*	6.98956e-20	DUG3
3642800	891	5.26	8.31	0.659786	0.028163	*	0.0174777	PGA41
3635840	1479	66.98	105.73	0.658583	1.19078e-27	*	1.49682e-28	CLB2
3638328	1269	83.87	132.36	0.65824	1.95139e-29	*	2.31788e-30	CAALFM_C302630CA
3635273	1479	108.28	170.86	0.658048	5.95432e-44	*	4.93414e-45	ATF1
3642657	471	37.67	59.44	0.658018	1.68977e-05	*	6.6338e-06	CAALFM_C501200WA
3646362	1122	76.61	120.88	0.657971	7.73299e-24	*	1.0765e-24	BUB3
3643443	1833	7.67	12.1	0.657709	7.00979e-05	*	2.96328e-05	ABP2
3640385	3450	4.19	6.61	0.6577	5.03121e-05	*	2.08708e-05	CPA2
3640535	1344	30.92	48.77	0.657454	3.79566e-12	*	8.71688e-13	SWD1
3644563	1116	456.19	719.07	0.656497	2.55853e-135	*	6.61762e-137	GPD2
3643742	1374	23.31	36.73	0.65601	1.39248e-09	*	3.79662e-10	CAALFM_C501920CA
3646286	2421	9.2	14.49	0.655352	4.41463e-07	*	1.48512e-07	CAALFM_C604300WA
3637402	345	230.45	362.91	0.655158	8.88448e-20	*	1.4183e-20	ASR3
3638909	627	36.9	58.09	0.654669	6.16611e-07	*	2.09668e-07	CAALFM_C200770WA
3639217	1779	9.65	15.19	0.654521	1.16555e-05	*	4.48554e-06	LYS14
3647753	2151	16.85	26.48	0.652155	1.04971e-10	*	2.6459e-11	CAALFM_C300890CA
3636838	1761	8.29	13.02	0.651285	6.1398e-05	*	2.57022e-05	HOL1
3643730	2562	6.89	10.82	0.651125	8.7805e-06	*	3.3444e-06	CAALFM_C501730WA
3638466	3594	124.82	195.91	0.650342	1.5183e-120	*	4.5274e-122	SLK19
3644537	786	12.97	20.34	0.649141	0.00118773	*	0.000587214	DPP1
3636916	546	206.89	324.31	0.64851	1.22045e-28	*	1.49189e-29	CAALFM_C103510CA
3645724	7089	9.85	15.44	0.648477	1.29167e-19	*	2.0705e-20	ALS2
3637807	723	1.04	1.63	0.648288	0.441289	*	0.371642	CAALFM_C502800CA
3637358	1374	10.78	16.89	0.647812	6.46317e-05	*	2.71304e-05	STE4
3646851	1803	1.89	2.96	0.647211	0.0670716	*	0.0448396	CAALFM_C404360WA
3636194	534	762.78	1193.36	0.64569	2.32728e-99	*	8.81836e-101	GCV3
3643209	1689	38.23	59.81	0.645682	1.11327e-17	*	1.92209e-18	HXT5
3642484	2328	25.61	40.03	0.644374	1.63137e-16	*	2.9886e-17	ZCF2
3638891	474	83.57	130.49	0.642882	1.97469e-10	*	5.0945e-11	CAALFM_C200940WA
3647476	2445	31.79	49.63	0.642639	4.37225e-21	*	6.69884e-22	CAALFM_C205910WA
3640402	2196	17.95	28.02	0.642473	3.29758e-11	*	8.07826e-12	CAALFM_CR01260WA
3638504	798	20.28	31.62	0.64078	4.66323e-05	*	1.92598e-05	CAALFM_C306730WA
3636836	1029	49.18	76.68	0.640779	1.16243e-13	*	2.45316e-14	GOR1
3640269	2103	184.76	287.91	0.639965	6.73919e-100	*	2.53136e-101	CAALFM_C603960WA
3639261	2991	21.07	32.81	0.638945	3.70394e-17	*	6.53528e-18	CAALFM_C603180CA
3641344	2274	16.41	25.55	0.638748	1.50499e-10	*	3.84058e-11	IFA21
3636587	3753	7.9	12.3	0.638734	1.15825e-08	*	3.36408e-09	CAALFM_C301790CA
3646403	3837	8.66	13.48	0.638382	1.3805e-09	*	3.7617e-10	CAALFM_CR05100WA
3644593	837	26.56	41.34	0.638283	1.62986e-06	*	5.74346e-07	CAALFM_C102200CA
3643208	780	2.23	3.47	0.637892	0.229167	*	0.174839	CAALFM_CR03590CA
3647972	6303	15.71	24.44	0.637561	1.95325e-26	*	2.54534e-27	ALS4
3644923	333	21.26	33.07	0.637381	0.0128926	*	0.00747858	CAALFM_CR02440WA
3643226	1719	14.82	23.04	0.636595	1.84945e-07	*	6.01756e-08	CAALFM_CR03730CA
3641749	4893	7.66	11.9	0.635545	1.37711e-10	*	3.50516e-11	REV3
3638965	822	156.37	242.71	0.63427	6.68477e-32	*	7.4006e-33	CTA26
3644040	4614	9.1	14.12	0.633802	1.19587e-11	*	2.83306e-12	VPS15
3643458	1119	9.03	14.01	0.633659	0.00152496	*	0.000763736	CAALFM_C205130WA
3647880	510	86.73	134.54	0.633432	3.05639e-11	*	7.4572e-12	TLO11
3644060	1224	166.58	258.35	0.633112	8.80123e-51	*	6.5538e-52	EBP1
3646144	4194	28.3	43.88	0.632761	8.17828e-31	*	9.3774e-32	TUS1
3636605	1107	21.02	32.59	0.632667	9.70634e-07	*	3.35964e-07	CAALFM_C301680CA
3636218	2091	5.27	8.17	0.632533	0.000812082	*	0.000394134	CAALFM_C113390WA
3642058	2844	29.73	46.08	0.632221	4.11703e-22	*	6.0365e-23	PKH2
3640281	5673	6.55	10.15	0.631913	2.10377e-10	*	5.44486e-11	ALS9
3642790	612	49.14	76.14	0.631757	4.35069e-08	*	1.32743e-08	CAALFM_C406470WA
3638391	504	20.56	31.85	0.631453	0.00194593	*	0.00098707	CAALFM_C303020WA
3637995	681	37.57	58.19	0.63119	4.34829e-07	*	1.45994e-07	CAALFM_C700580CA
3636525	684	20.12	31.16	0.631065	0.000257597	*	0.000117298	CAALFM_C504150CA
3646389	2055	11.23	17.39	0.6309	9.27824e-07	*	3.20382e-07	CAALFM_CR05010WA
3642999	669	188.08	291.08	0.630069	2.22623e-30	*	2.57832e-31	ADE8
3644053	1311	216.05	334.23	0.629476	1.78118e-69	*	9.83022e-71	FAD2
3646661	2865	38.09	58.91	0.6291	6.13632e-28	*	7.62238e-29	BBC1
3640581	3735	19.06	29.46	0.628209	1.39093e-18	*	2.32356e-19	FLO9
3637889	3738	87.68	135.52	0.628186	7.47518e-82	*	3.47282e-83	MSN5
3646728	4689	6.05	9.35	0.628031	4.35689e-08	*	1.33075e-08	RBR3
3636182	1638	26.78	41.38	0.627778	1.09371e-11	*	2.58742e-12	MODF
3636874	2559	38.04	58.76	0.627317	7.73834e-25	*	1.04665e-25	RAD16
3640394	453	2.24	3.46	0.627273	0.388266	*	0.320016	ATO10
3635684	1707	44.72	69.07	0.627139	1.66632e-19	*	2.68478e-20	AGP2
3641389	2304	36.68	56.63	0.626573	1.28889e-21	*	1.92591e-22	IFM1
3647678	3687	64.02	98.8	0.625988	9.23958e-59	*	5.84514e-60	CAALFM_C110680CA
3639562	2622	17.01	26.25	0.625934	6.23257e-12	*	1.44982e-12	CAALFM_C106350WA
3643164	1692	5.76	8.88	0.624491	0.00204482	*	0.00103959	TPO2
3645739	873	22.34	34.44	0.624456	1.24881e-05	*	4.83066e-06	SPS20
3645101	1506	12.77	19.68	0.623972	1.1389e-05	*	4.37548e-06	CAALFM_CR03270WA
3637051	693	67.49	103.96	0.623283	9.51852e-12	*	2.24242e-12	CAALFM_C701490WA
3644769	927	614.41	946.21	0.622959	2.12195e-133	*	5.6632e-135	PIL1
3639315	1326	45.22	69.64	0.622955	3.17706e-15	*	6.17092e-16	CAALFM_C100470CA
3638364	2106	22.3	34.3	0.621165	3.08391e-12	*	7.03152e-13	CAALFM_C303330CA
3646288	738	46.44	71.36	0.619748	7.6331e-09	*	2.19436e-09	PEX11
3642939	2622	22.76	34.95	0.618792	3.17833e-15	*	6.16816e-16	MSH2
3644777	2964	13.98	21.46	0.618286	6.57068e-11	*	1.62914e-11	SYG1
3641810	2283	13.11	20.12	0.617963	4.35694e-08	*	1.33005e-08	CFL1
30515055	534	6.85	10.51	0.617587	0.0825335	*	0.0562642	CAALFM_C111570WA
3647483	1530	13.59	20.85	0.617502	6.14315e-06	*	2.29938e-06	CAALFM_C205830CA
3643905	4692	7.17	11	0.617458	4.55004e-09	*	1.28331e-09	CAALFM_C208450WA
3645462	5748	43.11	66.1	0.616628	6.22663e-60	*	3.87754e-61	CAALFM_C204500WA
3636480	2112	32.48	49.79	0.616304	4.15681e-17	*	7.38228e-18	CAALFM_C504320CA
3641882	1446	13.54	20.74	0.615188	1.30807e-05	*	5.06852e-06	SSU1
3639862	3396	21.97	33.65	0.615072	1.45649e-18	*	2.43548e-19	CAALFM_C105930CA
3647873	417	36.36	55.67	0.614548	0.000282741	*	0.000129632	CAALFM_C500140CA
3636798	1761	117.07	179.19	0.614119	1.17157e-48	*	9.07146e-50	DIP5
3637994	975	33.57	51.37	0.613754	1.86216e-08	*	5.519e-09	CAALFM_C700590WA
3644862	1755	35.03	53.6	0.613642	3.16424e-15	*	6.1356e-16	CAALFM_CR06140WA
30515074	456	175.27	268.11	0.613246	6.00437e-18	*	1.02579e-18	CAALFM_C113260WA
3637952	1008	9.13	13.96	0.612612	0.00381886	*	0.00202582	YOX1
3635663	1314	32.93	50.32	0.611729	6.85447e-11	*	1.70063e-11	CAALFM_C401970WA
3634794	1740	1.78	2.72	0.611729	0.106501	*	0.0748312	HCM1
3647344	2187	0.89	1.36	0.611729	0.163267	*	0.119908	CAALFM_CR07820WA
3634819	1335	135.58	207.08	0.611044	5.4949e-42	*	4.76164e-43	URA1
3637442	2085	12.8	19.53	0.609548	3.42583e-07	*	1.13893e-07	BMT8
3647465	693	177.48	270.77	0.609411	9.68897e-28	*	1.21152e-28	CAALFM_C307840CA
3638869	2505	9.95	15.18	0.609403	8.80371e-07	*	3.03416e-07	ZCF9
3644579	1638	10.43	15.91	0.609195	4.91149e-05	*	2.0358e-05	HGT2
3646721	1629	133.28	203.08	0.607588	6.89168e-50	*	5.23404e-51	CPY1
3636142	2016	7.98	12.15	0.606496	0.000104021	*	4.49672e-05	DUR32
3641911	1323	15.56	23.69	0.606436	1.13058e-05	*	4.34166e-06	CAALFM_CR08920WA
3638315	1002	16.26	24.75	0.606101	0.000114268	*	4.97168e-05	CAALFM_C303210WA
3644924	2550	62.35	94.85	0.605258	6.74415e-37	*	6.61082e-38	CAALFM_CR02430CA
3642018	2010	28.47	43.26	0.603591	8.00156e-14	*	1.66622e-14	RBD1
3648147	1527	3.74	5.68	0.602853	0.026834	*	0.0165867	DIT1
3640070	1230	182.91	277.78	0.602809	2.82694e-50	*	2.11438e-51	MET2
3643141	1224	32.28	48.99	0.601847	1.0784e-09	*	2.92252e-10	CAALFM_C704310CA
3644538	1158	166.02	251.76	0.600692	1.17621e-42	*	9.96004e-44	SAM2
3638496	333	13.46	20.41	0.600598	0.0704353	*	0.0472508	CAALFM_C307590WA
3638057	3231	10.5	15.92	0.600451	1.20033e-08	*	3.49422e-09	CAALFM_C700840CA
3643525	1527	4.15	6.29	0.599949	0.0199043	*	0.0119951	CAALFM_C206930CA
3639540	3063	13.19	19.99	0.599834	4.60715e-10	*	1.21516e-10	VPS34
3647480	897	11.98	18.15	0.599342	0.00234037	*	0.00120026	TES1
3638394	2262	17.46	26.42	0.597577	1.01855e-09	*	2.7536e-10	PGA18
3638447	2655	33.78	51.08	0.596589	1.19721e-20	*	1.86584e-21	PRP5
3641128	5244	16.02	24.22	0.596325	1.41222e-19	*	2.2684e-20	SRB8
3640256	1176	4.46	6.74	0.595705	0.0380782	*	0.0241894	SAP1
3641727	576	555.56	839.05	0.594814	8.25111e-66	*	4.75764e-67	RCT1
3647737	1143	24.28	36.63	0.593257	6.16774e-07	*	2.09622e-07	CAALFM_C504030WA
3643958	2229	90.65	136.74	0.593056	1.80013e-44	*	1.47687e-45	SPT23
3636848	1002	35.05	52.85	0.592489	2.05843e-08	*	6.138e-09	CAALFM_C102440CA
3645031	1323	267.64	403.24	0.591345	1.65402e-75	*	8.4472e-77	MET15
3640410	4923	11.35	17.1	0.591304	3.94394e-13	*	8.5701e-14	GSL2
3636193	1947	50.41	75.92	0.59077	6.77129e-22	*	1.00063e-22	OSM2
30514982	240	47.94	72.2	0.590769	0.00456771	*	0.00245618	CAALFM_C103660WA
3634894	2631	3.86	5.81	0.589937	0.00309441	*	0.00162062	LYS143
3648124	1983	49.11	73.89	0.589362	1.23723e-21	*	1.84463e-22	MNN21
3642034	1446	5.47	8.23	0.589352	0.0104534	*	0.00596206	CDC6
3646954	1857	59.04	88.82	0.589192	3.65079e-24	*	5.01006e-25	GAP5
3636483	864	69.87	105.08	0.588743	2.21502e-13	*	4.74022e-14	CAALFM_C504360CA
3643755	2946	16.29	24.49	0.588206	2.85934e-11	*	6.95758e-12	TAC1
3647258	597	44.06	66.19	0.587144	2.76487e-06	*	9.99362e-07	CAALFM_CR07640CA
3646910	960	40.75	61.21	0.586967	4.68899e-09	*	1.32404e-09	MEC3
3639705	1749	17.81	26.75	0.586851	1.39967e-07	*	4.48032e-08	ZCF38
3637790	3687	20.24	30.38	0.585913	8.45366e-17	*	1.53057e-17	CST20
3643469	2403	17.99	27	0.585764	3.96917e-10	*	1.04297e-10	BUD14
3636446	651	23.9	35.85	0.584963	0.000365927	*	0.000170183	CAALFM_C504790CA
3638301	792	0.54	0.81	0.584963	0.623968	*	0.560852	GTT13
3641391	1722	0.24	0.36	0.584963	0.623854	*	0.560852	CAALFM_C702920WA
3634811	852	0.5	0.75	0.584963	0.62374	*	0.560852	CAALFM_C110050WA
3638404	759	0.28	0.42	0.584963	0.747331	*	0.697468	CAALFM_C302660WA
3641015	1455	1424.81	2136.07	0.584189	0	*	0	HXK2
3635660	1635	10.72	16.07	0.584065	0.000105672	*	4.57682e-05	HSX11
3636432	681	95.04	142.46	0.58395	8.00279e-14	*	1.66516e-14	MUM2
3642026	720	25.34	37.98	0.583823	0.000105713	*	4.57682e-05	CAALFM_C112060CA
3644416	1086	165.03	247.17	0.582775	3.2415e-37	*	3.1614e-38	CAALFM_C111080WA
3635666	2493	1.61	2.41	0.581972	0.0737533	*	0.0496954	ZCF26
3635744	2343	19.47	29.14	0.581748	1.74252e-10	*	4.4697e-11	CAALFM_C201680CA
3647081	1254	2106.16	3151.32	0.581341	0	*	0	PGK1
3647189	549	15.9	23.78	0.580722	0.00987299	*	0.00561638	CAALFM_C110510WA
3645342	1155	1.09	1.63	0.580544	0.361344	*	0.294492	FUS1
3634775	3300	16.84	25.17	0.579813	1.52899e-12	*	3.43834e-13	ARG81
3639682	1299	7.65	11.43	0.579294	0.00451332	*	0.0024247	CAALFM_CR00380WA
3647221	474	1.42	2.12	0.578173	0.536397	*	0.467558	CAALFM_C503910CA
3645561	1017	33.88	50.58	0.578133	6.69312e-08	*	2.0763e-08	CAALFM_C205560WA
3644102	1506	10.98	16.39	0.577938	0.000203307	*	9.14714e-05	CAALFM_C209280CA
3646073	1740	518.65	774.19	0.577926	3.24646e-183	*	6.5785e-185	GNP1
3640511	1410	166.18	247.87	0.576837	8.93681e-48	*	6.97866e-49	ERG4
3639834	660	57.47	85.7	0.576486	2.45565e-08	*	7.35076e-09	CAALFM_C301100WA
3639667	1014	220.16	328.27	0.576331	6.69399e-45	*	5.4368e-46	MDH1
30515125	213	8.59	12.8	0.575414	0.319154	*	0.256112	KTI11
3642271	543	19.14	28.52	0.575383	0.00518578	*	0.00281416	HNT2
3640964	729	33.73	50.26	0.575378	8.32761e-06	*	3.16504e-06	CAALFM_CR03980WA
3643316	696	139.8	208.2	0.574606	1.38607e-19	*	2.2241e-20	CAALFM_C114320CA
30515075	111	3.25	4.84	0.574567	0.747463	*	0.697468	CAALFM_C113500CA
3643935	3135	2.74	4.08	0.574393	0.00843962	*	0.0047565	CAALFM_C210130WA
30515203	291	4.99	7.43	0.574322	0.361271	*	0.294492	CAALFM_C304190WA
3641722	2196	20.76	30.9	0.5738	3.39564e-10	*	8.86112e-11	CRZ1
3645098	1086	0.78	1.16	0.572579	0.466269	*	0.396828	CAALFM_CR03300CA
3636408	1200	0.35	0.52	0.571157	0.623626	*	0.560852	RNY11
3640072	336	0.7	1.04	0.571157	0.747067	*	0.697468	CAALFM_CR01530CA
3636130	1530	0.68	1.01	0.570749	0.410305	*	0.340546	DAL7
3644088	3285	69.05	102.55	0.570614	4.15891e-46	*	3.33672e-47	MET10
3640950	1659	68.68	101.98	0.570324	2.49283e-23	*	3.51132e-24	CAALFM_CR04600WA
3639539	926	12.28	18.23	0.570004	0.00300927	*	0.00157454	CYK3
3640759	993	10.98	16.3	0.569994	0.00366427	*	0.00193778	CAALFM_C108240CA
3634863	915	72.61	107.77	0.569715	1.03259e-13	*	2.16894e-14	CAALFM_C109980CA
3643437	432	23.91	35.48	0.569392	0.00655759	*	0.00362558	MDJ2
3639545	702	0.31	0.46	0.569366	0.747727	*	0.697468	CAALFM_C106620CA
3642624	1398	44.15	65.48	0.568641	5.37626e-13	*	1.17622e-13	CLN3
3644084	1047	13.71	20.33	0.568382	0.000802806	*	0.0003895	CAALFM_C206120CA
3639890	396	0.58	0.86	0.568284	0.747595	*	0.697468	PGA26
3637029	864	8.27	12.26	0.568	0.0213745	*	0.0129761	CAALFM_C701910CA
3636886	3438	56.41	83.62	0.567897	3.25749e-39	*	3.00526e-40	ENG1
3640736	783	27.83	41.25	0.567753	3.55467e-05	*	1.45115e-05	CAALFM_C107830CA
3644051	1077	76.66	113.61	0.567544	9.67668e-17	*	1.75679e-17	HAL22
30515331	618	32	47.42	0.567424	0.00010159	*	4.3749e-05	CAALFM_C601340CA
3642055	2004	28.87	42.78	0.567365	2.54767e-12	*	5.79626e-13	PXA2
3638388	1098	10.74	15.91	0.56694	0.0025879	*	0.00133616	CAALFM_C302990CA
3638337	1098	10.74	15.91	0.56694	0.00258707	*	0.00133616	CAALFM_C302900WA
3645438	2916	82.19	121.75	0.566887	6.92751e-48	*	5.37538e-49	CAALFM_C204620WA
3638827	3255	13.93	20.63	0.566549	5.94598e-10	*	1.582e-10	CAALFM_C200350WA
30514976	666	84.63	125.19	0.564878	2.21672e-11	*	5.33912e-12	CAALFM_C103150CA
3645966	747	38.05	56.26	0.564213	2.54274e-06	*	9.15302e-07	NAG1
3640104	342	0.69	1.02	0.563901	0.747199	*	0.697468	CAALFM_CR01510CA
3640116	711	132.98	196.53	0.56354	2.47936e-18	*	4.17448e-19	IFU5
3648253	2148	15.05	22.23	0.562744	2.81098e-07	*	9.26652e-08	CAALFM_C208380CA
3645788	543	39.31	58.06	0.562648	6.82218e-05	*	2.87498e-05	CAALFM_C208950WA
3647351	1302	33.16	48.97	0.562454	3.37426e-09	*	9.40012e-10	PTC6
3635766	7875	15.5	22.88	0.561819	1.13271e-24	*	1.53765e-25	FAB1
3643965	978	59.78	88.2	0.561116	7.14435e-12	*	1.66898e-12	CAALFM_C209980WA
30515263	306	26.62	39.27	0.560917	0.0222422	*	0.0135578	CAALFM_C403950CA
3641892	1152	173.4	255.75	0.56063	3.817e-38	*	3.62206e-39	CAALFM_CR09010CA
3637750	2283	16.3	24.02	0.559364	4.10634e-08	*	1.24949e-08	GYP8
3641886	1449	17.54	25.84	0.558957	7.80174e-06	*	2.95618e-06	UGA33
30515305	146	1917.84	2824.75	0.558641	7.52448e-37	*	7.38812e-38	CAALFM_C502850WA
3638397	1251	23.77	35	0.558213	1.38905e-06	*	4.86968e-07	CAALFM_C303080WA
3635670	3312	2.31	3.4	0.557642	0.0171598	*	0.0102506	CAALFM_C402150CA
30515404	186	222.52	327.5	0.55756	6.13205e-07	*	2.08308e-07	CAALFM_CR05330WA
3643021	1242	551.97	812.07	0.557014	5.13767e-127	*	1.45581e-128	RNR21
3648186	2436	14.54	21.39	0.556909	9.9617e-08	*	3.14606e-08	CAALFM_C300790WA
3638390	492	165.31	243.05	0.556079	4.59854e-15	*	9.03042e-16	DTD2
3641650	1482	53.36	78.45	0.556015	1.24905e-15	*	2.3767e-16	CAALFM_C601590WA
3643452	2250	1.51	2.22	0.556011	0.121882	*	0.086964	FRE9
3637811	1116	178.03	261.57	0.555077	4.26259e-37	*	4.16428e-38	GRE3
3641218	2529	10.87	15.96	0.554109	3.5144e-06	*	1.28418e-06	CAALFM_C404010WA
3638379	390	176.73	259.05	0.551684	2.33898e-12	*	5.30606e-13	CAALFM_C302920WA
3644135	1188	43.28	63.43	0.551465	2.65082e-10	*	6.87378e-11	CAALFM_CR08040WA
3637883	384	128.24	187.92	0.551272	4.07182e-09	*	1.14373e-09	CAALFM_C402340WA
3644874	2388	11.05	16.19	0.551057	6.45575e-06	*	2.42064e-06	CAALFM_CR06030CA
3634869	1287	361.08	529.02	0.551004	1.6284e-84	*	7.37742e-86	ADE12
3634938	1176	50.17	73.5	0.550919	1.23694e-11	*	2.93238e-12	CAALFM_C108730WA
3635858	1662	4.99	7.31	0.550832	0.0146504	*	0.00863334	CAALFM_C202570WA
3636422	2208	35.65	52.21	0.550424	2.1085e-15	*	4.0711e-16	CAALFM_C504950CA
3634880	4326	18.91	27.69	0.550216	4.29592e-16	*	8.0115e-17	CAALFM_C110230CA
3647604	1341	48.98	71.7	0.54978	7.9442e-13	*	1.75113e-13	CAALFM_C112570CA
3635741	1632	1.08	1.58	0.548893	0.298228	*	0.235536	CAALFM_C201650WA
3643482	1242	89.23	130.42	0.547564	1.16134e-20	*	1.80801e-21	TPK2
3635263	1248	114.71	167.52	0.546342	2.94808e-26	*	3.8563e-27	CMK1
3643912	1482	23.17	33.82	0.545619	3.64784e-07	*	1.21635e-07	CAALFM_C208620WA
3641592	2130	84.56	123.41	0.545412	3.60723e-33	*	3.89842e-34	BDF1
3643005	894	38.82	56.65	0.545276	4.40417e-07	*	1.48088e-07	CAALFM_C202700CA
3638794	2529	14	20.43	0.545262	1.94816e-07	*	6.34836e-08	CAALFM_C201240CA
3641356	1392	10.13	14.78	0.545012	0.00155365	*	0.000779386	LIP5
3643495	4956	18.02	26.29	0.544915	3.70671e-17	*	6.54628e-18	LTE1
3647101	2169	165.87	241.76	0.543523	9.51878e-65	*	5.61404e-66	CAALFM_CR09530CA
3644549	1872	1.88	2.74	0.543443	0.127018	*	0.0910258	PRM1
3638017	1044	4.55	6.63	0.543142	0.078501	*	0.0532824	CAALFM_C701050WA
3647970	2163	14.8	21.55	0.542091	9.763e-07	*	3.38086e-07	CAALFM_C604140CA
3643886	726	32.25	46.94	0.541519	5.09422e-05	*	2.11406e-05	PEX17
3645461	2904	23.89	34.76	0.541021	2.7335e-13	*	5.90832e-14	CAALFM_C204360WA
3636822	2529	10.22	14.87	0.541009	1.24485e-05	*	4.8133e-06	CAALFM_C102680CA
3635616	807	149.06	216.86	0.540871	2.64492e-21	*	3.9957e-22	CAALFM_C401510WA
3636658	1131	43.89	63.82	0.540116	1.43367e-09	*	3.91602e-10	CAALFM_C302120WA
3646986	1122	7.69	11.18	0.539865	0.0157768	*	0.00936472	CAALFM_C503650CA
3646963	1497	19.18	27.88	0.539628	4.71404e-06	*	1.74427e-06	CAALFM_C503470CA
3635729	2517	18.14	26.36	0.539176	4.74236e-09	*	1.33989e-09	HAP42
3636961	942	19.27	27.98	0.538039	0.000382647	*	0.000178527	CAALFM_C701430CA
3640586	2091	102.19	148.28	0.53707	7.39341e-38	*	7.07672e-39	HRK1
3642013	2952	14.38	20.86	0.536675	1.94755e-08	*	5.79132e-09	CAALFM_C112430WA
3639207	1494	21.93	31.81	0.536575	1.12636e-06	*	3.92278e-07	CAALFM_C602580WA
3636634	384	77.79	112.75	0.535471	1.14833e-05	*	4.41358e-06	CAALFM_C301420CA
3635267	513	470.75	682.26	0.535361	2.62774e-39	*	2.40696e-40	NCE102
30515024	98	201.22	291.62	0.535316	0.0085691	*	0.00483512	CAALFM_C107450WA
3636926	1233	57.02	82.63	0.535198	6.82357e-13	*	1.49961e-13	CAALFM_C103120WA
3646528	9252	14.34	20.78	0.535151	3.83663e-24	*	5.27142e-25	VPS13
3635700	1278	29.31	42.44	0.534032	2.22454e-07	*	7.28564e-08	CAALFM_C401280CA
3640729	2604	12.48	18.07	0.533979	1.20732e-06	*	4.22064e-07	TERT
3634891	819	82.98	120.12	0.533641	3.72671e-12	*	8.54626e-13	CAALFM_C109610WA
30515350	261	452.28	654.71	0.53364	9.70817e-18	*	1.67134e-18	ACB1
3641219	1158	45.45	65.78	0.533369	7.66851e-10	*	2.0542e-10	MET4
3643417	447	38.17	55.24	0.533274	0.00100368	*	0.000492084	CAALFM_C205490WA
3635233	1347	92.94	134.49	0.533127	5.31251e-22	*	7.8156e-23	MCA1
30514973	192	211.07	305.37	0.532837	2.48915e-06	*	8.94782e-07	CAALFM_C102770WA
3645771	2664	28.16	40.74	0.532799	8.06669e-14	*	1.68111e-14	MUC1
30515256	252	257.23	372.14	0.532787	3.86918e-10	*	1.01478e-10	CAALFM_C403400WA
3634920	2067	8.18	11.83	0.532277	0.000583535	*	0.000277828	AFG1
3637340	1923	72.85	105.31	0.531642	1.32522e-24	*	1.80553e-25	RAD32
3646559	756	10.76	15.55	0.531237	0.0204928	*	0.012397	CAALFM_C206550WA
3647831	1323	163.16	235.62	0.530175	1.07554e-36	*	1.0649e-37	RVS167
3636431	2259	137.08	197.82	0.52917	8.90674e-53	*	6.3389e-54	CAALFM_C505440CA
3637727	2100	2.8	4.04	0.528928	0.0506992	*	0.0330338	ZCF22
3643774	402	3.14	4.53	0.528746	0.429608	*	0.35954	CAALFM_C501990WA
3636584	2601	17.94	25.88	0.528658	6.71978e-09	*	1.92294e-09	CAALFM_C301820WA
3647058	1812	38.01	54.81	0.52806	1.80206e-12	*	4.06132e-13	CAALFM_C501490CA
3646981	1689	10.74	15.48	0.527411	0.000440429	*	0.000207154	HEX1
3638332	1413	22.42	32.31	0.527194	2.85617e-06	*	1.0333e-06	CAALFM_C302850CA
3644141	1917	32.26	46.49	0.527174	2.80116e-11	*	6.81138e-12	CAALFM_CR07920WA
3635776	1809	37.1	53.43	0.526231	4.35702e-12	*	1.00276e-12	HEX3
3645014	1824	21.54	31.02	0.52618	1.52149e-07	*	4.89034e-08	HOF1
3637034	1902	61.84	89.03	0.525751	2.39353e-20	*	3.75e-21	CRN1
3644460	1629	95.07	136.74	0.524373	3.42756e-26	*	4.48914e-27	CAALFM_C107220WA
3641625	1533	29.97	43.1	0.524169	1.58374e-08	*	4.65468e-09	CAALFM_C601870CA
3645784	4215	7.56	10.87	0.523894	2.38497e-06	*	8.55366e-07	PGA55
3640558	1893	6.33	9.1	0.523661	0.00501133	*	0.00271206	HGT19
3648101	2133	27.95	40.18	0.523629	8.45929e-11	*	2.11552e-11	DBF2
3635652	2466	27.06	38.9	0.523608	5.29896e-12	*	1.22566e-12	CAS5
3647533	1743	31.06	44.65	0.523602	7.2164e-10	*	1.9319e-10	ARG2
3647860	3303	9.83	14.13	0.523498	2.04447e-06	*	7.2786e-07	PLC1
3643949	4152	32.79	47.13	0.52339	1.75057e-23	*	2.45138e-24	CAALFM_C210050WA
3640988	798	27.67	39.76	0.522995	0.000151834	*	6.72374e-05	CAALFM_CR04460CA
3636515	3213	29.22	41.97	0.522402	2.06609e-16	*	3.80882e-17	PSD2
3641786	1386	129.43	185.8	0.521578	1.12136e-29	*	1.32457e-30	CAALFM_C405810WA
3634826	3594	44.62	64.04	0.521283	3.27197e-27	*	4.16138e-28	CRP1
3641811	2217	5.24	7.52	0.521166	0.0051467	*	0.00279126	CFL2
3646948	1788	12.96	18.56	0.518131	9.01173e-05	*	3.85114e-05	CAALFM_C405350WA
3645797	1749	18.47	26.45	0.518084	3.17587e-06	*	1.15577e-06	CAALFM_C208920WA
3642477	1917	41.69	59.7	0.51803	9.16314e-14	*	1.91716e-14	SDH1
3638046	801	87.23	124.91	0.517993	9.16093e-12	*	2.15214e-12	CAALFM_C700300WA
3645893	2319	14.58	20.87	0.51744	1.82224e-06	*	6.4484e-07	CAALFM_C701400CA
3644591	1161	190.09	272.01	0.516977	2.44373e-35	*	2.50412e-36	GAL7
3646952	1185	37.82	54.1	0.516479	4.77223e-08	*	1.46233e-08	CAALFM_C405400CA
3647796	1482	56.02	80.13	0.5164	3.96864e-14	*	8.12034e-15	FGR51
3635742	579	84.67	121.04	0.515561	2.48333e-08	*	7.44182e-09	CAALFM_C201660CA
3642498	2418	23.32	33.32	0.514821	5.5673e-10	*	1.4785e-10	SFL1
3640290	4488	30.69	43.85	0.514808	5.83116e-23	*	8.33846e-24	SNQ2
3639298	1557	41.43	59.17	0.51419	4.21488e-11	*	1.03949e-11	CAALFM_C100310WA
3645452	576	21.38	30.53	0.513966	0.00714931	*	0.003981	CAALFM_C204340CA
3644408	906	116.93	166.97	0.513944	4.13078e-17	*	7.32924e-18	NIT3
3646364	2124	6.65	9.49	0.513054	0.00274347	*	0.00142597	CAALFM_C503210CA
3644011	690	10.05	14.34	0.51285	0.0461174	*	0.029775	GPX1
3643008	494	21.25	30.32	0.512807	0.0145258	*	0.00855278	CAALFM_C202670CA
3645427	1530	50.61	72.2	0.512576	5.30144e-13	*	1.15898e-13	CAALFM_C101890CA
3638928	3924	23.52	33.55	0.512425	1.48613e-15	*	2.8376e-16	SPT7
3640208	1923	28.72	40.95	0.511808	1.25987e-09	*	3.4226e-10	STB5
3645871	1830	28.47	40.57	0.510971	4.25798e-09	*	1.19813e-09	ALG11
3643411	749	45.13	64.24	0.509385	4.66121e-06	*	1.72396e-06	ARH2
3640259	2436	14.62	20.81	0.509334	1.21462e-06	*	4.24818e-07	CAALFM_C603520CA
3643200	1836	14.81	21.08	0.509303	2.93859e-05	*	1.1856e-05	DEM1
3642483	660	23.22	33.04	0.508846	0.00266387	*	0.00138065	YPT53
3638898	1119	48.9	69.58	0.508838	2.76363e-09	*	7.65802e-10	MUQ1
3638430	2151	26.8	38.13	0.508694	6.77222e-10	*	1.80964e-10	CAALFM_C307290WA
3644067	807	75.26	107.05	0.50833	5.28358e-10	*	1.40054e-10	GLO2
3636429	525	28.96	41.15	0.506831	0.00322853	*	0.00169352	PEX4
3640435	1986	148.24	210.59	0.506502	1.47293e-45	*	1.19144e-46	GSY1
3642057	1593	37.27	52.94	0.506343	5.2884e-10	*	1.40269e-10	LCB4
3646130	1734	22.51	31.96	0.505701	5.78279e-07	*	1.95967e-07	CAALFM_C104560WA
3641885	906	25.71	36.5	0.505567	0.000168862	*	7.51118e-05	CAALFM_CR09190CA
3647784	2676	42.44	60.25	0.505537	2.71561e-18	*	4.5812e-19	KIC1
3644934	1239	199.57	283.24	0.50513	1.08348e-37	*	1.04242e-38	IDP2
3644070	1434	58.26	82.68	0.505033	1.63967e-13	*	3.49004e-14	CAALFM_C206030WA
3643442	429	135.83	192.75	0.504929	4.83695e-09	*	1.36821e-09	CAALFM_C204960CA
3644089	1635	35.84	50.85	0.504677	7.93813e-10	*	2.12904e-10	MIT1
3647671	1728	4.49	6.37	0.504578	0.0342814	*	0.021512	GPT1
3642782	3927	5.16	7.32	0.504473	0.000370068	*	0.000172231	IFF5
3646356	1122	2.63	3.73	0.504113	0.212354	*	0.160787	PCL1
30515389	1017	57.17	81.04	0.503376	1.4784e-09	*	4.04308e-10	CAALFM_CR03260WA
3648315	1797	12	17.01	0.503349	0.000261926	*	0.000119485	FGR28
3637766	1443	22.81	32.33	0.503207	5.81937e-06	*	2.16956e-06	CAALFM_C502500CA
3639491	2055	51.76	73.33	0.502566	6.89646e-17	*	1.24068e-17	PCL7
3642277	678	134.36	190.32	0.502323	6.12135e-14	*	1.26158e-14	OPI3
3647482	1446	15.2	21.53	0.502277	0.000246615	*	0.00011181	CAALFM_C205820WA
3646820	1008	18.25	25.84	0.50171	0.000959297	*	0.000469218	RVS162
3644109	2574	17.89	25.33	0.501694	6.00776e-08	*	1.85379e-08	CAALFM_C209360WA
3646284	2253	33.87	47.92	0.50062	1.91508e-12	*	4.3255e-13	ATM1
3641192	2913	25.68	36.32	0.500119	3.57193e-12	*	8.17954e-13	RAD1
3647062	1446	29.96	42.35	0.499324	2.19636e-07	*	7.18612e-08	CAALFM_C501530CA
3643206	2355	107.76	152.32	0.499284	1.90558e-38	*	1.78942e-39	VTC3
3646673	3126	23.74	33.55	0.498993	4.87503e-12	*	1.12439e-12	CAALFM_C107590CA
3647308	990	17.21	24.32	0.498896	0.00165252	*	0.00083089	LYS5
3635585	1080	3576.83	5054.53	0.498895	0	*	0	FBA1
3636176	3627	12.77	18.04	0.498441	6.00595e-08	*	1.85225e-08	CAALFM_C112830CA
3635747	1026	0.51	0.72	0.4975	0.654393	*	0.594452	CAALFM_C202130CA
3648103	624	29.05	41.01	0.497438	0.00140788	*	0.000701852	PEX22
3635634	708	52.67	74.3	0.496381	3.01045e-06	*	1.09259e-06	CAALFM_C401930CA
3635241	1341	13.32	18.79	0.496371	0.00119867	*	0.000593014	CAALFM_C305060WA
3642273	897	21.47	30.28	0.496043	0.000870595	*	0.00042368	CAALFM_C306530WA
3636494	1593	33.88	47.76	0.495369	8.16307e-09	*	2.35344e-09	DUN1
3643177	1182	29.66	41.81	0.495329	4.65801e-06	*	1.72201e-06	PRP42
3646797	1158	54.89	77.31	0.494112	4.95634e-10	*	1.3089e-10	DAO2
3635668	2100	25.12	35.37	0.49369	1.18859e-08	*	3.45612e-09	CAALFM_C402160CA
3637353	1827	22.86	32.15	0.491993	5.22532e-07	*	1.76645e-07	SSN3
3646060	1248	61.42	86.34	0.491321	9.23516e-12	*	2.1711e-12	CAALFM_C600210WA
3638517	2529	13.1	18.41	0.490923	8.38018e-06	*	3.1864e-06	CAALFM_C307030CA
3642032	2715	4.91	6.9	0.490873	0.00571041	*	0.00312332	KIP4
3635187	2598	10.3	14.47	0.490421	7.00683e-05	*	2.95972e-05	CAALFM_C304230WA
3648225	1161	15.74	22.11	0.490263	0.001315	*	0.000653386	CAALFM_CR07120CA
3639283	3837	17.58	24.69	0.489992	1.10498e-10	*	2.79066e-11	CAALFM_C100920WA
3644928	2991	15.87	22.28	0.489447	8.10536e-08	*	2.53042e-08	CAALFM_CR02410WA
3643451	399	26.45	37.12	0.488929	0.0221246	*	0.0134789	CAALFM_C205060CA
3647405	1131	119.12	167.07	0.488037	1.74044e-19	*	2.80994e-20	HAP41
3639715	777	209.93	294.43	0.488016	6.70239e-23	*	9.62848e-24	CAALFM_CR00310CA
3647479	897	35.71	50.08	0.487906	2.00216e-05	*	7.93278e-06	CAALFM_C205960CA
3642943	654	129.98	182.12	0.4866	2.97994e-12	*	6.78954e-13	TLO10
3646521	1170	11.58	16.22	0.486139	0.00647358	*	0.0035738	CAALFM_C406040WA
3636556	1173	25.33	35.47	0.485752	3.96933e-05	*	1.62828e-05	CAALFM_C302290WA
3642078	1158	0.45	0.63	0.485427	0.654749	*	0.594452	CAALFM_CR08310CA
3635205	1629	0.45	0.63	0.485427	0.562408	*	0.494956	CAALFM_C304440CA
3636571	1899	28.28	39.59	0.485354	1.74608e-08	*	5.16346e-09	CAALFM_C301510WA
3637819	2022	17.08	23.91	0.485306	7.56857e-06	*	2.86284e-06	CAALFM_C503010WA
3637406	1341	24.76	34.65	0.484844	1.32948e-05	*	5.15586e-06	PRP3
3639212	2436	26.29	36.79	0.4848	6.2081e-10	*	1.65583e-10	CAALFM_C602720CA
3645330	378	132.42	185.28	0.484586	3.13231e-07	*	1.03825e-07	CAALFM_C111580WA
3635845	4998	19.86	27.76	0.483142	8.15233e-15	*	1.61569e-15	SRB9
3635675	2058	20.93	29.25	0.482864	5.82499e-07	*	1.97493e-07	CAALFM_C400950CA
3642595	3213	9.29	12.98	0.48254	3.27896e-05	*	1.33157e-05	CAALFM_CR02590CA
3645744	1320	36.02	50.32	0.482334	1.77516e-07	*	5.76414e-08	CAALFM_C400560CA
3645267	3864	10.92	15.24	0.48089	7.01226e-07	*	2.39364e-07	TSC11
3638454	1206	53.31	74.36	0.480121	1.33342e-09	*	3.62902e-10	WOR4
3640286	1338	15.45	21.55	0.480081	0.000780006	*	0.00037741	CAALFM_C603810WA
3644939	510	1.09	1.52	0.479743	0.654631	*	0.594452	PGA22
3639532	2160	21.97	30.63	0.47941	1.81387e-07	*	5.89582e-08	CAALFM_C107050CA
3642304	2049	10.61	14.79	0.479197	0.000530865	*	0.000251964	CAALFM_C207720CA
3638850	714	183.37	255.6	0.47913	8.3907e-18	*	1.439e-18	CAALFM_C200600CA
3636934	4740	44.53	62.07	0.479119	9.29663e-30	*	1.09507e-30	YCF1
3637751	1191	41.06	57.23	0.479038	1.55758e-07	*	5.01402e-08	CAALFM_C502920WA
3638885	912	7.81	10.88	0.478284	0.0598906	*	0.0396146	CAALFM_C200690WA
3641161	1176	21.96	30.59	0.478182	0.000175817	*	7.84368e-05	CAALFM_C404860WA
3646856	2130	33.17	46.19	0.477702	1.63355e-10	*	4.17942e-11	CAALFM_C404240CA
3635252	1833	15.17	21.12	0.477389	8.8546e-05	*	3.7767e-05	CAALFM_C304750WA
3636922	2418	33	45.94	0.477285	1.01728e-11	*	2.40326e-12	ORC1
3636610	1008	27.17	37.82	0.477135	0.000120324	*	5.25898e-05	CAALFM_C301220WA
3640755	1461	1117.56	1555.03	0.47659	2.08725e-215	*	3.30108e-217	OLE1
3638867	1356	55.12	76.61	0.474957	8.63216e-11	*	2.16444e-11	DFG5
30515197	216	182.55	253.71	0.474889	3.32239e-05	*	1.35085e-05	CAALFM_C303920WA
3644459	927	181.97	252.89	0.474809	1.45927e-22	*	2.1228e-23	PHO15
3643757	3033	14.03	19.49	0.474219	9.96511e-07	*	3.45906e-07	HAL9
3638421	1521	20.85	28.95	0.473516	3.51199e-05	*	1.43199e-05	CAALFM_C303130CA
3645655	1521	20.85	28.95	0.473516	3.51057e-05	*	1.43199e-05	ECM18
3640742	2319	88.02	122.2	0.473341	9.17454e-28	*	1.14568e-28	GCS1
3640970	2688	18.72	25.98	0.472821	1.11376e-07	*	3.53576e-08	NIP100
3642578	1980	38.97	54.08	0.472731	4.13915e-11	*	1.01876e-11	INN1
3641399	1935	49.82	69.13	0.472587	1.29687e-13	*	2.7433e-14	CAALFM_C702850WA
3639662	3993	8.75	12.14	0.472413	1.10494e-05	*	4.23956e-06	PHO81
3642976	3570	14.2	19.7	0.472305	9.8088e-08	*	3.09454e-08	CAALFM_C202840CA
3647230	468	90.29	125.21	0.471712	4.04161e-06	*	1.48548e-06	CAALFM_C503800WA
3639517	1314	26.33	36.5	0.471189	1.65488e-05	*	6.48046e-06	CAALFM_C106560WA
3642924	1377	59.78	82.85	0.470839	1.42079e-11	*	3.38228e-12	CAALFM_C406730CA
3646514	2079	33.16	45.93	0.469993	5.96343e-10	*	1.58763e-10	CAALFM_C405970WA
3636980	357	23.19	32.12	0.469969	0.0575448	*	0.0379208	CAALFM_C701690WA
3635189	1092	24.5	33.92	0.469354	0.000189374	*	8.48594e-05	CAALFM_C304630WA
3636511	591	34.9	48.3	0.468796	0.00145593	*	0.000726528	CAALFM_C504580CA
3648061	627	63.71	88.17	0.468768	6.40485e-06	*	2.4005e-06	CAALFM_C400060WA
3640752	474	47.58	65.83	0.46839	0.000987104	*	0.000483632	CAALFM_C108340CA
3643919	3441	17.97	24.86	0.468236	4.80658e-09	*	1.35883e-09	MSU1
30514995	621	128.75	178.02	0.467467	1.15659e-10	*	2.92292e-11	RIB4
3645787	1380	14.06	19.44	0.467432	0.00159716	*	0.000802264	CAALFM_C208960CA
3638374	1467	7.24	10.01	0.46738	0.0217482	*	0.0132316	DDC1
3646822	1404	31.71	43.81	0.466322	1.16536e-06	*	4.06244e-07	CAALFM_C112710CA
3645762	1890	27.43	37.89	0.466063	1.29869e-07	*	4.14424e-08	ZCF21
3647464	996	177	244.49	0.466026	1.01965e-22	*	1.47992e-23	FBP1
3638918	1329	23.74	32.79	0.465936	5.03007e-05	*	2.08578e-05	CAALFM_CR10190CA
3640162	996	11.16	15.41	0.46553	0.0203506	*	0.0122942	HST2
3636895	426	170.53	235.37	0.464905	2.36127e-09	*	6.53142e-10	CAALFM_C103240WA
3638427	1410	44.95	62.04	0.464878	5.85529e-09	*	1.66881e-09	CAALFM_C303190CA
3647055	252	123.41	170.32	0.464789	0.000257085	*	0.00011698	CAALFM_C501420WA
3637413	1716	24.38	33.63	0.464051	2.68607e-06	*	9.6955e-07	DFG16
3634912	3444	29.64	40.88	0.46385	5.83642e-14	*	1.2019e-14	PFK26
3637435	1095	13.37	18.44	0.463839	0.00739203	*	0.0041259	SAP98
3643873	930	2.06	2.84	0.463247	0.375138	*	0.30765	SPO11
3639510	1032	54.86	75.63	0.463204	5.70328e-08	*	1.7542e-08	CAALFM_C106710WA
3638795	756	34.87	48.06	0.46285	0.00030814	*	0.00014214	CAALFM_C201230WA
3635635	1518	18.56	25.58	0.46282	0.000144072	*	6.37048e-05	CAALFM_C401910WA
3641647	1800	15.82	21.8	0.462579	0.000120166	*	5.24812e-05	CAALFM_C601620WA
3637334	1833	33.39	45.99	0.461904	1.21722e-08	*	3.54738e-09	CAALFM_C204130WA
3645229	2370	31.51	43.4	0.461885	2.40245e-10	*	6.22182e-11	CAALFM_C207390CA
3639270	1401	16	22.03	0.461398	0.000799359	*	0.000387564	CAALFM_C603050CA
3636667	1350	7.81	10.75	0.460942	0.0246162	*	0.0151307	ZCF7
3642059	378	107.03	147.31	0.46084	1.54265e-05	*	6.01556e-06	CAALFM_C112400CA
3642973	1029	124.02	170.69	0.460806	2.15246e-16	*	3.97514e-17	SUR2
3641011	915	16.27	22.39	0.46064	0.00759041	*	0.00424788	GPI2
3647241	1251	152.42	209.75	0.460619	3.97882e-24	*	5.47334e-25	AAT21
3635664	1329	27.35	37.63	0.460342	1.68692e-05	*	6.61984e-06	CAALFM_C401960CA
3646703	681	33.11	45.54	0.459867	0.00103115	*	0.000505722	CAALFM_CR05860WA
3639665	2724	13.8	18.98	0.459812	1.01651e-05	*	3.88854e-06	NTH1
3642053	2199	13.29	18.27	0.459136	0.000114251	*	4.97282e-05	CAALFM_C112120WA
3640413	891	57.24	78.68	0.458973	3.96517e-07	*	1.32739e-07	CAALFM_CR00820CA
30515304	441	13.35	18.35	0.45894	0.117086	*	0.0832334	CAALFM_C502810WA
3646063	1647	55.28	75.98	0.458862	4.11731e-12	*	9.46236e-13	CAALFM_C600250WA
3636119	2256	27.95	38.4	0.458258	8.89628e-09	*	2.57362e-09	SEC2
3638482	747	1880.48	2582.37	0.457595	3.98954e-164	*	8.54432e-166	TPI1
3642641	1464	29.93	41.1	0.457546	2.36521e-06	*	8.4789e-07	HST3
3639193	1692	10.59	14.54	0.457325	0.00315433	*	0.00165304	CAALFM_C602990WA
3643302	2601	50.86	69.82	0.457109	3.86544e-17	*	6.83934e-18	IML2
3635779	2346	56.2	77.13	0.456722	4.93362e-17	*	8.79436e-18	SMP2
3639274	1044	194.14	266.34	0.456172	7.12319e-25	*	9.61102e-26	ADO1
3643729	633	28.08	38.5	0.455316	0.00434228	*	0.00232566	MTLA1
3647050	1509	4.69	6.43	0.455231	0.0722436	*	0.0485948	CAALFM_C501470CA
3648082	1896	42.82	58.7	0.455076	8.54627e-11	*	2.13868e-11	GUT1
3641635	1533	17.15	23.5	0.454452	0.000329285	*	0.000152328	ZCF18
3636875	4215	39.75	54.45	0.453977	2.93845e-21	*	4.44882e-22	LYS2
3641133	1500	43.89	60.12	0.453953	7.32949e-09	*	2.10104e-09	CAALFM_C404750WA
3648277	1230	127.78	175.01	0.453775	1.67986e-19	*	2.70936e-20	RIM11
3640155	924	53.47	73.2	0.453114	8.66508e-07	*	2.9821e-07	CAALFM_CR02060WA
3644410	1470	29.95	41	0.453068	2.86393e-06	*	1.03753e-06	CAALFM_C111140WA
3637411	2328	23.35	31.96	0.452845	1.48008e-07	*	4.74992e-08	CAALFM_C203420CA
3646676	960	22.2	30.38	0.452562	0.00153562	*	0.000769832	CAALFM_C107560WA
3644918	2718	4.18	5.72	0.452512	0.0200925	*	0.0121184	OPT3
3647646	1917	18.26	24.98	0.452087	3.14338e-05	*	1.27392e-05	CAALFM_C702630WA
3640310	1851	46.17	63.16	0.452055	3.84497e-11	*	9.44456e-12	CAALFM_C603800CA
3645123	969	141.73	193.88	0.452019	7.89888e-17	*	1.42622e-17	CAALFM_CR03120WA
3645368	2535	53.54	73.24	0.452015	3.84232e-17	*	6.7921e-18	OSH3
3640956	2109	21.64	29.59	0.451409	1.7754e-06	*	6.27386e-07	TPO4
3634842	2196	23.15	31.65	0.451193	4.38459e-07	*	1.47357e-07	CAALFM_C109780CA
3636989	1227	23.83	32.57	0.450765	0.000177522	*	7.93148e-05	CAALFM_C702220CA
3645455	2064	12.27	16.76	0.449887	0.000412181	*	0.000192917	CAALFM_C204410WA
3639221	2298	23.75	32.44	0.449846	1.78292e-07	*	5.7923e-08	CAALFM_C602630CA
3639220	1563	41.73	56.96	0.448864	1.30581e-08	*	3.81846e-09	MIF2
3644069	1272	13.9	18.96	0.447874	0.0043876	*	0.00235138	CAALFM_C206040CA
3636876	1770	29.93	40.82	0.447684	3.41411e-07	*	1.13448e-07	CAALFM_C102830WA
3634781	2358	0.22	0.3	0.447459	0.654512	*	0.594452	WOR1
3635270	1050	55.28	75.37	0.447233	1.24201e-07	*	3.95726e-08	CAALFM_C304940WA
3643201	1404	491.4	669.85	0.44694	1.4095e-79	*	6.66434e-81	CIT1
3646699	1437	68.72	93.66	0.446703	2.53399e-12	*	5.76096e-13	TPS1
3636911	2973	4.44	6.05	0.446375	0.0137055	*	0.00801106	CAALFM_C103460CA
3636972	1854	44.82	61.06	0.446085	1.33925e-10	*	3.4066e-11	CAALFM_C702450WA
3638310	2106	39.08	53.24	0.44608	1.56527e-10	*	3.99698e-11	CAALFM_C303510CA
3641754	1419	32.83	44.71	0.445583	2.25202e-06	*	8.0583e-07	CAALFM_C305800WA
3637437	1305	13.62	18.54	0.444915	0.00449791	*	0.00241568	UGA11
3637976	465	72.56	98.73	0.444314	0.000128945	*	5.657e-05	CAALFM_C700120WA
3637853	1023	62.91	85.56	0.443647	3.28004e-08	*	9.9428e-09	CGR1
3635281	2559	27.14	36.91	0.443591	5.41044e-09	*	1.53489e-09	MBP1
3646698	1461	41.76	56.76	0.442753	6.5448e-08	*	2.0249e-08	CAALFM_CR05730CA
3646354	3729	10.33	14.04	0.442703	1.77356e-05	*	6.9832e-06	ZCF13
3640239	1701	116.45	158.24	0.442404	3.00297e-23	*	4.23978e-24	ABC1
3638819	846	56.3	76.48	0.441948	2.89455e-06	*	1.04957e-06	CAALFM_C200420WA
3638316	1650	25.64	34.83	0.441934	7.99938e-06	*	3.03502e-06	CAALFM_C303230CA
3641252	1212	38.15	51.81	0.441548	3.38466e-06	*	1.23454e-06	CAALFM_C210680WA
3641552	489	273.02	370.64	0.441012	7.83169e-15	*	1.55086e-15	CAALFM_C500390CA
3643119	1362	13.16	17.86	0.440573	0.00461261	*	0.00248108	CAALFM_C703780CA
3639267	2433	21.5	29.17	0.440149	5.5302e-07	*	1.87316e-07	PEP3
3641896	2508	10.76	14.59	0.439302	0.00042305	*	0.000198283	CAALFM_CR09490WA
3636558	2175	1.18	1.6	0.439285	0.325639	*	0.262174	PXP2
3637048	1833	52.96	71.81	0.439282	8.12133e-12	*	1.9039e-12	FLU1
3643459	3381	15.79	21.41	0.439274	4.45333e-07	*	1.49887e-07	CDC15
30515190	213	501.22	679.38	0.438775	2.10048e-10	*	5.43286e-11	CAALFM_C302710WA
3639828	1794	18.51	25.08	0.438232	9.39426e-05	*	4.0239e-05	CAALFM_C301020WA
3643764	1302	128.64	174.26	0.437902	3.03454e-19	*	4.93426e-20	OBPA
3639509	1203	40.8	55.25	0.437405	2.15265e-06	*	7.68856e-07	CAALFM_C106720CA
3642124	2145	38.45	52.06	0.437192	3.76057e-10	*	9.8506e-11	CAALFM_CR08650CA
3643307	2679	32.13	43.5	0.437094	1.39657e-10	*	3.557e-11	CAALFM_C114250CA
3642072	1743	51.08	69.14	0.436762	8.6376e-11	*	2.16438e-11	PTC5
3639547	6822	10.75	14.55	0.436682	3.21539e-09	*	8.94164e-10	BPH1
3645022	1443	24.32	32.9	0.435944	6.90657e-05	*	2.91396e-05	MEP2
3643823	972	549.6	743.45	0.435854	1.12261e-57	*	7.19434e-59	GCN4
3636157	3954	16.05	21.7	0.435122	4.59483e-08	*	1.40646e-08	CAALFM_C112950WA
3639700	1569	14.83	20.05	0.435084	0.00134062	*	0.000666774	ALK2
3638540	1008	9728.05	13151.8	0.435034	0	*	0	TDH3
3644586	2475	24.92	33.69	0.435016	8.15013e-08	*	2.54574e-08	CAALFM_C102040CA
3640743	3957	46.78	63.21	0.434261	2.59999e-21	*	3.92354e-22	CAALFM_C108180CA
3643223	3546	15.39	20.77	0.432508	5.16529e-07	*	1.74531e-07	CAALFM_CR03700CA
3648197	1761	5.41	7.3	0.432268	0.0475464	*	0.0307524	CAALFM_CR09050CA
3644462	1806	37.56	50.67	0.431935	2.55039e-08	*	7.65536e-09	CAALFM_C107130CA
3641806	4332	36.65	49.44	0.431866	2.97921e-18	*	5.0357e-19	CAALFM_C405740CA
3638445	1275	17.23	23.23	0.431066	0.00221427	*	0.00113157	RRD1
3647442	2478	39.06	52.66	0.431016	2.31031e-11	*	5.56834e-12	CAALFM_C503980WA
3646988	2364	27.86	37.55	0.430618	4.07143e-08	*	1.23753e-08	FGR27
3637345	3060	34.75	46.83	0.43042	1.92203e-12	*	4.34436e-13	CAALFM_C203500WA
3636214	1755	67.05	90.2	0.42789	2.05123e-13	*	4.37956e-14	STP2
3638312	468	14.89	20.03	0.427819	0.112511	*	0.0796656	CAALFM_C303530WA
3647905	327	137.89	185.48	0.427746	3.28258e-05	*	1.33358e-05	PGA48
3642936	585	103.43	139.08	0.42726	4.98487e-07	*	1.67942e-07	CAALFM_C407140WA
3645201	993	43.48	58.43	0.426357	1.81223e-05	*	7.14144e-06	CAALFM_C207430CA
3644045	984	68.84	92.47	0.425738	5.82264e-08	*	1.79188e-08	HAL21
3646407	1692	50.58	67.94	0.425694	6.6833e-10	*	1.78478e-10	CAALFM_C103870CA
3646975	507	63.05	84.65	0.425014	0.000373746	*	0.000174189	CAALFM_C503560WA
3641613	2205	24.31	32.63	0.424649	1.25909e-06	*	4.40578e-07	ACF2
3646572	972	15.81	21.22	0.424587	0.013251	*	0.00771484	CAALFM_C206530WA
3634909	1554	27.01	36.25	0.424487	2.15828e-05	*	8.60112e-06	CAALFM_C110340WA
30515035	219	21.9	29.39	0.424394	0.236471	*	0.181152	CAALFM_C109740CA
3645733	6636	18.5	24.82	0.423978	6.79015e-14	*	1.40389e-14	POL2
3641938	4113	3.69	4.95	0.423808	0.0126874	*	0.00734488	AXL1
3640255	1869	24.77	33.22	0.423458	7.83821e-06	*	2.97258e-06	YMX6
3640100	1728	31.88	42.73	0.422598	1.07974e-06	*	3.75508e-07	PRS
3635777	1299	26.72	35.81	0.422443	0.000137869	*	6.06898e-05	OPI1
3639362	2385	19.12	25.62	0.422188	9.37732e-06	*	3.57636e-06	CAALFM_C100570CA
3634902	690	152.88	204.69	0.421041	3.09322e-11	*	7.55214e-12	CAALFM_C110280CA
3637719	1755	37.63	50.37	0.420681	9.64911e-08	*	3.0378e-08	CAALFM_C502560CA
3646357	2298	20.18	27.01	0.420567	8.37818e-06	*	3.18702e-06	CAALFM_C503300CA
3647146	1845	15.18	20.31	0.420018	0.00067094	*	0.000321764	CAALFM_C600540WA
3642923	1782	43.83	58.64	0.419966	6.47086e-09	*	1.84958e-09	CAALFM_C406740CA
3636843	3156	22.38	29.94	0.419864	2.87992e-08	*	8.67772e-09	CAALFM_C103050WA
3643780	1038	41.1	54.97	0.419506	2.8215e-05	*	1.1365e-05	CAALFM_C209870WA
3636906	1056	30.87	41.28	0.419237	0.000274141	*	0.000125419	CAALFM_C103430WA
3641603	1212	46.59	62.3	0.419212	1.07952e-06	*	3.75608e-07	OYE2
3647404	3951	38.63	51.63	0.418488	1.74332e-16	*	3.19944e-17	MYO5
3639881	1212	72.84	97.35	0.41845	9.52934e-10	*	2.56994e-10	POL32
3634807	2877	42.09	56.25	0.418376	2.99623e-13	*	6.491e-14	CAALFM_C109360CA
3638354	1725	684.95	915.21	0.418104	3.47118e-118	*	1.05222e-119	NDE1
3642964	759	138.31	184.8	0.418059	4.19995e-11	*	1.03511e-11	MET16
3645277	1902	61.52	82.19	0.417907	1.07424e-12	*	2.39448e-13	CAALFM_CR06470WA
3642959	882	66.91	89.37	0.417569	9.05186e-07	*	3.12416e-07	CAALFM_C407210WA
3635808	729	30.48	40.71	0.41752	0.00347783	*	0.00183288	CAALFM_C202300WA
3636166	2442	32.58	43.51	0.41736	5.19511e-09	*	1.47209e-09	AKR1
3646501	765	9.41	12.56	0.41657	0.109824	*	0.0774918	PCL2
3638045	837	58.35	77.86	0.41615	9.57928e-06	*	3.65496e-06	CAALFM_C700310CA
3641184	2802	19	25.34	0.415417	2.38526e-06	*	8.55864e-07	AXL2
3646799	525	0.63	0.84	0.415037	0.784184	*	0.738192	CAALFM_C403490CA
3637060	4095	30.88	41.17	0.414921	1.3267e-13	*	2.80858e-14	LPI9
3638481	972	16.57	22.09	0.41482	0.013542	*	0.00789986	CAALFM_C307450CA
3643024	3912	32.71	43.59	0.414265	1.06447e-13	*	2.23942e-14	HYU1
3641105	849	34.59	46.09	0.414099	0.000732391	*	0.000353044	CAALFM_C404560CA
3648081	1026	30.79	41.01	0.413514	0.000427097	*	0.00020025	CAALFM_CR05210WA
3647798	3069	20.52	27.33	0.413455	3.26288e-07	*	1.08315e-07	SNU114
3639708	2082	8.86	11.8	0.413408	0.00729928	*	0.00407052	REP1
3648033	1560	23.17	30.82	0.411609	0.000149902	*	6.63322e-05	CAALFM_CR05360CA
3646913	516	22.84	30.38	0.411559	0.0432196	*	0.0277332	CAALFM_C206260WA
3639183	858	160.18	212.95	0.410821	8.4842e-14	*	1.77092e-14	CAALFM_C603260WA
30515353	267	147.23	195.73	0.410793	0.000297897	*	0.000137121	CAALFM_C701610WA
3643336	609	34.5	45.86	0.41064	0.00569058	*	0.0031106	OCA6
3639184	894	40.84	54.28	0.410438	0.000175041	*	7.8062e-05	AYR2
3636131	1488	1352.56	1797.44	0.410251	8.75276e-192	*	1.61501e-193	GND1
3647250	786	23.89	31.73	0.409441	0.00874413	*	0.0049382	VPS22
3641249	1350	52.59	69.82	0.408852	9.53512e-08	*	2.9972e-08	ASH1
3643661	1515	42.69	56.64	0.407923	3.69694e-07	*	1.23394e-07	QDR2
3646524	3303	21.83	28.96	0.407749	5.87249e-08	*	1.80915e-08	VPS11
3639565	1434	66.69	88.46	0.407555	5.26951e-10	*	1.39594e-10	CAALFM_C106980CA
3634762	408	42.6	56.5	0.407397	0.0154229	*	0.00913178	PPT2
3647518	1359	0.46	0.61	0.407175	0.67918	*	0.621892	CAALFM_C106220CA
3645451	2163	55.87	74.07	0.406816	1.97223e-12	*	4.46432e-13	SUV3
30514962	399	1.72	2.28	0.406625	0.678936	*	0.621892	POX18
3638526	867	69.86	92.6	0.406546	1.38827e-06	*	4.86468e-07	CAALFM_C307540CA
3646828	486	4.83	6.4	0.406049	0.410566	*	0.340966	CAALFM_C112800WA
3647325	525	94.27	124.91	0.406018	2.13314e-05	*	8.48686e-06	CAALFM_CR06820WA
3646953	4473	9.17	12.15	0.405963	5.29202e-05	*	2.20312e-05	TSC2
3644792	702	2.77	3.67	0.405894	0.448451	*	0.379004	CAALFM_C104930CA
3635644	1371	11.64	15.42	0.405712	0.0157475	*	0.00934472	PHO114
3642631	357	10.78	14.28	0.405639	0.29252	*	0.230402	TRX2
3638879	2103	52.61	69.67	0.405201	2.20721e-11	*	5.31258e-12	UBP13
3643474	1020	38.86	51.46	0.405166	0.000106857	*	4.63164e-05	CAALFM_C207270WA
3642990	2022	19.28	25.53	0.405088	0.000100465	*	4.31816e-05	CAALFM_C203150CA
3645037	2172	30.14	39.91	0.405071	3.3647e-07	*	1.1175e-07	CAALFM_C400260WA
3636183	1080	70.07	92.76	0.404706	5.82165e-08	*	1.79253e-08	DOS2
3641205	3024	45.55	60.29	0.404468	6.20336e-14	*	1.28053e-14	TPS3
3636475	759	986.74	1306	0.404413	1.5556e-67	*	8.68776e-69	CTA24
3636794	5694	53.99	71.41	0.403434	7.68486e-30	*	9.0142e-31	GSC1
3641935	2775	10.48	13.86	0.403289	0.000885797	*	0.000431516	BGL22
3637928	2433	28.02	37.05	0.403017	2.14815e-07	*	7.0213e-08	CAALFM_C403080WA
3639854	2427	20.31	26.85	0.402732	1.19831e-05	*	4.61558e-06	FLC1
3640093	1497	6.53	8.63	0.402278	0.0659599	*	0.0439986	HNM3
3643194	2604	41.45	54.78	0.402277	5.00915e-11	*	1.23702e-11	PRP13
3647468	2133	25.15	33.23	0.401928	5.25642e-06	*	1.95622e-06	MRR2
3636940	1551	21.3	28.14	0.401769	0.000430397	*	0.00020201	CAALFM_C702530CA
3643114	1659	42.43	56.05	0.40163	1.75163e-07	*	5.68198e-08	CAALFM_C704000WA
3638875	1653	404.77	534.61	0.401384	1.03298e-61	*	6.2966e-63	HGT8
3637740	3054	27.96	36.91	0.400647	6.47114e-09	*	1.84859e-09	CAALFM_C502750CA
3641771	1635	125.29	165.33	0.400077	1.74166e-19	*	2.81478e-20	HOM3
3647926	531	302.75	399.48	0.399996	1.42808e-14	*	2.85852e-15	TLO5
3643648	3462	23.26	30.68	0.399447	1.93429e-08	*	5.74232e-09	CAALFM_C305320WA
3640275	2586	40.29	53.13	0.399105	1.61186e-10	*	4.12126e-11	NAM2
3647223	609	52.1	68.7	0.399027	0.000880534	*	0.000428662	CAALFM_C503870CA
3639272	324	42.44	55.96	0.398971	0.0408852	*	0.0261342	CAALFM_C603070CA
30515288	180	42.24	55.68	0.398549	0.171815	*	0.126979	CAALFM_C407160WA
3639163	3819	25.62	33.77	0.398472	5.75343e-10	*	1.52983e-10	CAALFM_C602430WA
3634947	2283	21.35	28.14	0.398386	1.75748e-05	*	6.9112e-06	CTA8
3642022	1818	73.25	96.54	0.398298	5.69904e-13	*	1.24778e-13	CAALFM_C112250CA
3636586	1596	30.83	40.63	0.39821	1.75674e-05	*	6.9112e-06	CAALFM_C301800CA
3636910	3630	46.5	61.28	0.398186	2.36557e-16	*	4.3726e-17	CAALFM_C103450CA
3643468	1314	504.41	664.42	0.397499	2.24715e-59	*	1.40678e-60	AAT1
3645320	792	0.41	0.54	0.397335	0.784321	*	0.738192	CAALFM_C111710CA
3640206	1824	3.85	5.07	0.397127	0.129457	*	0.0930084	CAALFM_C101180CA
3644847	1653	613.83	808.27	0.396998	7.67799e-91	*	3.26346e-92	PGI1
3639541	2322	28.15	37.06	0.396728	6.32714e-07	*	2.15352e-07	CAALFM_C106670WA
3645756	1170	137.41	180.87	0.396466	4.47374e-15	*	8.7706e-16	HIS5
3636653	1554	114.72	150.99	0.396336	9.37733e-17	*	1.7009e-17	LAP41
3646834	2736	10.03	13.2	0.396216	0.0015764	*	0.000791576	CAALFM_C112670CA
3647238	843	0.38	0.5	0.395929	0.784046	*	0.738192	CAALFM_C503730WA
3644714	903	13.43	17.67	0.395843	0.0448057	*	0.0288764	CAALFM_C104160CA
3642597	501	102.84	135.3	0.39576	2.59065e-05	*	1.04095e-05	CAALFM_CR03000CA
3644695	1107	28.72	37.78	0.395567	0.000763359	*	0.000368978	BET4
3636936	1191	16.3	21.44	0.395433	0.00945236	*	0.00536464	CAALFM_C702310CA
3638792	2118	38.27	50.33	0.395205	3.05693e-08	*	9.25136e-09	CAALFM_C201260WA
3636660	1383	30.02	39.48	0.395198	0.000102368	*	4.41516e-05	STE50
3634773	3573	27.15	35.7	0.394972	1.02009e-09	*	2.75944e-10	CAALFM_C109070WA
3646150	2841	26.41	34.72	0.394683	1.00231e-07	*	3.16876e-08	VPS16
3640562	381	10.3	13.54	0.394583	0.299661	*	0.236816	CAALFM_C300190WA
3643786	1395	64.81	85.15	0.39379	6.49275e-09	*	1.8569e-09	CAALFM_C209710CA
3644022	2376	32.73	42.99	0.393388	6.71521e-08	*	2.08426e-08	EXO84
3637803	2445	14.07	18.48	0.393342	0.000412978	*	0.000193358	CAALFM_C502780WA
3645765	393	9.07	11.91	0.392999	0.323604	*	0.260376	CAALFM_C400730CA
3643765	2871	20.93	27.48	0.39281	2.29649e-06	*	8.22876e-07	PIKA
3643029	1635	0.48	0.63	0.392317	0.562303	*	0.494956	CAALFM_C202790CA
3647180	2514	21.84	28.66	0.392066	6.93064e-06	*	2.60898e-06	CAALFM_C110440WA
3635249	2598	21.27	27.91	0.391962	6.61305e-06	*	2.48398e-06	CAALFM_C304720CA
3640737	903	150.56	197.51	0.391587	1.83909e-12	*	4.15084e-13	CAALFM_C107840WA
3642905	3117	11.18	14.66	0.390965	0.000409458	*	0.000191575	CAALFM_C407080CA
3643735	2082	12.67	16.61	0.390636	0.00235068	*	0.00120632	CCN1
3640175	6765	17.98	23.57	0.390559	1.01931e-11	*	2.40974e-12	CCH1
3638462	2130	19.34	25.35	0.390398	0.00012012	*	5.24414e-05	CAALFM_C307660WA
3642795	2637	22.63	29.65	0.389796	3.01894e-06	*	1.09617e-06	CAALFM_C406420WA
3644703	1035	3.94	5.16	0.389175	0.282238	*	0.221466	IFD6
3638365	1581	10.11	13.24	0.38912	0.0209069	*	0.0126681	FCY2
3635159	558	153.98	201.62	0.388896	6.25453e-08	*	1.932e-08	CAALFM_C305120CA
3641782	3132	54.63	71.53	0.388855	9.23464e-16	*	1.74956e-16	CAALFM_C405610CA
3637338	3105	32.59	42.67	0.388793	9.08969e-10	*	2.44538e-10	CAALFM_C203550CA
3636540	315	15.51	20.29	0.38757	0.260144	*	0.202072	CAALFM_C505010WA
3642038	1167	76.67	100.29	0.387444	1.66861e-08	*	4.9316e-09	CAALFM_C112180CA
3646668	1968	19.19	25.1	0.387333	0.000276879	*	0.000126762	CAALFM_C107470CA
3641366	687	38.32	50.12	0.387289	0.00342306	*	0.00180176	CAALFM_C703260CA
3642617	1416	35.55	46.49	0.387071	2.67492e-05	*	1.0757e-05	AUR1
3638824	3015	37.18	48.62	0.387023	1.33062e-10	*	3.38246e-11	PDR6
3647443	1485	11.98	15.66	0.386456	0.0153735	*	0.0091	CAALFM_C503970WA
3635807	906	18.2	23.79	0.386417	0.0213259	*	0.0129396	CAALFM_C202290CA
30515374	189	3731.25	4875.75	0.385965	7.45083e-46	*	6.0024e-47	CAALFM_CR01440CA
3646794	1344	27.55	35.99	0.385544	0.000361653	*	0.000168017	CAALFM_C403350CA
3643435	1293	16.42	21.45	0.385524	0.00806761	*	0.00453886	CAALFM_C205400WA
30515123	255	35.65	46.57	0.385499	0.125408	*	0.089748	CAALFM_C205480CA
3637378	3744	1.47	1.92	0.38529	0.193749	*	0.145328	CAALFM_C204110WA
3645363	1632	11.31	14.77	0.385071	0.0137085	*	0.00801056	CAALFM_C403680CA
3642041	1380	1.44	1.88	0.384664	0.45979	*	0.390708	CAALFM_C112000CA
3638426	924	109.01	142.3	0.384475	3.31558e-09	*	9.2312e-10	PNP1
3637354	1998	27.26	35.58	0.384281	1.26835e-05	*	4.9104e-06	VPS36
3647864	765	21.92	28.61	0.384272	0.0217248	*	0.0132138	YAF9
3643674	1263	12.18	15.89	0.383605	0.0267931	*	0.016557	DIE2
3644774	2658	21.67	28.27	0.383573	7.04321e-06	*	2.65716e-06	CAALFM_C104780CA
3641550	2436	32.54	42.45	0.38355	1.13279e-07	*	3.59992e-08	CAALFM_C500400CA
30515052	231	784.44	1022.88	0.382902	4.05537e-13	*	8.8256e-14	CAALFM_C111320CA
3642951	1200	25.7	33.51	0.382823	0.0013921	*	0.0006933	CAALFM_C406670WA
3647087	1179	37.31	48.64	0.382581	0.000118761	*	5.18088e-05	PCD1
3638373	699	27.24	35.51	0.382499	0.0149139	*	0.00880584	DCG1
3647605	975	0.33	0.43	0.381871	0.783909	*	0.738192	DLH1
3644028	2265	18.21	23.72	0.381373	0.000176661	*	7.88424e-05	CAALFM_C600890WA
3637784	2403	2.48	3.23	0.381194	0.183122	*	0.136512	MNN1
3640994	318	67.32	87.67	0.381048	0.0142177	*	0.00834556	HAP31
3637401	2091	49.57	64.55	0.38095	1.55289e-09	*	4.25958e-10	CAALFM_C203800CA
3636666	1683	21	27.34	0.380624	0.000594054	*	0.00028313	CAALFM_C301590WA
3635688	5499	41.44	53.94	0.380332	8.02446e-20	*	1.27836e-20	MLP1
3645365	1221	23.26	30.27	0.380038	0.0024377	*	0.00125259	CDR3
3639554	2175	20.63	26.84	0.379641	0.000100389	*	4.31324e-05	CAALFM_C106420CA
3640389	3069	78.89	102.61	0.379257	9.73549e-21	*	1.51245e-21	CWH43
3648366	2118	23.73	30.86	0.379026	3.73653e-05	*	1.52847e-05	CAALFM_CR06570CA
3640112	855	113.47	147.54	0.378795	1.25979e-08	*	3.67352e-09	CRC1
3637866	4257	5.83	7.58	0.378702	0.00445916	*	0.0023934	ADR1
3645649	2010	21.09	27.42	0.378669	0.0001665	*	7.4006e-05	CAALFM_C303670WA
3637716	1182	6.04	7.85	0.378144	0.149015	*	0.108361	SPR28
3638903	813	51.36	66.71	0.377258	0.000264432	*	0.000120846	CAALFM_C200200WA
3643132	408	25.5	33.12	0.377205	0.0927218	*	0.0639276	CAALFM_C704120WA
3645783	3147	14.06	18.26	0.37709	0.000120136	*	5.24878e-05	CAALFM_C208990CA
3642340	1503	62.97	81.78	0.377083	1.44192e-08	*	4.23312e-09	GLE1
3647669	804	34.65	45	0.37707	0.00324178	*	0.00170207	CAALFM_C105100WA
3645964	1482	64.17	83.33	0.376937	1.3737e-08	*	4.02832e-09	HXK1
3646512	642	869.87	1129.53	0.376851	4.65688e-43	*	3.88968e-44	CAALFM_C108610CA
3643665	2343	52.37	67.95	0.375733	8.05196e-11	*	2.011e-11	CAALFM_C305410WA
3638341	1254	48.34	62.69	0.375018	8.48076e-06	*	3.22744e-06	CAALFM_C302410CA
3641634	1482	2.53	3.28	0.374558	0.312919	*	0.249304	CAALFM_C601810WA
3645736	1245	42.23	54.73	0.374064	3.77386e-05	*	1.54498e-05	CAALFM_CR06970CA
3647785	1704	15.38	19.93	0.373886	0.00411377	*	0.00219514	CAALFM_C204750WA
3635838	420	119.32	154.6	0.373704	0.000120634	*	5.2745e-05	CAALFM_C202620WA
3638528	1851	49.52	64.16	0.373663	3.13176e-08	*	9.48814e-09	CAALFM_C307490WA
3647183	1233	52.18	67.6	0.373526	4.7977e-06	*	1.7776e-06	CAALFM_C110460WA
3636392	2343	53.51	69.3	0.373047	7.04807e-11	*	1.74983e-11	GRR1
3642910	1182	31.26	40.48	0.372892	0.00064237	*	0.000307216	ARR3
3642008	1662	217.94	282.13	0.372429	5.64644e-29	*	6.83712e-30	MUP1
3637956	2703	77.18	99.85	0.371535	3.0336e-17	*	5.32754e-18	GPH1
3636398	1734	28.48	36.83	0.370932	7.07383e-05	*	2.99152e-05	MSM1
3636588	1872	15.73	20.34	0.370801	0.00246016	*	0.00126494	CAALFM_C301770CA
3636452	1353	259.48	335.49	0.370646	1.16553e-27	*	1.46315e-28	SAH1
3640740	1254	4.17	5.39	0.370238	0.236724	*	0.181384	CAALFM_C107860WA
3642986	2787	14.63	18.91	0.37022	0.000304276	*	0.000140258	LIG4
3644119	3750	28.08	36.29	0.370029	3.19633e-09	*	8.88338e-10	HYR3
3639719	1224	24.02	31.04	0.369892	0.00285225	*	0.00148674	CAALFM_CR00280CA
3639368	2442	25.56	33.03	0.369889	6.93218e-06	*	2.60842e-06	CAALFM_C100530CA
3642458	3117	48.7	62.93	0.369826	9.16796e-13	*	2.02692e-13	ADP1
3646493	1323	4631.21	5984.43	0.369825	0	*	0	ENO1
3638946	1713	3.39	4.38	0.369646	0.20229	*	0.152234	MAL2
3647733	6978	14.59	18.85	0.369585	5.64208e-09	*	1.60432e-09	MEC1
3638494	3588	37.92	48.99	0.369528	1.48775e-11	*	3.54904e-12	TIP120
3635170	1845	23.14	29.88	0.368791	0.000246908	*	0.000111983	CAALFM_C305020WA
3637833	441	105.23	135.87	0.368681	0.000263061	*	0.000120089	HFL2
3640751	1047	123.71	159.67	0.368131	1.26203e-10	*	3.20394e-11	ADH2
3641013	951	40.6	52.4	0.368087	0.00062404	*	0.000298038	CAALFM_CR04490CA
3638459	4776	28.39	36.64	0.368037	1.8767e-11	*	4.50778e-12	CAALFM_C307680WA
3641629	2295	41.17	53.12	0.367662	3.02316e-08	*	9.14418e-09	CAALFM_C601850WA
3642344	3627	27.28	35.19	0.367322	1.26043e-08	*	3.67746e-09	CAALFM_C208240WA
3647534	612	25.73	33.19	0.367297	0.0370114	*	0.0234446	PSF2
3640268	1017	69.95	90.22	0.367123	2.56391e-06	*	9.23346e-07	CAALFM_C603950CA
3645772	2007	69.93	90.18	0.366896	1.31551e-11	*	3.12514e-12	CAALFM_C400590CA
3647672	2658	21.33	27.5	0.366548	2.21487e-05	*	8.84122e-06	GPI7
3636543	1608	72.8	93.84	0.366265	8.66634e-10	*	2.33006e-10	CAALFM_C504170WA
3642006	1029	29.77	38.34	0.364991	0.00267504	*	0.00138688	CAALFM_C111890WA
3643125	2241	15.01	19.33	0.364918	0.00137125	*	0.000682462	FAA2-3
3636222	4515	51.86	66.77	0.364578	1.26751e-18	*	2.10904e-19	KEM1
3634885	1581	12.87	16.57	0.364562	0.0148139	*	0.00874434	CAALFM_C109540WA
3641016	1389	186.06	239.53	0.364438	5.87285e-20	*	9.29788e-21	FUM11
3643493	3459	20.74	26.7	0.364424	1.88751e-06	*	6.698e-07	FHL1
3638509	1830	33.56	43.2	0.364289	1.23556e-05	*	4.77532e-06	CAALFM_C306940WA
3638972	2163	194.61	250.39	0.363591	4.4905e-32	*	4.95656e-33	CAALFM_CR10140WA
3634929	825	95.81	123.24	0.363222	1.0793e-06	*	3.7571e-07	RTG1
3636489	1053	6897.38	8869.49	0.362803	0	*	0	ADH1
3645345	1521	66.64	85.67	0.362402	1.93266e-08	*	5.7343e-09	CAALFM_C111610CA
3635275	894	15	19.28	0.362143	0.0563215	*	0.0370868	CAALFM_C304350CA
3641776	8208	16.23	20.86	0.362076	5.54972e-11	*	1.37326e-11	CAALFM_C405590WA
3634923	1596	50.66	65.11	0.362032	5.90558e-07	*	2.0042e-07	HEM14
3635758	3105	26.4	33.91	0.361173	3.78882e-07	*	1.2671e-07	CAALFM_C202440WA
3646088	3231	32.57	41.83	0.360994	8.54361e-09	*	2.46878e-09	SRO77
3645862	1221	65.33	83.9	0.360925	8.75236e-07	*	3.01358e-07	CAALFM_C602190CA
3647315	4677	9.29	11.93	0.360844	0.0002771	*	0.000126955	BUD5
3642076	4161	48.81	62.67	0.360598	6.13141e-16	*	1.15557e-16	CAALFM_CR08300CA
3647346	591	25.99	33.37	0.360595	0.0440836	*	0.0283602	CAALFM_CR07840CA
3647598	2637	32.31	41.47	0.360087	2.78724e-07	*	9.18366e-08	CAALFM_CR05500CA
3637016	3942	15.17	19.46	0.359291	1.95295e-05	*	7.72492e-06	CAALFM_C702560WA
3644922	2166	23.48	30.12	0.359289	9.42397e-05	*	4.03818e-05	CAALFM_CR02460WA
3638870	2010	43.3	55.54	0.35916	2.44161e-07	*	8.0167e-08	CAALFM_C200490WA
3638986	1683	17.98	23.06	0.358999	0.00310848	*	0.00162849	CAALFM_CR09830WA
3644685	954	23.68	30.36	0.358503	0.0123606	*	0.00714756	CAALFM_C104340CA
3636459	726	71.04	91.07	0.358344	0.000127911	*	5.60952e-05	CAALFM_C505130CA
3644583	2028	61.67	79.02	0.357649	5.58875e-10	*	1.48512e-10	GAL10
3644845	1404	20.49	26.25	0.357397	0.00427266	*	0.00228626	CAALFM_CR06320CA
3642127	2148	23.34	29.9	0.357341	0.00011793	*	5.14072e-05	CAALFM_CR08680CA
3648346	2313	56.75	72.69	0.357137	2.0305e-10	*	5.24184e-11	SCT1
3636882	3540	17.75	22.73	0.356779	1.4083e-05	*	5.4731e-06	CAALFM_C103630WA
3648216	1773	24.57	31.46	0.356621	0.000397777	*	0.000185848	CAALFM_C103720CA
3637049	1644	43.65	55.88	0.35635	3.93189e-06	*	1.44126e-06	CAALFM_C701510WA
3637962	522	375.01	479.99	0.356075	7.31097e-14	*	1.51639e-14	MET28
3634941	1545	25.42	32.53	0.355807	0.000787061	*	0.000381342	IPT1
3634824	1080	71.14	91.01	0.355364	2.29052e-06	*	8.19984e-07	SHY1
3637871	5364	34.34	43.92	0.354988	3.7982e-14	*	7.7591e-15	UBR1
3635736	660	15.48	19.79	0.354366	0.110751	*	0.0782558	CAALFM_C201760CA
3640134	1131	171.84	219.62	0.353944	2.64163e-14	*	5.35724e-15	LYS12
3636640	1500	74.96	95.8	0.353905	7.82881e-09	*	2.2532e-09	CAP1
3635667	1671	7.38	9.43	0.353637	0.0722413	*	0.0485814	CAALFM_C402170CA
3644552	1746	22.17	28.32	0.353212	0.000929296	*	0.000453778	CAALFM_C111300CA
3642073	1104	45.01	57.49	0.353065	0.000182782	*	8.18456e-05	CAALFM_CR08170CA
3647653	1161	8.23	10.51	0.352798	0.119168	*	0.0848118	TEP1
3634808	1833	35.53	45.37	0.352701	1.40303e-05	*	5.45034e-06	CEF1
3635824	843	22.18	28.32	0.352562	0.0269546	*	0.0166879	CAALFM_C202360CA
3638811	1458	8.78	11.21	0.352493	0.0683974	*	0.0457936	PGA27
3639713	2298	32.61	41.63	0.352309	2.86209e-06	*	1.03639e-06	PXA1
3644541	1947	13.2	16.85	0.352211	0.00777363	*	0.00436066	CAALFM_C111430WA
3639331	3042	20.51	26.18	0.352138	2.00436e-05	*	7.9448e-06	RIC1
3643173	747	57.8	73.73	0.351182	0.000643094	*	0.000307668	CAALFM_C704280CA
3646657	513	6.17	7.87	0.351093	0.41192	*	0.34243	CAALFM_C107650WA
3640253	1866	32.78	41.8	0.350687	2.96576e-05	*	1.19705e-05	CAALFM_C603470WA
3638371	1218	8.18	10.43	0.350566	0.112626	*	0.0797662	SAP8
3636948	2004	23.21	29.59	0.350363	0.000289182	*	0.000132824	EXO70
3636813	4374	16.17	20.61	0.350025	5.77342e-06	*	2.15148e-06	IML1
3634857	975	34.55	44.03	0.349801	0.00266166	*	0.00137906	CAALFM_C109440WA
3646683	1026	32.75	41.73	0.34959	0.00266251	*	0.00137906	MCT1
3636966	1731	12.26	15.62	0.349435	0.0171875	*	0.0102757	CAALFM_C701990CA
3645786	849	31.57	40.22	0.349359	0.00802275	*	0.0045123	DFG10
30515201	480	21.48	27.36	0.349074	0.121235	*	0.0864426	CAALFM_C304100WA
3647612	4020	60.58	77.15	0.348825	1.16016e-17	*	2.00496e-18	PEP1
3640250	2082	13.86	17.65	0.348741	0.00511128	*	0.00276868	CAALFM_C603580WA
3635781	1839	43.73	55.66	0.348018	1.79919e-06	*	6.36386e-07	BMT5
3637007	564	267.26	340.14	0.347885	1.57574e-10	*	4.02632e-11	ISU1
3642011	7932	25.35	32.26	0.347761	8.83924e-15	*	1.75474e-15	IRA2
30514955	453	248.79	316.6	0.347733	5.55997e-08	*	1.70738e-08	CAALFM_C100450CA
3642487	1050	56.49	71.88	0.347595	5.68552e-05	*	2.37162e-05	MTM1
3648379	2919	30.18	38.4	0.347514	4.99357e-07	*	1.68399e-07	CAALFM_C400500WA
3635216	1767	31.04	39.49	0.347359	9.45786e-05	*	4.05426e-05	CAALFM_C304800CA
3636994	3657	9.06	11.52	0.346558	0.00265256	*	0.00137304	CAALFM_C702160WA
3637806	1749	127.84	162.53	0.346367	7.76043e-16	*	1.46771e-16	GAP1
3640433	4254	20.36	25.88	0.3461	6.6763e-07	*	2.27456e-07	CAALFM_CR01130WA
3641645	7707	15.16	19.27	0.346087	5.69242e-09	*	1.61957e-09	FMP27
3641611	2439	38.22	48.58	0.346035	2.71492e-07	*	8.93194e-08	PTK2
3636572	1863	61.07	77.62	0.345965	1.32912e-08	*	3.8932e-09	BZZ1
3640992	447	29.83	37.91	0.345814	0.080089	*	0.0544658	CAALFM_CR04270CA
3638862	1401	46.88	59.57	0.345613	2.17668e-05	*	8.68162e-06	PEX12
3641564	861	5.33	6.77	0.34502	0.312142	*	0.248634	CAALFM_C500230CA
3642562	1683	230.22	292.26	0.344239	2.84338e-26	*	3.71466e-27	PGM2
3642586	2286	18.26	23.18	0.344194	0.000776919	*	0.000375788	CAALFM_CR02910WA
3640707	2088	28.92	36.71	0.344106	4.70601e-05	*	1.94443e-05	MTO1
3643878	336	44.17	56.06	0.343905	0.0719293	*	0.048336	CAALFM_C208770CA
3635813	1359	233.86	296.81	0.343895	1.5123e-21	*	2.2697e-22	ENT3
3642796	2538	11.04	14.01	0.343717	0.00642919	*	0.00354506	CAALFM_C406410WA
3647187	1872	89.63	113.74	0.343686	5.33801e-12	*	1.23557e-12	LKH1
3647041	1602	35.7	45.3	0.343587	8.35551e-05	*	3.55694e-05	CAALFM_C501590WA
3641556	8904	9.41	11.94	0.343536	1.1357e-06	*	3.95716e-07	CAALFM_C500330CA
3638314	1056	49.66	63.01	0.343497	0.000192341	*	8.62526e-05	ULP1
3647563	1341	17.44	22.12	0.342951	0.0146614	*	0.00864228	CAALFM_C602020CA
3645138	1830	25.08	31.81	0.342943	0.000453358	*	0.000213534	YKU80
3640257	1254	0.56	0.71	0.342392	0.679058	*	0.621892	SAP4
3636444	876	61.19	77.57	0.342203	0.000188462	*	8.44196e-05	CAALFM_C504770WA
3635661	3531	35.05	44.4	0.341145	4.12522e-09	*	1.15941e-09	RGA2
3636937	2106	31.79	40.27	0.341132	2.11459e-05	*	8.40612e-06	YPS7
3644423	1563	35.75	45.28	0.340931	0.000118419	*	5.16402e-05	RTG3
3642051	2400	16.18	20.49	0.340708	0.00138923	*	0.000691642	ZCF30
30515151	210	31.87	40.34	0.340012	0.276125	*	0.215896	CAALFM_C208060WA
3644691	2844	9.94	12.58	0.339814	0.00672702	*	0.00372258	WAR1
3641937	981	56.35	71.3	0.339486	0.000161238	*	7.15608e-05	CAALFM_CR09440CA
3646527	843	110.62	139.95	0.339299	8.29792e-07	*	2.84754e-07	NIF3
3642573	2367	5.25	6.64	0.338866	0.0839479	*	0.057422	CAALFM_CR02680WA
3647778	1422	24.4	30.86	0.338857	0.00298668	*	0.00156124	MDM10
3643438	1515	2000.63	2529.88	0.338615	5.65428e-191	*	1.06192e-192	CDC19
3643668	1290	16.94	21.42	0.338525	0.0205431	*	0.0124308	CAALFM_C305440CA
3641144	4452	36.68	46.37	0.338198	1.6461e-11	*	3.9349e-12	SSK2
3644476	747	145.3	183.68	0.33816	1.21155e-07	*	3.8562e-08	CCS1
3636988	1980	17.77	22.46	0.337914	0.00269912	*	0.00140025	KCH1
3645759	3219	32.31	40.82	0.337295	1.12786e-07	*	3.5824e-08	CAALFM_C400780CA
3638855	1710	8.24	10.41	0.337254	0.0665131	*	0.0444224	CAALFM_C200550WA
3635626	7152	7.14	9.02	0.337203	0.000238161	*	0.000107859	CAALFM_C401420WA
3636574	723	99.57	125.72	0.336431	2.17657e-05	*	8.6776e-06	RKI1
3636638	1512	58.32	73.63	0.336303	1.52357e-06	*	5.35884e-07	GPA2
3644780	1047	33.47	42.25	0.336083	0.00328779	*	0.00172785	LPG20
3645331	1092	41.67	52.6	0.336054	0.000735372	*	0.000354602	CAALFM_C111560CA
3641900	504	214.71	271.01	0.335957	2.56964e-07	*	8.44974e-08	CAALFM_CR09340WA
3644417	2118	30.2	38.11	0.335621	4.55662e-05	*	1.8812e-05	PET127
3636499	714	140.4	177.16	0.33551	5.0247e-07	*	1.69532e-07	RIB5
3646722	930	53.22	67.15	0.335419	0.000451096	*	0.000212394	CAALFM_C703350CA
3634786	909	77.92	98.3	0.335198	2.3873e-05	*	9.56492e-06	YMC2
3640708	2271	10.41	13.13	0.334897	0.0160312	*	0.00952362	CAALFM_C107810CA
3638389	411	15.43	19.46	0.334774	0.25956	*	0.201448	CAALFM_C303000WA
3638336	411	15.43	19.46	0.334774	0.259505	*	0.201448	CAALFM_C302890CA
3645566	1824	40.13	50.61	0.334741	1.34261e-05	*	5.21118e-06	CAALFM_C205640WA
3637346	1281	24.25	30.58	0.334604	0.00589591	*	0.00323158	CAALFM_C203490CA
3638976	2694	14.83	18.7	0.33452	0.00148484	*	0.000741686	CAALFM_CR10440WA
30515372	297	73.84	93.08	0.334069	0.0339509	*	0.0212934	SFT1
3640405	2628	12.17	15.34	0.333969	0.00473508	*	0.0025532	CDC27
3648091	1086	50.84	64.08	0.33391	0.000205607	*	9.26078e-05	IPK1
3646819	2823	21.47	27.05	0.333306	7.90673e-05	*	3.35808e-05	CAALFM_C112740WA
3648274	1782	14.51	18.28	0.333219	0.0124327	*	0.00719132	CAALFM_C204320WA
3646232	735	38.28	48.22	0.333041	0.0104941	*	0.00598702	PNC1
3642030	1392	337.64	425.16	0.33252	2.89161e-29	*	3.45374e-30	SER33
3648178	2880	18.87	23.76	0.33244	0.000203983	*	9.1809e-05	SEC5
3636154	2172	17.53	22.07	0.332261	0.00211043	*	0.00107469	CAALFM_C112900WA
3640748	4821	65.87	82.88	0.331402	1.70294e-20	*	2.65962e-21	MLT1
3646417	540	18.44	23.2	0.331286	0.149972	*	0.109255	CAALFM_C103950CA
3635722	1815	32.47	40.8	0.329462	0.000135153	*	5.94272e-05	CAALFM_C400840WA
3647906	846	629.93	791.4	0.329216	1.2579e-31	*	1.40296e-32	ARD
3637371	2889	32.38	40.67	0.328862	1.07181e-06	*	3.72398e-07	CAALFM_C203760CA
3643940	1023	66.83	83.92	0.328519	4.76113e-05	*	1.97112e-05	HEM3
3638545	2424	25.84	32.44	0.328168	8.21205e-05	*	3.49452e-05	CAALFM_C306810WA
3645881	1839	35.13	44.1	0.328075	6.63074e-05	*	2.78666e-05	CAALFM_C602350CA
3635236	12486	15.98	20.06	0.328054	3.99341e-13	*	8.68418e-14	DYN1
3637924	5241	21.41	26.87	0.327712	8.65189e-08	*	2.71102e-08	CAALFM_C403110WA
3642603	2532	54.78	68.74	0.327501	2.81862e-09	*	7.81504e-10	CAALFM_CR02970CA
3646705	1317	39.2	49.18	0.327218	0.000435839	*	0.000204708	ISC1
3645316	1920	14.95	18.75	0.326745	0.00961717	*	0.00546452	AVT4
3643811	711	21.43	26.87	0.326364	0.0718264	*	0.0482314	CAALFM_C209570CA
3641890	1563	19.01	23.83	0.32602	0.00865738	*	0.00488778	CAALFM_CR08980CA
3636473	621	21.46	26.9	0.325956	0.0957807	*	0.0663522	CAALFM_C505260WA
3646700	858	26.59	33.32	0.325505	0.0243229	*	0.0149304	CAALFM_CR05710CA
3645767	531	0.83	1.04	0.3254	0.808267	*	0.766988	CAALFM_C400640WA
3636148	1869	14.15	17.73	0.32539	0.0135132	*	0.00788086	ECM25
3641927	1284	22.48	28.16	0.325005	0.0104405	*	0.00595296	CAALFM_CR09090CA
3636539	2202	40.7	50.96	0.324336	2.86114e-06	*	1.03557e-06	CAALFM_C505000CA
3639027	1698	15.68	19.63	0.324135	0.013693	*	0.00799924	GNP3
3642927	744	25.04	31.34	0.323771	0.0464359	*	0.0300112	CAALFM_C406950WA
3635606	3603	40.6	50.81	0.323633	1.44107e-09	*	3.9386e-10	CAALFM_C401020CA
30515108	225	129.77	162.38	0.323417	0.0213639	*	0.0129662	CAALFM_C203880CA
3645127	2118	49.8	62.26	0.32216	4.2959e-07	*	1.44093e-07	CAALFM_CR03230WA
3644585	963	25.1	31.38	0.322158	0.0216434	*	0.0131608	GAL102
3646978	1383	24.81	31.01	0.321812	0.00538947	*	0.0029318	CAC2
3640765	1584	29.43	36.78	0.321634	0.00103724	*	0.000509052	OPY2
3638951	2061	132.32	165.34	0.321405	1.79697e-16	*	3.30382e-17	CTM1
3638892	672	41.34	51.65	0.32123	0.0149772	*	0.0088457	VPS24
3646989	1245	13.04	16.29	0.321043	0.0626024	*	0.041594	CAALFM_C503690WA
3644580	1788	911.23	1138.16	0.320816	2.27585e-92	*	9.5608e-94	SHA3
3640761	3438	33.9	42.34	0.320736	1.03249e-07	*	3.26926e-08	MED15
3645131	2340	26.96	33.67	0.320643	0.000117767	*	5.13168e-05	CAALFM_CR03200CA
3640567	699	39.16	48.89	0.320159	0.0159961	*	0.00949754	CAALFM_C300100WA
3639345	1047	10.99	13.72	0.320089	0.124711	*	0.0892086	CAALFM_C100820WA
3635631	3591	15.14	18.9	0.320021	0.000353795	*	0.00016425	ZCF27
3635597	3498	16.51	20.6	0.319304	0.000239376	*	0.000108488	CAALFM_C401790WA
3645453	1011	50.72	63.26	0.318739	0.000725579	*	0.000349282	CAALFM_C204330CA
3643342	2304	30.56	38.11	0.318525	5.21216e-05	*	2.16644e-05	CAALFM_C114040WA
3647073	1944	17.68	22.04	0.318006	0.00568065	*	0.0031033	CAALFM_C600710WA
3636491	2304	13.83	17.24	0.317959	0.00782422	*	0.00439162	CAALFM_C505070WA
3637776	2505	36.83	45.9	0.317613	3.35571e-06	*	1.22342e-06	CTA7
3647713	2970	21.08	26.27	0.317541	0.000140535	*	6.19558e-05	CAALFM_C209460CA
3646355	1587	5.89	7.34	0.317512	0.16886	*	0.124628	ZCF14
3637941	543	48.88	60.89	0.316961	0.0205656	*	0.0124478	YAE1
3638037	1020	22.07	27.48	0.316295	0.0302338	*	0.0188675	DCC1
3644415	1632	53.9	67.1	0.316027	7.22452e-06	*	2.72794e-06	CAALFM_C111090CA
3640726	3672	23.38	29.1	0.315744	8.19463e-06	*	3.1118e-06	IRE1
3638858	3036	79.36	98.76	0.315515	2.99197e-14	*	6.0776e-15	REG1
3645318	3366	36.94	45.97	0.315509	6.63281e-08	*	2.0565e-08	CAALFM_C111730WA
3635687	1839	0.45	0.56	0.315502	0.717718	*	0.66451	HGT17
3641808	1350	56.61	70.43	0.315133	3.43762e-05	*	1.40053e-05	CGT1
3642248	1092	57.3	71.28	0.314962	0.000205477	*	9.25154e-05	CAALFM_C306610WA
3639208	822	80.96	100.7	0.314782	0.000144027	*	6.36614e-05	MOB1
3639891	5055	23.01	28.62	0.314763	1.77148e-07	*	5.7493e-08	CAALFM_C105750CA
3636963	1029	25.6	31.83	0.314243	0.0187643	*	0.0112678	NBP2
3634916	1824	39.17	48.7	0.314173	6.2316e-05	*	2.6107e-05	NAR1
3637743	1200	36.1	44.88	0.314074	0.00225334	*	0.00115377	MSW1
3641813	840	59.15	73.52	0.313759	0.00115257	*	0.000568688	CAALFM_C405640CA
3645641	852	120.81	150.13	0.313472	2.06021e-06	*	7.33802e-07	PHB1
3638522	867	34.81	43.24	0.312865	0.0127278	*	0.00737038	CAALFM_C307570CA
3637893	1161	193.17	239.93	0.312743	8.46826e-13	*	1.86804e-13	LAB5
3644713	786	92.69	115.11	0.312528	8.006e-05	*	3.40288e-05	GPM2
3642236	4032	32.31	40.12	0.312341	4.27535e-08	*	1.30303e-08	DOT1
3640152	1497	26.4	32.78	0.312278	0.00371515	*	0.00196775	CAALFM_CR02030CA
30515269	95	104.99	130.34	0.312028	0.338824	*	0.27385	CAALFM_C404490CA
3638975	579	22.78	28.28	0.312014	0.116287	*	0.0824926	CAALFM_CR10430CA
30515168	189	37.37	46.39	0.311933	0.317556	*	0.254516	CAALFM_C210650WA
3647786	837	12.77	15.85	0.311724	0.15478	*	0.113115	CAALFM_C204740CA
30515356	148	4.07	5.05	0.311255	0.808688	*	0.766988	CAALFM_C702190WA
3639511	1584	43.46	53.9	0.310597	0.000107782	*	4.67708e-05	CAALFM_C106700WA
3642987	9861	58.58	72.64	0.310356	6.5797e-32	*	7.27344e-33	TOM1
3640273	4803	26.43	32.77	0.310199	7.97803e-08	*	2.48804e-08	CAALFM_C603430CA
3642828	2754	24.73	30.66	0.310095	0.000110518	*	4.79942e-05	AGO1
3641876	1536	17.52	21.71	0.309357	0.0192377	*	0.0115712	PDK2
3645906	1434	64.94	80.45	0.308985	7.0115e-06	*	2.64404e-06	CAALFM_C701230CA
[truncated: 4,071 more rows]

## Sheet: WC3-VS-WS3.PossionDis_Method.Ge
GeneID	Length	WC3-Expression	WS3-Expression	log2FoldChange(WS3/WC3)	FDR	Up/Down-Regulation(WS3/WC3)	Pvalue	Symbol
30514994	98	0.01	8.54	9.73809	0.10655	*	0.068852	CAALFM_C105550CA
30515333	62	0.01	8.05	9.65284	0.603	*	0.519738	CAALFM_C601540CA
30515042	88	0.01	5.37	9.06878	0.347888	*	0.264948	CAALFM_C110590WA
30515139	76	0.01	3.88	8.59991	0.602537	*	0.519738	CAALFM_C206560WA
3638335	411	0.01	3.12	8.2854	0.00260093	*	0.00120831	CAALFM_C302880WA
30515124	96	0.01	2.23	7.8009	0.603116	*	0.519738	CAALFM_C205600WA
30515356	148	0.01	2.11	7.7211	0.347737	*	0.264948	CAALFM_C702190WA
3646801	552	0.01	2.08	7.70044	0.0026	*	0.00120831	CAALFM_C403500CA
3644114	465	0.01	2.01	7.65105	0.00910346	*	0.0046497	CAALFM_C209110CA
3646814	816	4.52	894.17	7.62808	0	Up	0	ECE1
3645372	1905	1.93	377.98	7.61357	0	Up	0	HWP1
3639533	954	0.01	1.85	7.53138	5.74347e-05	Up	2.12052e-05	CAALFM_C107040CA
30515154	120	0.01	1.47	7.19967	0.60219	*	0.519738	CAALFM_C208400CA
6335207	567	0.01	1.3	7.02237	0.0314159	*	0.0178925	CAALFM_C300590WA
3642579	594	0.01	0.96	6.58496	0.0578594	*	0.0350988	PGA34
30515317	270	0.01	0.95	6.56986	0.347284	*	0.264948	CAALFM_C504480CA
3643153	390	0.01	0.92	6.52356	0.193543	*	0.135064	CAALFM_C704070CA
3645469	321	0.01	0.77	6.26679	0.346833	*	0.264948	CAALFM_C204430WA
3635601	330	0.01	0.74	6.20945	0.347662	*	0.264948	CAALFM_C401340WA
30515174	210	0.01	0.65	6.02237	0.601383	*	0.519738	CAALFM_C301060WA
30515073	216	0.01	0.63	5.97728	0.601613	*	0.519738	CAALFM_C113100WA
3640769	564	0.01	0.61	5.93074	0.193497	*	0.135064	CAALFM_C208350CA
3636931	414	0.01	0.57	5.83289	0.346758	*	0.264948	CAALFM_C702360WA
3637950	429	0.01	0.55	5.78136	0.347435	*	0.264948	CAALFM_C701060WA
3646420	432	0.01	0.55	5.78136	0.346983	*	0.264948	MFALPHA
3639173	447	0.01	0.53	5.72792	0.347964	*	0.264948	ASG7
3644939	510	0.01	0.45	5.49185	0.347586	*	0.264948	PGA22
3642321	1503	0.01	0.43	5.42626	0.031425	*	0.0178925	CAALFM_C207840WA
3636823	303	0.01	0.41	5.35755	0.603232	*	0.519738	CAALFM_C102690CA
3647590	555	0.01	0.41	5.35755	0.347813	*	0.264948	CAALFM_CR05580CA
3642100	303	0.01	0.41	5.35755	0.602075	*	0.519738	CAALFM_CR08260CA
3642272	792	0.34	12.43	5.19215	1.52048e-22	Up	1.82256e-23	CAALFM_C306170CA
3642123	681	0.01	0.33	5.04439	0.347511	*	0.264948	CAALFM_CR08740WA
3642814	681	0.01	0.33	5.04439	0.346682	*	0.264948	CAALFM_C406220CA
3647965	3468	9.1	273.64	4.91027	0	Up	0	ALS3
3637438	750	0.01	0.3	4.90689	0.347058	*	0.264948	CAALFM_C203630WA
3641227	834	0.01	0.27	4.75489	0.347209	*	0.264948	PGA30
3637002	459	0.01	0.26	4.70044	0.601152	*	0.519738	CAALFM_C702260WA
3635748	522	0.01	0.22	4.45943	0.602653	*	0.519738	CAALFM_C202140CA
3646235	2004	0.01	0.21	4.39232	0.106578	*	0.068852	CAALFM_C703550CA
3647475	1101	0.01	0.2	4.32193	0.346908	*	0.264948	CAALFM_C205900WA
3636797	1737	0.01	0.19	4.24793	0.193452	*	0.135064	SCW4
3636548	642	0.01	0.18	4.16993	0.601728	*	0.519738	MRV5
30515381	90	5.28	68.92	3.70631	4.44024e-06	Up	1.43867e-06	CAALFM_CR02320WA
3646158	708	0.49	6.35	3.6959	1.30066e-08	Up	3.38302e-09	CAALFM_C405250WA
3641932	1815	0.01	0.12	3.58496	0.347134	*	0.264948	CAALFM_CR09390CA
3639883	921	0.01	0.12	3.58496	0.601959	*	0.519738	CAALFM_C105830WA
3647524	930	0.01	0.12	3.58496	0.601844	*	0.519738	PGA50
3636225	1947	0.06	0.72	3.58496	0.00270256	*	0.00125866	OFI1
3644791	537	0.22	2.57	3.54619	0.00478717	*	0.00231512	CAALFM_C104940CA
3635211	963	0.24	2.75	3.51833	2.48324e-05	Up	8.83522e-06	RAS2
3645419	1029	0.01	0.11	3.45943	0.601267	*	0.519738	HSP30
3634903	2841	1.32	14.18	3.42525	1.3329e-70	Up	6.00246e-72	GCA1
3646970	1176	0.01	0.09	3.16993	0.602768	*	0.519738	CAALFM_C503520WA
3634854	1401	0.01	0.08	3	0.602884	*	0.519738	LIP2
3637374	2547	0.01	0.08	3	0.34736	*	0.264948	CAALFM_C203710WA
3640096	1302	0.01	0.08	3	0.601498	*	0.519738	CAALFM_CR01920WA
3647090	1371	1.72	13.54	2.97675	2.1871e-28	Up	2.11106e-29	RTA4
3648227	720	0.16	1.25	2.96578	0.0428632	*	0.0251644	CAALFM_CR07140CA
3636567	588	183.85	1408.92	2.93799	0	Up	0	CAALFM_C301540WA
3638025	2016	6.94	52.2	2.91104	4.6936e-156	Up	1.05684e-157	GAC1
3640952	1518	0.01	0.07	2.80735	0.602306	*	0.519738	CAALFM_CR04620CA
3636608	930	0.12	0.83	2.79008	0.0724032	*	0.0448924	CAALFM_C301640CA
3637935	723	7.39	50	2.75828	8.07249e-49	Up	4.81142e-50	CAALFM_C403000CA
3642975	1635	0.34	2.27	2.73909	7.46367e-06	Up	2.4813e-06	UGA6
3648193	2445	0.9	5.81	2.69054	4.48918e-20	Up	5.9385e-21	CAALFM_CR07680CA
3636159	1377	9.7	62.57	2.68941	3.45233e-116	Up	1.02884e-117	PSA2
3637784	2403	2.94	18.9	2.6845	2.53032e-62	Up	1.26516e-63	MNN1
30514966	1101	23.37	149.43	2.67674	3.85638e-218	Up	5.87396e-220	CAALFM_C101930WA
3640291	1179	70.92	446.98	2.65595	0	Up	0	IHD1
3647522	2532	0.83	5.23	2.65563	1.38477e-18	Up	1.98775e-19	UME6
3644082	1605	0.14	0.87	2.63559	0.0102594	*	0.00529784	CAALFM_C206140CA
3635590	1305	2.5	15.17	2.60122	2.98858e-26	Up	3.12712e-27	CAALFM_C401860CA
3641108	1647	48.52	286.86	2.5637	0	Up	0	PHR1
3638460	741	41.63	243.05	2.54556	1.50753e-220	Up	2.27128e-222	CAALFM_C307670WA
3641796	1179	13.99	81.32	2.53921	2.01104e-120	Up	5.59362e-122	CAALFM_C405900CA
3646622	2220	0.05	0.29	2.53605	0.120666	*	0.079292	CFL11
30515324	83	3.19	18.47	2.53356	0.120636	*	0.079292	CAALFM_C600220CA
3645009	753	14.23	82.13	2.52897	7.49182e-76	Up	3.17534e-77	PGA10
3640210	753	2.62	15.02	2.51925	1.75435e-14	Up	3.04106e-15	CAALFM_C101220CA
3643801	1824	3.6	20.58	2.51517	9.07185e-48	Up	5.48216e-49	CAALFM_C209820WA
3635205	1629	0.07	0.4	2.51457	0.120696	*	0.079292	CAALFM_C304440CA
3637364	570	4.16	23.7	2.51023	1.06754e-16	Up	1.6561e-17	HSP21
3644860	1089	0.21	1.11	2.4021	0.0279691	*	0.0157859	CAALFM_CR06310WA
30515320	237	1.73	8.91	2.36465	0.00685357	*	0.00339842	CAALFM_C504690CA
3639012	2037	2.65	13.42	2.34032	1.96116e-32	Up	1.66569e-33	IFA14
3640156	1011	71.82	363.15	2.33811	0	Up	0	ADH5
3641537	2325	0.01	0.05	2.32193	0.602421	*	0.519738	CAALFM_C500530WA
3641009	1926	6.23	31	2.31496	1.12664e-68	Up	5.22282e-70	WOR3
3642345	312	0.41	1.99	2.27907	0.197484	*	0.138337	CAALFM_C208260WA
3641878	369	0.34	1.64	2.27009	0.197438	*	0.138337	CAALFM_CR08880CA
3643766	606	0.39	1.88	2.26919	0.0455063	*	0.0268894	MTLA2
3640580	1536	0.22	1.06	2.26849	0.0110291	*	0.00572638	IFF11
3637956	2703	47.95	227.85	2.24848	0	Up	0	GPH1
3637884	459	5.28	24.51	2.21476	5.55314e-12	Up	1.13729e-12	CAALFM_C402330CA
3638961	1083	142.44	658.02	2.20778	0	Up	0	XYL2
3647664	1269	14.91	68.37	2.19708	4.76019e-92	Up	1.77325e-93	BRG1
3636420	1767	0.32	1.46	2.18982	0.00110748	*	0.00048168	MAL31
3645724	7089	3.97	17.65	2.15246	2.82022e-133	Up	7.23732e-135	ALS2
3640557	498	1.69	7.46	2.14215	0.000179966	Up	7.04072e-05	CAALFM_C300230CA
3647390	972	475.79	2080.26	2.12837	0	Up	0	HEM13
3638886	687	7.81	33.96	2.12044	1.74234e-23	Up	2.00196e-24	SOD5
3638946	1713	1.76	7.55	2.1009	7.08557e-14	Up	1.28455e-14	MAL2
3638054	1833	0.18	0.76	2.078	0.0280812	*	0.0158585	CAALFM_C700870WA
3638791	1062	65	273.99	2.07561	2.00905e-283	Up	2.26184e-285	CHA1
3643324	1572	3.56	14.84	2.05954	1.2468e-23	Up	1.42226e-24	CAALFM_C114180WA
3638039	1320	21.73	88.77	2.03038	2.24787e-112	Up	6.88504e-114	CAALFM_C700350CA
3645377	2166	5.52	22.4	2.02076	2.60767e-47	Up	1.60173e-48	RBT1
3639188	1083	0.84	3.34	1.99139	0.000285174	Up	0.000114636	CAALFM_C602950CA
3637731	1242	5.72	22.46	1.97327	2.42597e-26	Up	2.5304e-27	ECM331
3641732	2517	1.71	6.7	1.97016	1.39907e-16	Up	2.20284e-17	CAALFM_C305990CA
3643896	1023	0.11	0.43	1.96683	0.316265	*	0.237618	PGA46
3635747	1026	0.22	0.86	1.96683	0.115457	*	0.0754484	CAALFM_C202130CA
3647697	1101	5.31	20.72	1.96424	1.20164e-21	Up	1.4742e-22	OPT4
3639864	2076	1.02	3.98	1.9642	1.3927e-08	Up	3.63162e-09	CAALFM_C105920WA
3636223	1728	0.45	1.75	1.95936	0.00110875	*	0.000482418	CAALFM_C113430CA
3645891	1128	0.3	1.16	1.95109	0.0441737	*	0.0260142	CAALFM_C701380WA
3634888	1407	0.24	0.92	1.9386	0.0441861	*	0.0260142	LIP1
3635658	3336	1.05	4.01	1.93321	4.48577e-13	Up	8.50366e-14	RFX2
3635207	840	0.14	0.53	1.92057	0.316196	*	0.237618	CAALFM_C304450CA
3642114	897	0.13	0.49	1.91427	0.316126	*	0.237618	CAALFM_CR08380CA
3637826	723	1.12	4.19	1.90345	0.00171821	*	0.00076978	PGA58
3636555	3345	4.44	16.45	1.88946	1.62394e-49	Up	9.46404e-51	FGR23
30515150	337	11.28	41.79	1.88939	9.95937e-12	Up	2.07432e-12	RPR1
3645193	366	40.31	147.58	1.87229	2.69653e-42	Up	1.84382e-43	CAALFM_C207630CA
3642973	1029	249.64	892.7	1.83833	0	Up	0	SUR2
3645863	402	3.07	10.97	1.83725	0.000266866	Up	0.000107012	CAALFM_C602200CA
3643300	375	24.25	85.72	1.82165	1.02254e-24	Up	1.11565e-25	CAALFM_C114190CA
3648366	2118	18.06	63.79	1.82053	1.69358e-113	Up	5.13122e-115	CAALFM_CR06570CA
3636229	1971	118.15	416.89	1.81905	0	Up	0	HSP70
3643208	780	1.33	4.69	1.81816	0.00100869	*	0.000436208	CAALFM_CR03590CA
3646393	912	36.39	127.94	1.81385	1.32148e-94	Up	4.8352e-96	CRG1
3635150	2007	0.06	0.21	1.80735	0.316057	*	0.237618	DUR35
3644929	1386	2.62	9.09	1.79471	3.3638e-11	Up	7.24554e-12	PHO112
3642560	1668	13.71	47.13	1.78142	5.61018e-64	Up	2.74936e-65	CIRT4B
3646969	1542	23.72	81.53	1.78123	1.22039e-101	Up	4.20266e-103	CAALFM_C503510CA
3636816	1440	6.54	22.35	1.77291	2.04185e-26	Up	2.1196e-27	EXG2
30515243	93	4.92	16.65	1.75879	0.178937	*	0.123805	CAALFM_C401640CA
3638910	366	70.72	233.75	1.72478	1.83933e-59	Up	9.5621e-61	CAALFM_C200760CA
3642304	2049	4.98	16.38	1.71772	1.28493e-26	Up	1.32322e-27	CAALFM_C207720CA
3644555	639	80.4	263.24	1.71111	2.08234e-122	Up	5.723e-124	CAALFM_C111270WA
3639300	900	5.98	19.55	1.70895	6.40073e-14	Up	1.15616e-14	CAALFM_C100270WA
3645573	1512	256.72	832.98	1.69809	0	Up	0	OSM1
3644941	849	2.44	7.85	1.68581	8.75758e-06	Up	2.94336e-06	PGA23
3639268	1257	2.42	7.71	1.67172	7.86011e-08	Up	2.15112e-08	SAP5
30515354	273	3.38	10.75	1.66924	0.00914308	*	0.00467296	STE18
3646404	1722	0.06	0.19	1.66297	0.488467	*	0.399912	HGT9
3646238	2079	6.39	19.79	1.63088	2.71396e-30	Up	2.4848e-31	CAALFM_C703580CA
3636226	2760	2.52	7.8	1.63005	2.26685e-16	Up	3.61044e-17	HYR1
30515392	265	34.09	104.66	1.61829	3.08036e-17	Up	4.66644e-18	SCR1
3647972	6303	11.81	36.18	1.61518	2.97105e-164	Up	6.44384e-166	ALS4
3642045	1023	0.67	2.04	1.60634	0.0224785	*	0.0124041	CAALFM_C111950WA
3636228	2001	1.89	5.74	1.60266	5.95171e-09	Up	1.50074e-09	KNS1
3642138	1371	19.25	58.35	1.59987	1.29642e-55	Up	6.99724e-57	PGA13
30515020	207	117.89	357.03	1.5986	7.29986e-41	Up	5.14858e-42	CAALFM_C107160CA
3640095	639	1.47	4.43	1.59149	0.00829466	*	0.00420638	CAALFM_CR01910CA
3638316	1650	27.06	81.13	1.58407	8.05121e-92	Up	3.01254e-93	CAALFM_C303230CA
3637882	3468	5.19	15.49	1.57753	1.20366e-37	Up	9.0075e-39	AMS1
3640943	1494	7.34	21.87	1.5751	8.06456e-23	Up	9.55998e-24	CAALFM_CR04220CA
3645007	726	146.62	434.49	1.56724	7.71391e-204	Up	1.30268e-205	RBT5
3638325	711	114.19	334.21	1.54932	6.67674e-151	Up	1.5697e-152	GLX3
3639023	2664	109.87	321.26	1.54794	0	Up	0	DEF1
3637807	723	0.48	1.4	1.54432	0.157268	*	0.106755	CAALFM_C502800CA
3639299	1962	47.38	138.14	1.54378	4.04201e-179	Up	7.89664e-181	POL93
30515236	105	1.93	5.61	1.5394	0.488566	*	0.399912	CAALFM_C401570CA
3638389	411	8.68	25.15	1.53479	4.60957e-07	Up	1.35082e-07	CAALFM_C303000WA
3638336	411	8.68	25.15	1.53479	4.60697e-07	Up	1.35082e-07	CAALFM_C302890CA
3646398	1140	1.69	4.89	1.53281	0.000151133	Up	5.83262e-05	FDH1
3642970	1407	0.16	0.46	1.52356	0.272265	*	0.199691	ZRT1
3643512	747	3.41	9.75	1.51563	1.9343e-05	Up	6.81488e-06	CAALFM_C207180WA
3642305	843	0.14	0.4	1.51457	0.488368	*	0.399912	CAALFM_C207710WA
3637785	651	24.47	69.89	1.51407	1.97536e-28	Up	1.89687e-29	CAALFM_C502640WA
3642994	2130	1.82	5.18	1.50901	5.44366e-08	Up	1.47447e-08	AMO1
3642010	1443	19.11	54.28	1.50609	5.2528e-50	Up	3.05254e-51	CAALFM_C111850WA
3638308	843	15.96	44.82	1.48968	1.2188e-23	Up	1.38831e-24	RSN1
3640191	1983	68.88	193.41	1.48951	3.45949e-240	Up	4.63938e-242	CAALFM_C101360CA
3642032	2715	5.61	15.51	1.46713	9.80237e-27	Up	1.0062e-27	KIP4
3647761	798	1.01	2.79	1.46591	0.029425	*	0.0166563	ATO1
3644854	495	11.89	32.82	1.46483	3.18219e-10	Up	7.36012e-11	CAALFM_CR06270WA
3640750	2265	9.87	27.16	1.46036	3.55522e-38	Up	2.61344e-39	PLB5
3644563	1116	182.39	499.76	1.45421	0	Up	0	GPD2
3634826	3594	48.18	131.82	1.45206	1.03851e-288	Up	1.15199e-290	CRP1
3639665	2724	10.53	28.52	1.43747	4.14031e-47	Up	2.5637e-48	NTH1
3648182	738	1.57	4.25	1.4367	0.0096473	*	0.00494504	CAALFM_C112470WA
30515093	104	9.85	26.64	1.4354	0.0810284	*	0.0508574	CAALFM_C202080WA
3640562	381	9.46	25.53	1.43228	4.28516e-06	Up	1.38132e-06	CAALFM_C300190WA
3636874	2559	20.84	56.17	1.43044	1.13868e-85	Up	4.44914e-87	RAD16
3642919	1299	65.85	177.25	1.42853	6.16571e-134	Up	1.55164e-135	OYE32
3638873	1653	775.92	2084.75	1.42589	0	Up	0	HGT6
3641157	1137	174.89	469.33	1.42415	1.94839e-306	Up	0	SCS7
3644017	1707	36.69	98.03	1.41784	1.49273e-97	Up	5.28882e-99	CAN2
30515347	621	119.85	318.55	1.41029	3.46427e-108	Up	1.1299e-109	SOD3
3642969	900	0.51	1.35	1.40439	0.136096	*	0.0907604	PRA1
3645217	1185	599.36	1581.22	1.39954	0	Up	0	RNR22
3648252	1194	45.4	119.56	1.39697	2.66777e-80	Up	1.08212e-81	CAALFM_C208390WA
3637383	5745	20.27	52.92	1.38447	1.65452e-173	Up	3.28712e-175	DCK1
30515065	234	42.73	111.45	1.38308	9.73827e-13	Up	1.88639e-13	BLP1
3642459	1119	0.3	0.78	1.37851	0.231485	*	0.165834	CEK2
3639224	1719	0.65	1.69	1.37851	0.0138519	*	0.00732502	CAALFM_C602660CA
3645006	660	19.32	50.19	1.3773	2.42872e-18	Up	3.51842e-19	PGA7
3641021	468	190.49	494.07	1.375	3.80271e-118	Up	1.08289e-119	DAP1
3635595	726	9.76	25.2	1.36847	1.44584e-10	Up	3.23638e-11	CAALFM_C401800WA
3636212	2976	133.24	342.48	1.36199	0	Up	0	ROB1
3638052	2757	7.92	20.33	1.36004	1.53565e-31	Up	1.36022e-32	CAALFM_C700880CA
3639715	777	49.24	126.22	1.35804	6.64549e-52	Up	3.74084e-53	CAALFM_CR00310CA
3639901	2655	0.66	1.69	1.35649	0.00218435	*	0.000999592	CAALFM_C301130CA
3643340	1008	11.29	28.81	1.35152	3.56753e-16	Up	5.69388e-17	CAALFM_C114030WA
3639029	1290	12.04	30.53	1.34239	1.40747e-21	Up	1.73603e-22	CAALFM_CR09930WA
3640519	792	33.09	83.67	1.33832	1.22094e-34	Up	9.78372e-36	DOT5
3645749	825	17.03	43.02	1.33693	4.79152e-19	Up	6.7113e-20	CSP2
3642489	1758	0.63	1.59	1.3356	0.0197333	*	0.0107651	CAALFM_C105440CA
3641353	1716	2.14	5.4	1.33535	7.49694e-06	Up	2.4936e-06	CAALFM_C703280CA
3637768	906	9.1	22.84	1.32762	1.7833e-11	Up	3.78214e-12	CAALFM_C502520WA
3648170	606	828.87	2080.22	1.32752	0	Up	0	UCF1
3646558	588	18.28	45.63	1.31972	5.05352e-14	Up	9.02772e-15	CAALFM_C206430CA
3636971	3318	12.52	31.12	1.31361	1.62533e-54	Up	8.82628e-56	CAALFM_C701940CA
3643475	1695	1.38	3.43	1.31354	0.000564733	Up	0.000236178	CAALFM_C207280WA
3639658	1266	1.6	3.96	1.30743	0.00167906	*	0.000750852	CAALFM_CR00660WA
3641205	3024	69.35	171.57	1.30683	2.29129e-268	Up	2.76928e-270	TPS3
3640435	1986	159.96	394.97	1.30403	0	Up	0	GSY1
3643430	1461	2.07	5.11	1.30369	9.1003e-05	Up	3.43672e-05	BIO32
3634833	2931	1.65	4.07	1.30256	4.55796e-07	Up	1.33494e-07	CAALFM_C109310CA
3636647	924	1.36	3.35	1.30055	0.0171159	*	0.00924656	PGA44
3648197	1761	2.21	5.44	1.29956	8.08524e-06	Up	2.70668e-06	CAALFM_CR09050CA
3645321	1080	44.12	108.52	1.29846	7.43743e-59	Up	3.90342e-60	MRF1
3643009	759	44.08	108.2	1.2955	1.56062e-40	Up	1.10587e-41	CAALFM_C202660WA
3635704	612	63.09	154.85	1.29539	7.16467e-46	Up	4.5313e-47	NAT4
3646559	756	9.5	23.19	1.2875	2.77698e-09	Up	6.8597e-10	CAALFM_C206550WA
3637775	1098	16.52	40.31	1.28692	1.58491e-22	Up	1.90241e-23	CAALFM_C502690WA
3643494	1578	0.14	0.34	1.28011	0.40056	*	0.315474	SPR1
3638989	363	0.69	1.67	1.27518	0.400644	*	0.315474	FGR46
3634790	1758	109.76	265.41	1.27387	2.90503e-229	Up	4.2325e-231	TPO3
3643924	1212	80.92	195.19	1.27031	1.30635e-114	Up	3.93636e-116	GPD1
3640522	765	771.4	1860.48	1.27012	0	Up	0	RHR2
3641350	681	1.03	2.48	1.2677	0.100788	*	0.0646278	PGA28
3638309	2157	4.83	11.62	1.26651	3.59964e-13	Up	6.77018e-14	SKN2
3647179	1509	0.45	1.08	1.26303	0.100814	*	0.0646278	PHO8
3636900	1131	10.51	25.15	1.2588	2.16874e-14	Up	3.7917e-15	CAALFM_C103270WA
3644690	552	131.98	315.64	1.25796	3.46778e-79	Up	1.43534e-80	CAALFM_C103750WA
3638404	759	0.31	0.74	1.25526	0.400476	*	0.315474	CAALFM_C302660WA
3647409	4584	10.08	24.05	1.25454	2.01601e-54	Up	1.09813e-55	GDB1
3641126	1362	3.38	8.05	1.25197	3.62059e-06	Up	1.15811e-06	SAP10
3638909	627	46.28	109.91	1.24786	8.16201e-32	Up	7.09446e-33	CAALFM_C200770WA
3638868	1005	12.69	30.11	1.24655	6.02826e-15	Up	1.02101e-15	CAALFM_C200510WA
3634895	1788	390.85	922.37	1.23873	0	Up	0	DAK2
3647399	1512	1.55	3.65	1.23563	0.0015488	*	0.000687214	CAALFM_C303980CA
3647318	2256	0.2	0.47	1.23266	0.196462	*	0.137458	CAALFM_CR06870CA
3640586	2091	73.98	173.85	1.23264	1.55185e-170	Up	3.21162e-172	HRK1
3645274	501	24.2	56.73	1.2291	3.70684e-13	Up	6.98408e-14	CAALFM_CR06500CA
30515024	98	176.81	414.37	1.22872	1.24647e-10	Up	2.77566e-11	CAALFM_C107450WA
3647563	1341	7.04	16.44	1.22356	5.16389e-11	Up	1.12426e-11	CAALFM_C602020CA
3635226	1533	0.15	0.35	1.22239	0.400728	*	0.315474	CAALFM_C304870WA
3641346	2088	0.42	0.98	1.22239	0.0736967	*	0.0457798	CAALFM_C703150WA
3641920	1470	141.07	327.38	1.21455	4.25991e-218	Up	6.55914e-220	CBP1
30515025	96	34.56	80.16	1.21378	0.00966751	*	0.0049586	CAALFM_C107530WA
3641344	2274	6.96	16.13	1.21259	1.17299e-17	Up	1.75367e-18	IFA21
3640558	1893	1.64	3.8	1.2123	0.000298066	Up	0.000120115	HGT19
3642587	822	4.62	10.7	1.21165	7.70688e-05	Up	2.8837e-05	AQY1
3646047	1341	36.56	84.66	1.21141	1.0734e-51	Up	6.07784e-53	CAALFM_CR07480WA
3636558	2175	0.51	1.18	1.21022	0.0389817	*	0.0226662	PXP2
3641552	489	168.11	388.9	1.20999	3.02581e-80	Up	1.23237e-81	CAALFM_C500390CA
3644549	1872	1.01	2.3	1.18728	0.00722095	*	0.00361406	PRM1
3639349	2358	1.64	3.72	1.18161	7.964e-05	Up	2.9865e-05	HGC1
3634923	1596	44.8	101.61	1.18147	4.7659e-71	Up	2.12256e-72	HEM14
3640528	1371	82.74	187.31	1.17877	4.47966e-111	Up	1.41658e-112	BNA4
3642591	864	10.1	22.86	1.17847	2.79988e-09	Up	6.9209e-10	CAALFM_CR02960WA
3644562	1830	2.13	4.82	1.17818	7.96752e-05	Up	2.9865e-05	PLB2
3646699	1437	89.88	203.29	1.17747	3.43259e-126	Up	9.14978e-128	TPS1
3635591	1800	1.11	2.51	1.17713	0.00626685	*	0.00308362	PDC12
3648306	1851	47.96	108.2	1.1738	4.7986e-87	Up	1.84317e-88	XKS1
3641745	1506	0.45	1.01	1.16636	0.14135	*	0.0947562	CAALFM_C306040WA
3634911	2274	15.67	35.04	1.161	1.03112e-34	Up	8.22846e-36	MSN4
3644703	1035	4.83	10.78	1.15826	1.58177e-05	Up	5.50216e-06	IFD6
3648147	1527	0.95	2.12	1.15806	0.0247812	*	0.0137897	DIT1
3639203	537	6.44	14.37	1.15793	0.000486542	Up	0.000201786	CAALFM_C603360CA
3643520	597	59.15	131.92	1.15721	4.60547e-32	Up	3.98022e-33	PST1
3644856	1080	23.32	51.97	1.15611	5.06892e-24	Up	5.71512e-25	CAALFM_CR06290CA
3634784	2187	17.37	38.67	1.15462	1.97165e-36	Up	1.51464e-37	ECM21
3642076	4161	31.55	70.22	1.15424	4.34558e-125	Up	1.16554e-126	CAALFM_CR08300CA
3642126	804	6.17	13.72	1.15294	1.82103e-05	Up	6.40376e-06	CAALFM_CR08670CA
3641012	1530	16.45	36.54	1.15139	4.49894e-24	Up	5.05758e-25	LAP3
3646509	1491	291.18	646.39	1.15049	0	Up	0	ERG1
3642559	2451	4.37	9.67	1.14588	7.48071e-11	Up	1.64105e-11	CAALFM_CR02800CA
3643930	1113	4.58	10.13	1.14521	1.36797e-05	Up	4.72676e-06	IFR1
3638416	315	5.7	12.59	1.14324	0.0212953	*	0.0116842	CAALFM_C302790WA
3643526	1830	25.84	57.06	1.14287	7.32143e-44	Up	4.78802e-45	ARE2
3641764	1206	13.1	28.86	1.1395	5.22192e-15	Up	8.82712e-16	CAALFM_C306140WA
3645950	1071	16.32	35.64	1.12686	5.06514e-16	Up	8.13442e-17	CAALFM_C604410CA
3643786	1395	76.36	166.63	1.12576	1.4844e-93	Up	5.45592e-95	CAALFM_C209710CA
3646085	996	23.1	50.4	1.12553	1.23998e-20	Up	1.61156e-21	CAALFM_C600380CA
3642021	642	10.23	22.24	1.12035	2.07075e-06	Up	6.44196e-07	VPH2
3644025	798	0.58	1.26	1.1193	0.278128	*	0.204636	FIG1
3642809	1551	26.96	58.45	1.11638	1.03218e-36	Up	7.80972e-38	CAALFM_C406660WA
3643165	1749	45.17	97.83	1.11491	1.68541e-68	Up	7.86898e-70	CAALFM_C704240CA
3636600	588	92.02	199.22	1.11434	1.75149e-44	Up	1.13093e-45	CAALFM_C301940CA
3637970	2307	0.43	0.93	1.11289	0.0868913	*	0.0549544	FAR1
3639245	2208	6.47	13.96	1.10946	3.94613e-13	Up	7.448e-14	CAALFM_C602790CA
3640438	1437	14.51	31.29	1.10865	1.91898e-18	Up	2.77362e-19	CAALFM_CR00750CA
3636432	681	86.71	186.8	1.10722	2.52425e-48	Up	1.51706e-49	MUM2
3635663	1314	35.61	76.69	1.10676	7.61574e-40	Up	5.44702e-41	CAALFM_C401970WA
3637060	4095	13.38	28.74	1.10298	2.73348e-47	Up	1.68354e-48	LPI9
3647905	327	115.7	248.47	1.10268	1.76578e-28	Up	1.68977e-29	PGA48
3644946	1389	16.62	35.68	1.1022	4.93135e-20	Up	6.53976e-21	PHO113
30515083	270	548.85	1177.77	1.10157	1.05665e-104	Up	3.53382e-106	STF2
3642254	1065	7.89	16.89	1.09807	8.10963e-08	Up	2.22612e-08	CAALFM_C306670CA
30515203	291	12.53	26.81	1.09738	0.00142031	*	0.000626676	CAALFM_C304190WA
3645099	1563	0.29	0.62	1.09622	0.278066	*	0.204636	IME2
3635829	543	28.72	61.23	1.09218	7.21229e-13	Up	1.38275e-13	CAALFM_C202390WA
3644396	7656	7.93	16.84	1.0865	8.39824e-51	Up	4.83872e-52	CAALFM_C111200WA
3642247	1842	223.97	472.28	1.07634	0	Up	0	CAALFM_C306700CA
3646362	1122	46.83	98.71	1.07576	1.71084e-41	Up	1.18966e-42	BUB3
3637978	2931	10.9	22.95	1.07417	3.11034e-26	Up	3.25968e-27	CAALFM_C700260CA
3646489	2139	99.28	208.57	1.07096	6.06305e-167	Up	1.28488e-168	UPC2
3635741	1632	0.41	0.86	1.06871	0.195906	*	0.136972	CAALFM_C201650WA
3645951	456	48.96	102.34	1.06369	1.21642e-16	Up	1.89713e-17	CAALFM_C604420WA
3636556	1173	12.53	26.16	1.06198	4.82756e-12	Up	9.81498e-13	CAALFM_C302290WA
3639037	2046	69.85	145.59	1.05958	1.05368e-109	Up	3.3669e-111	ZCF39
3640229	2154	0.36	0.75	1.05889	0.16535	*	0.112898	CAALFM_C101510WA
3641755	2214	12.1	25.19	1.05784	1.96578e-21	Up	2.4377e-22	SKN1
3642276	1488	13.1	27.27	1.05775	1.28319e-15	Up	2.09474e-16	CAALFM_C306560WA
3643282	1476	24.51	50.97	1.05628	5.7357e-28	Up	5.59326e-29	WSC4
3639705	1749	9.75	20.25	1.05445	9.04304e-14	Up	1.64991e-14	ZCF38
3638908	1182	10.9	22.63	1.05391	1.63158e-10	Up	3.68996e-11	POT1-2
3636467	1305	54.41	112.74	1.05106	3.83495e-53	Up	2.1143e-54	CAALFM_C505200CA
3636802	1512	0.59	1.22	1.04809	0.139672	*	0.0934	HNM4
3636406	1356	159.92	330.07	1.04542	7.69383e-159	Up	1.70691e-160	PGA4
3643185	1944	2.57	5.3	1.04422	0.000110885	Up	4.22426e-05	HGT3
3647236	426	4.6	9.44	1.03715	0.0286346	*	0.0161805	FAV2
3635730	321	26.28	53.87	1.03552	2.74213e-06	Up	8.63952e-07	HSK3
3636545	747	2.64	5.4	1.03242	0.0245369	*	0.0136415	MRV2
3642318	1344	0.67	1.37	1.03194	0.139707	*	0.0934	CAALFM_C208170WA
3636559	1797	10.66	21.79	1.03146	1.28828e-14	Up	2.21396e-15	CAALFM_C301900CA
3639167	804	2.58	5.27	1.03043	0.0209965	*	0.0115098	CAALFM_C602450WA
3647718	2130	6.51	13.28	1.02853	7.55595e-11	Up	1.65881e-11	CAALFM_C209420WA
3638528	1851	40.15	81.89	1.02829	2.02893e-53	Up	1.11524e-54	CAALFM_C307490WA
3643781	1521	7.21	14.65	1.02283	1.29833e-08	Up	3.3748e-09	CAALFM_C209860CA
3645913	900	15.02	30.5	1.02192	3.7361e-10	Up	8.68458e-11	CAALFM_C701150WA
3647481	1638	2.79	5.66	1.02054	0.00035763	Up	0.000145539	CAALFM_C205810WA
3638965	822	86.02	174.37	1.01941	3.04173e-48	Up	1.83309e-49	CTA26
3645776	2385	28.09	56.9	1.01837	2.02361e-47	Up	1.23963e-48	CAALFM_C208860WA
3636210	897	1.28	2.59	1.01681	0.100617	*	0.064485	CAALFM_C113600WA
3645319	369	3.72	7.52	1.01543	0.0852647	*	0.0537704	CAALFM_C111720WA
3639570	3237	10.12	20.42	1.01277	1.66266e-23	Up	1.90766e-24	ATC1
3645264	483	5.74	11.58	1.01251	0.00968228	*	0.00496938	CAALFM_CR06510WA
3645428	2328	5.56	11.21	1.01163	7.64719e-10	Up	1.80545e-10	PTR3
3642505	2076	14	28.19	1.00976	1.08978e-20	Up	1.41094e-21	CAALFM_C105520WA
3643291	682	12.81	25.72	1.00562	1.1044e-06	Up	3.33696e-07	CAALFM_C114630CA
3644922	2166	12.64	25.36	1.00456	2.36324e-19	Up	3.23968e-20	CAALFM_CR02460WA
3648239	1041	5.9	11.82	1.00244	5.0302e-05	Up	1.84552e-05	SUA72
3645414	2388	0.09	0.18	1	0.570326	*	0.485816	CTN1
3646674	1233	0.09	0.18	1	0.723743	*	0.654604	PRY1
3647039	2232	0.55	1.1	1	0.0852423	*	0.0537704	SPO1
3648027	1308	178.84	357.45	0.999072	9.80257e-154	*	2.23966e-155	IFE2
3643487	993	1.95	3.88	0.992583	0.0327003	*	0.018689	CAALFM_C207250CA
3636904	1950	30.71	61.06	0.991519	8.78803e-40	*	6.31458e-41	CAALFM_C103400WA
3645771	2664	13.42	26.62	0.988126	4.13773e-24	*	4.63782e-25	MUC1
3645885	1218	5.65	11.19	0.985887	2.3007e-05	*	8.1629e-06	CAALFM_C602420WA
3639206	999	36.14	71.5	0.984347	2.0388e-23	*	2.34934e-24	SEC20
3639694	4581	0.91	1.8	0.984058	0.000987004	*	0.00042634	IFF4
3634791	1677	26.01	51.37	0.98186	1.82477e-28	*	1.74925e-29	CAALFM_C108800WA
3643664	846	3.13	6.17	0.979108	0.0128123	*	0.00673916	ATO6
3645872	1188	65.99	129.56	0.973301	8.09084e-49	*	4.80896e-50	CAALFM_C602280WA
3639207	1494	22.26	43.53	0.967556	3.57733e-21	*	4.51904e-22	CAALFM_C602580WA
3639677	753	168.94	329.58	0.964118	5.24902e-75	*	2.25082e-76	TLO1
3641399	1935	26.18	51.04	0.963163	1.57902e-31	*	1.40125e-32	CAALFM_C702850WA
3648065	1248	5.33	10.39	0.962988	5.38082e-05	*	1.98128e-05	CAALFM_C400080CA
3641563	1680	13.08	25.47	0.961436	3.32189e-14	*	5.8848e-15	SKN7
3641218	2529	4.67	9.07	0.95768	4.02831e-08	*	1.07777e-08	CAALFM_C404010WA
30515113	132	1.3	2.52	0.954912	0.724141	*	0.654604	CAALFM_C204610CA
3645580	1341	44.01	85.3	0.954714	1.49066e-35	*	1.16488e-36	MKK2
3642813	432	1.13	2.19	0.954608	0.383533	*	0.298762	CAALFM_C406620CA
3636471	945	0.48	0.93	0.954196	0.383696	*	0.298762	CAALFM_C505240CA
3638499	1404	0.32	0.62	0.954196	0.383614	*	0.298762	TRY6
3636892	2667	128.28	248.5	0.95395	2.17136e-205	*	3.59496e-207	TPS2
3643652	843	1.09	2.11	0.952915	0.187983	*	0.130903	ATO5
3646670	1269	0.62	1.2	0.952694	0.223577	*	0.159317	PIR32
30515119	80	3.49	6.75	0.95166	0.724008	*	0.654604	CAALFM_C205310CA
3645987	1380	4.8	9.28	0.95109	7.04924e-05	*	2.62596e-05	LIP4
3640296	1965	5.99	11.58	0.951007	6.08817e-08	*	1.65913e-08	FGR17
30515311	81	16.92	32.71	0.951002	0.319202	*	0.240194	CAALFM_C503450WA
3636833	378	6.58	12.72	0.950939	0.0269363	*	0.0151361	CAALFM_C102950WA
3638475	1602	12.55	24.26	0.950892	9.39376e-13	*	1.81654e-13	DLD2
3645949	315	15.47	29.9	0.950672	0.00170107	*	0.00076154	CAALFM_C604400WA
30515421	144	3.42	6.61	0.950654	0.465266	*	0.376758	CAALFM_CR06220CA
30514999	408	30.77	59.47	0.950638	1.11164e-07	*	3.09014e-08	AUT7
3644721	570	64.65	124.95	0.950629	2.88119e-21	*	3.60626e-22	CAALFM_C104220CA
3641166	1401	7.69	14.86	0.950379	2.73016e-07	*	7.86502e-08	CAALFM_C404990CA
3646821	543	0.44	0.85	0.949959	0.570105	*	0.485816	CAALFM_C112720CA
3646715	1830	16.6	32.03	0.948241	1.09055e-18	*	1.55999e-19	SNG3
3646086	1491	39.8	76.64	0.945329	4.55816e-35	*	3.59974e-36	CAALFM_C600390WA
3648286	4701	72.94	140.19	0.942601	8.30647e-202	*	1.44401e-203	CAALFM_C702600CA
3639337	639	0.37	0.71	0.940294	0.570215	*	0.485816	CAALFM_C100190CA
3639734	690	84.81	162.62	0.939198	8.78665e-33	*	7.3901e-34	CAALFM_CR00090CA
3644713	786	150.03	287.56	0.938612	1.14036e-65	*	5.51302e-67	GPM2
3641543	1869	0.12	0.23	0.938599	0.569994	*	0.485816	KRE62
3637028	735	116.82	223.81	0.937987	9.60852e-48	*	5.82238e-49	CDC34
3645906	1434	44.02	84.33	0.937887	1.56337e-36	*	1.19582e-37	CAALFM_C701230CA
3637916	1821	7.33	14.04	0.937658	1.12548e-08	*	2.90314e-09	CAALFM_C402570CA
3645981	1152	8.93	17.08	0.935576	9.89395e-07	*	2.97146e-07	CST5
3636447	1515	38.86	74.32	0.935465	5.27484e-34	*	4.29672e-35	CRH12
3643189	2826	14.44	27.61	0.93512	3.47141e-24	*	3.85648e-25	IFF3
3639701	1662	109.57	209.25	0.933375	4.01717e-103	*	1.36344e-104	PCK1
3636926	1233	26.53	50.65	0.932938	4.19695e-19	*	5.83682e-20	CAALFM_C103120WA
3641369	381	0.33	0.63	0.932886	0.723876	*	0.654604	CAALFM_C703230CA
3635695	795	0.44	0.84	0.932886	0.465171	*	0.376758	CAALFM_C402210WA
3648348	1419	226.87	432.5	0.930834	1.08155e-179	*	2.09506e-181	GLK1
3643194	2604	20.99	39.99	0.929937	1.20483e-31	*	1.05722e-32	PRP13
3639368	2442	15.12	28.78	0.928608	1.28709e-21	*	1.58117e-22	CAALFM_C100530CA
3643774	402	0.31	0.59	0.928447	0.723213	*	0.654604	CAALFM_C501990WA
3635263	1248	121.03	230.09	0.926834	1.90824e-83	*	7.6456e-85	CMK1
3642239	705	37.81	71.79	0.925015	5.05315e-15	*	8.5251e-16	CAALFM_C306270CA
3636648	1791	27.79	52.69	0.922963	3.52913e-28	*	3.43564e-29	IRO1
3638355	600	14.94	28.3	0.921622	1.19774e-05	*	4.09492e-06	CAALFM_C303430CA
3640144	1005	64.34	121.85	0.921318	2.23151e-35	*	1.75122e-36	ECM4
3639339	1740	18.96	35.71	0.913369	1.35497e-18	*	1.94272e-19	LEU4
3646046	1131	47.04	88.55	0.912604	8.94546e-29	*	8.51596e-30	GLK4
3646230	3138	11.43	21.48	0.910169	3.3482e-20	*	4.40698e-21	CAALFM_C703480WA
3644060	1224	266.53	500.84	0.910052	9.94203e-172	*	2.04108e-173	EBP1
3636476	312	33.07	62.08	0.908606	1.10001e-05	*	3.7444e-06	CAALFM_C505510CA
3643015	1266	235.55	441.94	0.907817	2.41399e-156	*	5.3955e-158	CAALFM_C202930CA
3645366	1410	28.33	53.14	0.907468	8.22464e-22	*	1.00221e-22	CAALFM_C403600CA
3635722	1815	16.37	30.7	0.907184	1.34214e-16	*	2.10654e-17	CAALFM_C400840WA
3636912	1410	0.08	0.15	0.906891	0.723478	*	0.654604	CAALFM_C103470CA
3635250	1428	0.08	0.15	0.906891	0.723346	*	0.654604	CAALFM_C304730CA
3640570	312	37.7	70.63	0.905717	2.14562e-06	*	6.68552e-07	CAALFM_C300050CA
3641214	1542	0.15	0.28	0.900464	0.570437	*	0.485816	JEN2
3638388	1098	8	14.92	0.899176	1.7116e-05	*	5.9991e-06	CAALFM_C302990CA
3638337	1098	8	14.92	0.899176	1.71079e-05	*	5.9991e-06	CAALFM_C302900WA
3646981	1689	10.37	19.34	0.899172	5.04265e-10	*	1.18302e-10	HEX1
3646967	1632	15.8	29.42	0.896873	3.75682e-14	*	6.67396e-15	CAALFM_C503490CA
3643443	1833	6.31	11.73	0.894491	6.58606e-07	*	1.95183e-07	ABP2
3638869	2505	6.7	12.44	0.892753	1.37836e-09	*	3.31582e-10	ZCF9
3639875	1392	58.14	107.93	0.892493	1.46601e-41	*	1.01699e-42	PGA45
3642789	1266	13.53	25.11	0.8921	1.37931e-09	*	3.31582e-10	CEK1
3639020	1110	327.55	607.54	0.891264	1.82805e-181	*	3.48056e-183	CPR6
3647883	603	83.08	153.97	0.890076	9.62964e-25	*	1.04587e-25	CAALFM_C500100CA
3636414	828	15.01	27.81	0.88968	4.64161e-07	*	1.36251e-07	CAALFM_C504470CA
3642460	3630	21.87	40.48	0.888256	2.98185e-41	*	2.08828e-42	MHP1
3636984	1458	170.33	314.2	0.883351	5.32221e-123	*	1.4451e-124	CAALFM_C701650WA
3636981	735	8.21	15.1	0.879094	0.000741301	*	0.000315544	CAALFM_C701680CA
3636973	1355	1.43	2.63	0.879048	0.0738431	*	0.0459074	CAALFM_C702430CA
3641015	1455	1522.58	2797.81	0.87778	0	*	0	HXK2
3646236	981	0.12	0.22	0.874469	0.723081	*	0.654604	CAALFM_C703560WA
3643474	1020	23.76	43.55	0.874138	1.90661e-12	*	3.77218e-13	CAALFM_C207270WA
3639828	1794	12.35	22.61	0.87245	1.18615e-11	*	2.48228e-12	CAALFM_C301020WA
30515361	201	74.44	136.22	0.871789	1.39606e-06	*	4.26444e-07	CAALFM_C704340CA
3646034	2352	19.66	35.95	0.870728	3.29762e-23	*	3.8272e-24	ACE2
3639372	768	240.02	438.6	0.869751	1.20815e-85	*	4.74058e-87	CTA2
3636859	1590	6.54	11.95	0.869648	5.5377e-06	*	1.82359e-06	CAALFM_C103330CA
3639193	1692	10.61	19.36	0.867654	1.60523e-09	*	3.89082e-10	CAALFM_C602990WA
3636451	1242	2.45	4.47	0.867493	0.0199388	*	0.0109003	CAALFM_C504260WA
3638017	1044	2.94	5.36	0.866417	0.0199448	*	0.0109003	CAALFM_C701050WA
3638478	870	5.67	10.33	0.86542	0.00287678	*	0.00134408	CAALFM_C307330WA
3639332	2124	10.33	18.81	0.86466	2.25476e-11	*	4.8007e-12	ASM3
3635675	2058	16.6	30.22	0.86432	4.49498e-17	*	6.8541e-18	CAALFM_C400950CA
3644766	2736	6.29	11.45	0.864216	3.36725e-09	*	8.3791e-10	CAALFM_C104700CA
3640962	1164	7.48	13.61	0.863557	4.70185e-05	*	1.71882e-05	DIT2
30515457	85	51.14	93.03	0.863244	0.0738627	*	0.0459074	CAALFM_CR10460WA
3642253	1080	0.11	0.2	0.862496	0.723611	*	0.654604	CAALFM_C306660CA
3639532	2160	12.26	22.26	0.860495	2.25967e-13	*	4.20508e-14	CAALFM_C107050CA
3634819	1335	279.42	507.26	0.86029	6.63122e-173	*	1.33942e-174	URA1
3635243	1215	3.07	5.57	0.859439	0.0102116	*	0.00527148	CAALFM_C305080WA
3640086	1068	4.36	7.91	0.85935	0.00390894	*	0.00185934	CAALFM_CR01640CA
3639699	1617	4.9	8.88	0.857778	0.000115604	*	4.41364e-05	CAALFM_CR00220WA
3641001	1347	22.69	41.04	0.854974	7.37607e-15	*	1.25418e-15	CAALFM_CR04350CA
3635852	1659	0.47	0.85	0.854802	0.297899	*	0.221402	FMO1
3646146	1653	0.47	0.85	0.854802	0.297833	*	0.221402	ICL1
3647559	2397	38.42	69.31	0.851206	5.34917e-43	*	3.63106e-44	SLM2
3643182	2604	22.41	40.42	0.850927	1.20938e-27	*	1.19737e-28	CAALFM_CR03620CA
3646962	1854	93.3	168.09	0.849285	4.11878e-79	*	1.71843e-80	OFD1
3643314	3771	12.6	22.69	0.848633	1.08904e-22	*	1.2982e-23	NCR1
3645961	2373	52.01	93.45	0.845406	2.01576e-56	*	1.08464e-57	NAG6
3642992	2256	20.41	36.66	0.844931	1.36462e-21	*	1.68092e-22	CAALFM_C203140CA
3639534	1077	3.69	6.62	0.84321	0.00966634	*	0.0049564	RBT4
3641249	1350	54.19	97.18	0.842633	4.88049e-33	*	4.07246e-34	ASH1
3636916	546	503.36	902.55	0.842416	6.01445e-115	*	1.80234e-116	CAALFM_C103510CA
3646028	2115	1.73	3.09	0.836835	0.0130847	*	0.00689114	CAALFM_CR07250CA
3636975	2514	1.93	3.44	0.833808	0.00405347	*	0.00193345	CAALFM_C702420CA
3638865	1833	28.59	50.92	0.832722	1.46292e-23	*	1.67364e-24	CAALFM_C200540WA
3635830	4230	14.82	26.38	0.831899	2.21486e-28	*	2.14152e-29	MSB2
3648003	2640	20.04	35.67	0.831829	5.67903e-24	*	6.42182e-25	RGD3
3644853	1173	13.15	23.39	0.830829	1.36611e-07	*	3.8224e-08	CAALFM_CR06260WA
3643521	1398	34.12	60.51	0.826556	4.94119e-21	*	6.31556e-22	PRB1
3641566	2616	26.24	46.52	0.826083	3.01656e-30	*	2.77184e-31	ROT2
3646795	2130	68.33	121.1	0.825608	9.28607e-63	*	4.62766e-64	VTC4
3644935	2580	12.45	22	0.821358	1.62063e-14	*	2.79854e-15	GEF2
3637846	1548	130.55	229.22	0.81213	7.06372e-83	*	2.84186e-84	PGA38
3645986	702	101.66	178.23	0.809988	1.52835e-28	*	1.46003e-29	CAALFM_C604480CA
3637969	975	98.94	173.38	0.809312	5.93134e-39	*	4.3012e-40	CAALFM_C700190WA
3636550	933	2.57	4.5	0.808157	0.0649238	*	0.0398142	CAALFM_C302330CA
3637960	510	3.76	6.58	0.807355	0.111937	*	0.0728332	CAALFM_C700760CA
3642293	1995	30.89	54	0.80582	1.1642e-25	*	1.23745e-26	VRP1
3636421	1749	1.27	2.22	0.805731	0.0760029	*	0.0473508	CAALFM_C504940WA
3636438	786	31.45	54.96	0.805322	1.55535e-10	*	3.50212e-11	CAALFM_C504870WA
3641219	1158	43.26	75.59	0.805162	1.18007e-20	*	1.53175e-21	MET4
3646486	963	113.16	197.64	0.804511	2.76688e-43	*	1.84611e-44	CAF16
3645781	1512	8.81	15.38	0.803842	2.67759e-06	*	8.42288e-07	STB3
3642013	2952	11.38	19.86	0.803365	1.69573e-14	*	2.93384e-15	CAALFM_C112430WA
3647685	1206	87.8	153.05	0.80171	3.34175e-42	*	2.29054e-43	CAALFM_CR02570CA
3638921	1320	34.25	59.7	0.801627	1.17287e-18	*	1.67969e-19	CAALFM_CR10230WA
3647071	1440	168.48	293.21	0.799357	1.37624e-95	*	4.99e-97	COX15
3644918	2718	4.34	7.55	0.798782	1.21286e-05	*	4.15464e-06	OPT3
3638496	333	13.35	23.22	0.798528	0.0156039	*	0.00835478	CAALFM_C307590WA
3638898	1119	72.67	126.37	0.798222	3.30073e-32	*	2.83622e-33	MUQ1
3642285	924	59.53	103.46	0.797384	7.37713e-22	*	8.97714e-23	CAALFM_C306490WA
3636211	2238	20.23	35.14	0.796618	1.05933e-18	*	1.51358e-19	KIS2
3634870	1530	51.63	89.68	0.796577	1.50267e-31	*	1.32852e-32	CAALFM_C109650WA
3648237	840	28.89	50.15	0.795679	3.79947e-10	*	8.83816e-11	CAALFM_CR05460WA
3638805	1257	0.9	1.56	0.793549	0.231646	*	0.165987	CAALFM_C200860CA
3642124	2145	28.11	48.63	0.790763	3.68429e-24	*	4.11128e-25	CAALFM_CR08650CA
3637934	2694	25.34	43.64	0.784235	7.8823e-27	*	8.0389e-28	CAALFM_C403020WA
3648347	1341	12.65	21.78	0.783867	2.27026e-07	*	6.4725e-08	CAALFM_CR07160CA
3639326	2526	25.8	44.37	0.782213	1.71717e-25	*	1.83941e-26	VPS27
3635705	603	26.59	45.72	0.781942	1.11082e-06	*	3.36004e-07	CAALFM_C401240CA
3641794	2067	5.8	9.96	0.780093	1.64498e-05	*	5.74382e-06	GAT1
3639567	1656	27.97	48	0.779154	4.30278e-18	*	6.3117e-19	CAALFM_C106970CA
3640554	2850	2.2	3.77	0.777061	0.00236998	*	0.00109356	CAALFM_C300400CA
3637436	1092	1.35	2.31	0.774933	0.181455	*	0.125667	SAP99
3647088	1770	3.84	6.57	0.774787	0.00166489	*	0.000743412	CAALFM_CR09700WA
3640566	627	87.88	150.29	0.774142	5.0708e-20	*	6.73308e-21	CAALFM_C300120WA
3636822	2529	5.9	10.09	0.774139	1.60643e-06	*	4.94164e-07	CAALFM_C102680CA
3637834	2229	24.79	42.39	0.773966	3.1813e-21	*	3.99242e-22	CAALFM_C402620CA
3640214	453	27.88	47.67	0.773851	2.94979e-05	*	1.05733e-05	TRS20
3637433	1323	46.5	79.44	0.772635	4.45095e-23	*	5.23208e-24	AVT7
3646728	4689	3.08	5.26	0.772132	2.48083e-06	*	7.77518e-07	RBR3
3642963	1560	1.22	2.08	0.769702	0.121716	*	0.0802038	CAALFM_C407040WA
30515129	157	17.06	29.07	0.768913	0.121747	*	0.0802038	CAALFM_C205880WA
3637402	345	148.18	252.1	0.766645	4.50737e-17	*	6.88046e-18	ASR3
3643222	2211	14.83	25.22	0.76605	9.39829e-13	*	1.81586e-13	CAALFM_CR03690WA
3645329	5133	31.04	52.78	0.765863	1.02064e-58	*	5.39044e-60	PLD1
3639271	2226	0.2	0.34	0.765535	0.515635	*	0.426594	PGA60
3635283	1035	30.42	51.69	0.764865	5.92128e-12	*	1.21563e-12	CAALFM_C304130WA
3643503	1581	28.42	48.23	0.763024	8.67644e-17	*	1.34169e-17	OLE2
3648085	11481	9.68	16.42	0.762375	5.11756e-41	*	3.59246e-42	CAALFM_C406130WA
30515013	204	42.62	72.25	0.761467	0.00207395	*	0.000945296	CAALFM_C106870CA
3646427	1014	62.29	105.57	0.761127	1.2958e-22	*	1.54896e-23	CSH1
3646067	2562	44.78	75.84	0.760104	2.06769e-41	*	1.44122e-42	CPH2
3646948	1788	7.54	12.76	0.758992	9.61272e-06	*	3.24668e-06	CAALFM_C405350WA
3638448	1992	34.06	57.64	0.758992	1.12858e-24	*	1.23509e-25	CAALFM_C306710WA
30515265	138	19.47	32.93	0.75815	0.142831	*	0.0958672	CAALFM_C404110WA
3644476	747	132.04	223.26	0.75775	7.64453e-34	*	6.23966e-35	CCS1
3636431	2259	75.81	128.1	0.75681	1.30682e-60	*	6.66394e-62	CAALFM_C505440CA
3642256	366	44.75	75.61	0.756689	4.43226e-06	*	1.43535e-06	CAALFM_C306690CA
3637850	531	2579.63	4352.91	0.754816	0	*	0	AHP1
3648051	678	161.75	272.89	0.754554	5.85899e-37	*	4.42334e-38	TLO9
3636448	2964	622.64	1049.64	0.753424	0	*	0	PFK1
3642080	666	45.99	77.52	0.753248	5.13071e-11	*	1.11533e-11	CAALFM_CR08330WA
3639716	1104	0.41	0.69	0.750972	0.515738	*	0.426594	CDA2
3642607	1029	61.89	104.13	0.750608	3.69135e-22	*	4.44918e-23	RIB1
3634898	1374	29.02	48.74	0.748059	2.47071e-14	*	4.33602e-15	CAALFM_C109220WA
3641401	1248	3.43	5.76	0.74786	0.0198638	*	0.0108527	SSP96
3637774	975	15.55	26.11	0.747688	5.12026e-06	*	1.6785e-06	CAALFM_C502680WA
3645269	2640	25.35	42.53	0.746495	1.32765e-23	*	1.51668e-24	CAALFM_CR07190WA
3645277	1902	52.54	88.11	0.74589	1.82842e-34	*	1.47727e-35	CAALFM_CR06470WA
3646796	459	37.77	63.31	0.745193	2.3724e-06	*	7.42356e-07	CAALFM_C403370CA
3642344	3627	20.4	34.19	0.745005	4.81973e-26	*	5.107e-27	CAALFM_C208240WA
3636151	1560	4.59	7.69	0.744489	0.00208506	*	0.00095105	CAALFM_C112880CA
3635754	1641	34.69	58.11	0.744267	6.6333e-20	*	8.85172e-21	ECM3
3636654	2283	49.3	82.55	0.743681	1.33521e-38	*	9.74882e-40	CAALFM_C302160CA
3637326	2094	1.87	3.13	0.743124	0.0248212	*	0.013816	CAALFM_C204280WA
3646615	1920	7.47	12.47	0.739281	9.07229e-06	*	3.05514e-06	APG7
3639298	1557	21.33	35.6	0.738993	7.14329e-12	*	1.47596e-12	CAALFM_C100310WA
3638951	2061	129.45	215.98	0.738503	1.04559e-88	*	3.98156e-90	CTM1
3642915	1158	11.03	18.4	0.738273	3.76643e-05	*	1.3619e-05	CZF1
3635228	858	213.52	356.15	0.738114	4.69461e-59	*	2.45612e-60	PIN3
3647229	768	35.1	58.52	0.737459	1.68092e-09	*	4.08262e-10	CAALFM_C503810CA
3639229	1257	0.51	0.85	0.736966	0.426474	*	0.33899	SAP6
3638912	1623	24.08	40.1	0.735767	1.1908e-13	*	2.17854e-14	CAALFM_C200740CA
3635631	3591	13.91	23.14	0.734266	2.40436e-17	*	3.6344e-18	ZCF27
3648063	2379	47.5	79.01	0.734108	1.08026e-37	*	8.06616e-39	CAALFM_C400070CA
3647178	1935	18.32	30.47	0.73397	1.7498e-12	*	3.45324e-13	CAALFM_C110420CA
3636475	759	494.26	821.07	0.732235	5.32105e-117	*	1.55051e-118	CTA24
3643342	2304	22.24	36.94	0.732027	1.45618e-17	*	2.1915e-18	CAALFM_C114040WA
3644072	5571	5.22	8.66	0.730317	1.62303e-10	*	3.66526e-11	SPO72
3637386	4191	62.65	103.93	0.730226	3.50142e-86	*	1.36231e-87	PAN1
3638944	1572	10.74	17.8	0.728883	2.21932e-06	*	6.92252e-07	CAALFM_CR10770WA
3634810	1743	81	134.13	0.727638	1.31992e-45	*	8.36966e-47	ERO1
3646570	1245	6.61	10.94	0.726891	0.00136143	*	0.000599794	CAALFM_C206510WA
3636969	2055	7.07	11.69	0.725493	1.28931e-05	*	4.43788e-06	CAALFM_C701960WA
30515389	1017	18.12	29.95	0.724973	1.09243e-06	*	3.2972e-07	CAALFM_CR03260WA
3641128	5244	9.92	16.38	0.723523	1.17832e-17	*	1.76357e-18	SRB8
3642828	2754	26.02	42.95	0.723037	1.56554e-23	*	1.79363e-24	AGO1
3640247	1992	13	21.45	0.722466	3.94352e-09	*	9.83268e-10	POX1
30514973	192	302.18	498.41	0.721925	8.08668e-15	*	1.37902e-15	CAALFM_C102770WA
3645787	1380	9.68	15.96	0.721382	3.76296e-05	*	1.36002e-05	CAALFM_C208960CA
3635215	1449	18.87	31.1	0.72082	1.93232e-09	*	4.71882e-10	CAALFM_C304790WA
3638032	462	23.86	39.28	0.719201	0.000371812	*	0.000151556	CAALFM_C700420CA
3636183	1080	47.79	78.67	0.719105	1.30913e-16	*	2.05256e-17	DOS2
3645638	1734	10.8	17.76	0.7176	8.8192e-07	*	2.63262e-07	CAALFM_C303760WA
3644852	900	6.09	10.01	0.716928	0.0102586	*	0.00529916	CAALFM_CR06250WA
3645464	1050	11.14	18.3	0.716094	0.000157132	*	6.10056e-05	CAALFM_C204480WA
3646954	1857	55.35	90.88	0.71538	2.68618e-32	*	2.29926e-33	GAP5
3635268	750	53.92	88.53	0.715346	7.44451e-13	*	1.42851e-13	CAALFM_C304920CA
3640379	2547	8.37	13.74	0.715082	1.37546e-07	*	3.85312e-08	CAALFM_CR01090WA
3635281	2559	19.93	32.69	0.713908	1.38903e-16	*	2.18474e-17	MBP1
3645112	780	1.33	2.18	0.712902	0.351822	*	0.269866	CAALFM_CR03440WA
3642562	1683	168.08	275.42	0.712485	2.95768e-86	*	1.14586e-87	PGM2
3645772	2007	58.8	96.32	0.712019	1.25683e-36	*	9.5719e-38	CAALFM_C400590CA
3640407	1497	27.15	44.45	0.711231	3.63918e-13	*	6.85058e-14	HSE1
3636529	1113	460.47	753.76	0.710998	1.61116e-152	*	3.76114e-154	DES1
3644459	927	255.08	417.44	0.710619	4.39712e-70	*	2.002e-71	PHO15
3640759	993	26.5	43.35	0.71004	9.83692e-09	*	2.51786e-09	CAALFM_C108240CA
3644100	2154	4.53	7.41	0.709962	0.000568711	*	0.000238124	FAA2-1
3645461	2904	22.23	36.33	0.708653	1.94698e-20	*	2.5401e-21	CAALFM_C204360WA
3639184	894	59.6	97.35	0.707869	2.09318e-16	*	3.32344e-17	AYR2
3635184	1257	0.9	1.47	0.707819	0.298213	*	0.221734	AFP99
3645784	4215	3.46	5.65	0.707479	1.81665e-05	*	6.38536e-06	PGA55
3635673	534	71.9	117.39	0.707246	1.15173e-11	*	2.40642e-12	CAALFM_C402110WA
3635739	3774	28.72	46.86	0.706301	1.71079e-33	*	1.41905e-34	SLA1
3636186	495	11.66	19.01	0.705191	0.0136801	*	0.00722508	CAALFM_C113950CA
3640600	1053	55.01	89.65	0.70461	1.05154e-17	*	1.56512e-18	CAALFM_C300010CA
3639547	6822	6.3	10.26	0.703607	6.96133e-14	*	1.26088e-14	BPH1
3648315	1797	6.26	10.19	0.702919	0.000256361	*	0.000102502	FGR28
3647135	399	5.88	9.57	0.702703	0.141962	*	0.095213	CAALFM_C600630WA
3643482	1242	81.88	133.26	0.702661	2.52085e-30	*	2.30382e-31	TPK2
3645432	555	28.47	46.33	0.702504	2.23869e-05	*	7.9355e-06	CAALFM_C101840CA
3641175	2505	4.45	7.24	0.702184	0.000256255	*	0.000102502	ATG1
3644102	1506	7.73	12.57	0.701444	0.000207424	*	8.16302e-05	CAALFM_C209280CA
3639866	2919	10.64	17.29	0.70044	3.91417e-10	*	9.11146e-11	CAALFM_C105900WA
3637875	1947	91.24	148.17	0.699515	1.70391e-52	*	9.45052e-54	ABP1
3642103	1254	32.53	52.81	0.69904	1.17353e-12	*	2.27906e-13	CAALFM_CR08290WA
3645037	2172	28.52	46.29	0.698727	5.56915e-19	*	7.82816e-20	CAALFM_C400260WA
3639345	1047	6.4	10.38	0.697663	0.00659949	*	0.00325932	CAALFM_C100820WA
3641258	3570	13.99	22.68	0.697025	1.58565e-15	*	2.60424e-16	SGS1
3641252	1212	26.26	42.57	0.69697	4.80277e-10	*	1.12515e-10	CAALFM_C210680WA
3646130	1734	10.35	16.77	0.696252	3.53833e-06	*	1.13004e-06	CAALFM_C104560WA
3642572	1401	23.47	38.01	0.695561	2.35817e-10	*	5.38788e-11	CAALFM_CR02670CA
3645022	1443	14.84	24.03	0.695346	4.16337e-07	*	1.21661e-07	MEP2
3642503	1020	77.96	126.11	0.693877	4.26346e-23	*	5.00462e-24	CAALFM_C105540CA
3639720	468	41.51	67.05	0.691778	4.05951e-06	*	1.30724e-06	CAALFM_CR00270CA
3641937	981	54.03	87.14	0.689574	1.63902e-15	*	2.69732e-16	CAALFM_CR09440CA
3648056	2403	63.49	102.39	0.689474	5.21055e-44	*	3.38168e-45	CNH1
3636423	2529	15.63	25.19	0.688533	3.73532e-12	*	7.54486e-13	CAALFM_C504960WA
3636469	1290	1.57	2.53	0.688373	0.165929	*	0.113376	CAG1
30515222	124	13	20.93	0.687061	0.351898	*	0.269866	SNR52
3638396	1518	31.11	50.01	0.684838	5.56909e-14	*	9.99486e-15	CAALFM_C303070WA
3636168	1629	21.8	35.04	0.684675	8.433e-11	*	1.85414e-11	TGL99
3642955	3141	13.8	22.17	0.683941	4.35208e-13	*	8.24302e-14	CAALFM_C407220CA
3643119	1362	5.13	8.24	0.683686	0.00651664	*	0.00321624	CAALFM_C703780CA
3644117	2145	1.65	2.65	0.683526	0.0597408	*	0.0363588	IFF8
3643344	1509	42.36	68.03	0.683468	1.80328e-18	*	2.59744e-19	CAALFM_C114060WA
3642282	1086	0.63	1.01	0.680932	0.463231	*	0.374496	GLG2
3639252	1068	21.15	33.89	0.680202	4.61868e-07	*	1.35502e-07	RAV2
3642962	891	20.19	32.32	0.678786	9.14928e-06	*	3.08258e-06	YDC1
3644457	1683	42.15	67.45	0.678286	4.27181e-20	*	5.64388e-21	ALG9
3638426	924	82.31	131.69	0.678006	5.75596e-21	*	7.38554e-22	PNP1
3644119	3750	15.57	24.91	0.677956	5.3029e-17	*	8.13872e-18	HYR3
3637837	876	68.49	109.47	0.67657	1.2287e-16	*	1.91832e-17	CAALFM_C403200CA
3634912	3444	23.61	37.73	0.676314	4.14286e-23	*	4.8562e-24	PFK26
3647478	1062	2.46	3.93	0.675871	0.119901	*	0.0787294	TES15
3638375	2232	3.18	5.08	0.675802	0.00602667	*	0.00295746	CAALFM_C302570WA
3646561	306	1831.55	2923.95	0.674854	2.20502e-130	*	5.73158e-132	CAALFM_C206570CA
3639218	678	0.52	0.83	0.6746	0.62495	*	0.547038	CAALFM_C602760WA
3639359	747	13.81	22.04	0.674411	0.00112578	*	0.000490756	IHD2
3644028	2265	11.34	18.09	0.673772	6.5338e-08	*	1.78598e-08	CAALFM_C600890WA
3647796	1482	47.81	76.26	0.673614	9.01965e-20	*	1.21108e-20	FGR51
3648276	759	48.35	77.09	0.673028	2.13316e-10	*	4.86318e-11	CAALFM_C204300CA
3646976	510	77.76	123.96	0.672775	8.48753e-11	*	1.86754e-11	CAALFM_C503570WA
3646661	2865	28.34	45.16	0.672206	1.13452e-22	*	1.35429e-23	BBC1
3640153	2073	33.5	53.36	0.671598	2.05485e-19	*	2.8033e-20	PRK1
3638793	582	32.92	52.43	0.671428	8.35578e-06	*	2.8014e-06	CAALFM_C201250WA
3638940	2769	99.06	157.6	0.669893	9.40628e-74	*	4.09578e-75	PTP3
3645626	528	36.4	57.9	0.669625	9.58135e-06	*	3.2345e-06	CAALFM_C303860WA
3634849	1851	54.57	86.77	0.669088	1.95204e-27	*	1.93588e-28	CAALFM_C109850CA
3639672	4458	6.63	10.54	0.668794	6.89694e-09	*	1.75278e-09	BNR1
3641342	687	164.66	261.65	0.668148	3.70955e-29	*	3.51302e-30	CAALFM_C703200CA
3640571	3195	9.91	15.74	0.667479	2.33305e-09	*	5.72448e-10	CAALFM_C300030CA
3646070	2832	36.19	57.46	0.666967	6.86625e-28	*	6.7412e-29	STV1
3641773	1572	8.96	14.22	0.666351	0.000109638	*	4.17496e-05	ARO9
3637980	645	44.16	70.07	0.666057	4.75146e-08	*	1.27912e-08	CAALFM_C700240WA
3646657	513	8.13	12.9	0.666044	0.0446499	*	0.0263168	CAALFM_C107650WA
3642238	999	168.6	267.49	0.66588	1.3252e-43	*	8.7542e-45	CAALFM_C306280WA
3639344	1800	9.65	15.3	0.664931	1.55222e-05	*	5.39422e-06	CAALFM_C100830WA
30515080	201	564.02	894.2	0.664851	9.78579e-24	*	1.10981e-24	TLO4
3643943	459	18.23	28.85	0.662257	0.00547487	*	0.00266764	CAALFM_C210330CA
3647404	3951	25.34	40.1	0.662186	5.76218e-27	*	5.82896e-28	MYO5
3642062	624	488.38	771.57	0.659793	2.87005e-74	*	1.2402e-75	RIB3
3645229	2370	22.21	35.08	0.659439	1.92134e-14	*	3.34644e-15	CAALFM_C207390CA
3645318	3366	26.84	42.37	0.658658	3.97271e-24	*	4.44628e-25	CAALFM_C111730WA
30515371	165	2903.53	4569.82	0.654329	2.75733e-87	*	1.05454e-88	CAALFM_CR00910WA
3640266	2157	31.08	48.9	0.653848	9.48147e-18	*	1.40809e-18	OPT8
3638524	2247	37.3	58.66	0.653201	6.78678e-22	*	8.23628e-23	TCC1
3643965	978	33.69	52.95	0.65231	5.39841e-09	*	1.35943e-09	CAALFM_C209980WA
3640408	1179	5.15	8.09	0.651567	0.0153104	*	0.00818246	OYE22
3637905	1362	33.82	53.09	0.650563	3.02376e-12	*	6.05754e-13	CRH11
3635197	1197	1.51	2.37	0.650339	0.225886	*	0.161336	SAP3
3641008	2826	35.86	56.25	0.649478	4.63662e-26	*	4.89762e-27	IFF9
3637394	7416	3.43	5.38	0.649398	1.85002e-07	*	5.24376e-08	CHK1
3637371	2889	25.78	40.43	0.649174	2.10158e-19	*	2.87054e-20	CAALFM_C203760CA
3643485	2766	2.75	4.31	0.648256	0.00666946	*	0.0033005	ZCF10
3635664	1329	23.01	36.06	0.648138	2.04941e-08	*	5.40514e-09	CAALFM_C401960CA
3641368	2163	25.67	40.2	0.647112	1.43786e-14	*	2.47816e-15	CAALFM_C703240WA
3644594	1713	24.28	37.99	0.645851	4.4297e-11	*	9.58546e-12	CAALFM_C102210WA
3642092	651	146.62	228.96	0.643014	1.02637e-22	*	1.22179e-23	VPS21
3634804	3501	2.6	4.06	0.642968	0.00311531	*	0.00146585	CAALFM_C109340CA
3644776	1161	129.92	202.73	0.641936	2.17234e-36	*	1.67601e-37	ERG3
3639498	2502	37.22	58.07	0.641715	2.3551e-23	*	2.72162e-24	NPR1
3646714	1662	20.81	32.44	0.640497	3.15854e-09	*	7.83882e-10	SNG4
3643199	2127	0.68	1.06	0.640458	0.290568	*	0.215376	CAALFM_CR03480WA
3636180	648	2.06	3.21	0.639929	0.319869	*	0.240908	CAALFM_C112870CA
3648245	516	131.03	204.16	0.639803	6.6382e-16	*	1.06937e-16	CAALFM_CR05440WA
3643121	1098	325.31	506.83	0.639687	4.27167e-84	*	1.70443e-85	CAALFM_C704210CA
3644452	1491	170.11	264.77	0.638272	2.19729e-60	*	1.12411e-61	CAALFM_C110840CA
3637750	2283	6.45	10.03	0.636951	0.00016442	*	6.3917e-05	GYP8
3645788	543	20.17	31.36	0.636714	0.00198099	*	0.000899316	CAALFM_C208950WA
3641168	447	6.26	9.73	0.636277	0.147974	*	0.0998826	CAALFM_C404950WA
3643438	1515	5056.95	7851.37	0.634677	0	*	0	CDC19
3636858	1509	8.31	12.9	0.634451	0.000609	*	0.0002558	EHD3
3640751	1047	199.16	309.07	0.634006	2.20012e-48	*	1.31862e-49	ADH2
3645417	2106	8.27	12.82	0.632437	4.32809e-05	*	1.57431e-05	ZCF24
3646831	2079	5.49	8.51	0.632353	0.0011622	*	0.000507598	CAALFM_C112700WA
3638997	1914	9.06	14.03	0.630932	4.94822e-05	*	1.81216e-05	HMI1
3635609	1734	0.64	0.99	0.629357	0.376577	*	0.292034	CAALFM_C400990WA
3635861	1113	203.67	314.96	0.628935	9.93568e-52	*	5.60938e-53	ZRT2
3637413	1716	17.54	27.12	0.628708	6.94955e-08	*	1.90077e-08	DFG16
3636637	489	1.23	1.9	0.627341	0.556231	*	0.468192	CAALFM_C302250CA
3645360	1503	1.12	1.73	0.627273	0.264194	*	0.192853	CAALFM_C403710CA
3640513	585	47.68	73.61	0.626518	5.64789e-07	*	1.67005e-07	CAALFM_C300520WA
3646088	3231	18.24	28.15	0.626029	1.80349e-14	*	3.13222e-15	SRO77
3640755	1461	835.56	1289.12	0.625571	1.15487e-274	*	1.33842e-276	OLE1
3640941	1530	257.47	397.22	0.625534	2.57473e-89	*	9.7618e-91	QDR1
3647960	3261	29.94	46.17	0.624882	3.4732e-23	*	4.04248e-24	CAALFM_C301180CA
3643132	408	29.87	46.06	0.624817	0.00165265	*	0.00073685	CAALFM_C704120WA
3634902	690	165.57	255.2	0.624187	2.04256e-25	*	2.19474e-26	CAALFM_C110280CA
3641634	1482	0.76	1.17	0.622437	0.376496	*	0.292034	CAALFM_C601810WA
3641539	1446	0.39	0.6	0.621488	0.556122	*	0.468192	CAALFM_C500510WA
3637937	660	95.71	147.14	0.620448	2.67713e-14	*	4.7027e-15	GST2
3636480	2112	26.93	41.4	0.620417	1.23498e-13	*	2.2614e-14	CAALFM_C504320CA
3645979	2514	85.87	132	0.620312	5.18602e-49	*	3.05666e-50	CAALFM_C604650WA
3644411	702	13.77	21.16	0.619811	0.00457402	*	0.00220598	FGR16
3643414	2238	22.31	34.28	0.619677	4.3316e-12	*	8.79228e-13	CRK1
3643765	2871	13.74	21.1	0.618861	8.34994e-10	*	1.97413e-10	PIKA
3638030	1791	20.27	31.12	0.618496	5.17414e-09	*	1.29867e-09	CAALFM_C700610CA
3644912	1020	13.83	21.23	0.618303	0.000453698	*	0.000187413	CAALFM_CR02260CA
3646820	1008	13.44	20.63	0.618211	0.000609374	*	0.000256058	RVS162
3643014	1686	290.76	446.19	0.617829	2.85462e-108	*	9.26334e-110	MET1
3646840	906	229.99	352.81	0.61732	3.02e-45	*	1.925e-46	CAALFM_C404330CA
3638876	1641	4471.49	6854.86	0.616372	0	*	0	HGT7
3635776	1809	23.2	35.56	0.616131	3.55094e-10	*	8.23654e-11	HEX3
3635199	1788	9.78	14.99	0.616094	7.58685e-05	*	2.83502e-05	CAALFM_C305250CA
3645657	1032	42.86	65.69	0.616042	1.83757e-10	*	4.168e-11	CAALFM_C303930WA
3640147	4539	9.19	14.08	0.615511	3.03278e-10	*	6.98946e-11	UGT51C1
3640293	783	7.82	11.98	0.615387	0.0275721	*	0.015539	CAALFM_C603880WA
3640711	4473	21.1	32.32	0.615184	9.0095e-22	*	1.09934e-22	CDR4
3634896	2070	14.2	21.75	0.615124	1.9511e-07	*	5.53996e-08	LYS142
3646144	4194	14.84	22.72	0.614472	1.05917e-14	*	1.81497e-15	TUS1
3640436	3678	8.03	12.29	0.614013	1.66172e-07	*	4.69354e-08	HYR4
3639303	852	113.15	173.09	0.613286	4.2295e-21	*	5.3639e-22	RCA1
3646418	2610	9.73	14.88	0.612863	1.50551e-06	*	4.61872e-07	CAALFM_C103960CA
3638852	1545	99.47	152.09	0.612592	7.89271e-34	*	6.46836e-35	SMF3
3643739	1590	15.25	23.3	0.611521	3.32167e-06	*	1.05755e-06	RIM21
3645560	390	125.45	191.52	0.610383	2.084e-10	*	4.7442e-11	CAALFM_C205550WA
3646142	522	4.35	6.64	0.610168	0.218722	*	0.155314	CAALFM_C104470CA
3642782	3927	5.31	8.1	0.60921	1.52238e-05	*	5.28548e-06	IFF5
3645886	2910	15.97	24.36	0.60915	5.41776e-11	*	1.18043e-11	CAALFM_C602140WA
3644777	2964	20.29	30.88	0.605904	9.00916e-14	*	1.64223e-14	SYG1
3644126	1323	99.54	151.48	0.605779	2.75694e-28	*	2.67478e-29	CAALFM_C500800CA
3638540	1008	18759.5	28542.3	0.605477	0	*	0	TDH3
3645339	1707	71.85	109.27	0.604837	1.53372e-26	*	1.58196e-27	GAD1
3639200	2055	68.51	104.14	0.604138	2.18183e-30	*	1.99038e-31	GLC3
3645345	1521	75.56	114.83	0.603805	9.37805e-25	*	1.01699e-25	CAALFM_C111610CA
3640752	474	28.54	43.34	0.602714	0.00128507	*	0.000564452	CAALFM_C108340CA
3641150	2850	8.12	12.33	0.602621	6.8648e-06	*	2.27766e-06	CAALFM_C404660CA
30515055	534	4.69	7.12	0.602289	0.199091	*	0.13966	CAALFM_C111570WA
3646630	1410	0.56	0.85	0.602036	0.494654	*	0.406124	STE2
3636553	1608	41.54	63.04	0.601766	9.46827e-15	*	1.61776e-15	MEP1
3642041	1380	1.14	1.73	0.601738	0.309076	*	0.230886	CAALFM_C112000CA
3637920	3084	2.57	3.9	0.601706	0.0113893	*	0.00593224	RGT1
3643949	4152	19.32	29.31	0.601298	8.64338e-18	*	1.27933e-18	CAALFM_C210050WA
3639032	777	25.59	38.82	0.60122	5.43079e-05	*	2.00148e-05	CAALFM_CR10020CA
3634881	735	3.32	5.03	0.599375	0.199044	*	0.13966	CAALFM_C110240CA
3637883	384	139.01	210.57	0.599111	8.10579e-11	*	1.78086e-11	CAALFM_C402340WA
3640201	2004	10.64	16.11	0.598458	2.01128e-05	*	7.09608e-06	CAALFM_C101710WA
3645333	3891	27.51	41.65	0.59836	3.94573e-23	*	4.61206e-24	CTA3
3645889	1671	9.21	13.94	0.597957	0.000371492	*	0.000151364	CAALFM_C602160WA
3635756	1842	29.66	44.83	0.595946	4.45959e-12	*	9.05946e-13	CAALFM_C202420CA
3637056	2841	930.2	1405.29	0.595255	0	*	0	PFK2
3647389	4539	7.19	10.86	0.59496	9.76499e-08	*	2.70154e-08	CDR11
3643328	315	186.06	280.93	0.594443	2.97525e-11	*	6.3889e-12	CAALFM_C114480WA
3643912	1482	17.76	26.8	0.593601	2.76474e-06	*	8.7245e-07	CAALFM_C208620WA
3643925	1752	14.18	21.39	0.593079	5.30445e-06	*	1.74239e-06	CAALFM_C210230WA
3639196	1959	35.84	54.03	0.59219	4.91702e-15	*	8.2873e-16	CAALFM_C603300CA
3642800	891	4.12	6.21	0.591949	0.109877	*	0.0712744	PGA41
3639003	2406	13.55	20.38	0.588861	1.71451e-07	*	4.84832e-08	CAALFM_CR10590WA
3639719	1224	16.03	24.11	0.588857	6.83632e-05	*	2.54438e-05	CAALFM_CR00280CA
3646562	1560	2.58	3.88	0.588686	0.0920718	*	0.0585052	GIT1
3645032	693	22.37	33.64	0.588612	0.000595023	*	0.000249634	CAALFM_C400210WA
3647970	2163	14.75	22.18	0.588544	2.48936e-07	*	7.126e-08	CAALFM_C604140CA
3643881	702	10.45	15.71	0.58818	0.021846	*	0.0120334	CAALFM_C208750WA
3641620	444	2.47	3.71	0.586908	0.443323	*	0.355392	CAALFM_C601490CA
3640949	810	449.85	675.13	0.585721	1.9948e-69	*	9.14832e-71	PDX3
3635687	1839	0.12	0.18	0.584963	0.783383	*	0.7245	HGT17
3647784	2676	30.05	45.06	0.584482	1.07022e-16	*	1.66204e-17	KIC1
3640595	537	138.92	208.21	0.583785	1.71977e-14	*	2.97828e-15	CAALFM_C300150WA
3645192	1875	23.9	35.82	0.583755	1.07886e-09	*	2.56854e-10	CAALFM_C207640WA
3644136	2322	31.26	46.83	0.583115	4.4914e-15	*	7.5625e-16	FGR32
3639381	942	44.14	66.1	0.582564	8.05953e-09	*	2.05358e-09	MOB2
30515171	354	75.63	113.24	0.582353	1.34056e-05	*	4.6276e-06	CAALFM_C300620CA
3642990	2022	12.79	19.15	0.582328	5.04728e-06	*	1.64872e-06	CAALFM_C203150CA
3644471	516	85.34	127.74	0.581916	6.84045e-09	*	1.73729e-09	GPX3
3636790	603	6.06	9.07	0.581785	0.126017	*	0.083413	CAALFM_C102380CA
3642923	1782	33.18	49.64	0.581189	2.55873e-12	*	5.10898e-13	CAALFM_C406740CA
3638305	1713	8.23	12.31	0.580866	0.00103622	*	0.000448798	FUR4
3638519	1569	26.86	40.14	0.579581	5.19375e-09	*	1.30446e-09	POS5
3646809	792	1.89	2.82	0.577309	0.359595	*	0.2769	MOH1
3642471	2109	141.37	210.54	0.574618	9.31712e-57	*	4.9825e-58	PRD1
3645282	792	7	10.42	0.573928	0.0543749	*	0.032742	CAALFM_CR06430WA
3635777	1299	19.58	29.14	0.57362	1.03111e-05	*	3.4945e-06	OPI1
3642986	2787	7.71	11.47	0.573063	4.71372e-05	*	1.72394e-05	LIG4
3643459	3381	9.23	13.73	0.572929	7.02062e-07	*	2.08294e-07	CDC15
3647908	1155	119.36	177.52	0.572662	4.56687e-26	*	4.81638e-27	PGA52
3640988	798	16.63	24.73	0.572474	0.00210957	*	0.000962578	CAALFM_CR04460CA
3648142	303	16.63	24.72	0.571891	0.0884638	*	0.0560222	CAALFM_CR04680CA
3642120	2673	28.64	42.56	0.571467	3.23666e-15	*	5.40694e-16	CAALFM_CR08430WA
3639489	567	5.44	8.08	0.570749	0.174442	*	0.120059	CAALFM_C107080WA
3640093	1497	3.07	4.55	0.567628	0.0809462	*	0.0507924	HNM3
3635744	2343	18.08	26.78	0.566761	9.64413e-09	*	2.46532e-09	CAALFM_C201680CA
3646662	2862	9.2	13.62	0.566021	7.87099e-06	*	2.62714e-06	IST2
3642582	492	3.67	5.43	0.565172	0.325448	*	0.245918	CAALFM_CR02780WA
3639304	522	11.22	16.6	0.565111	0.0569464	*	0.0344884	CAALFM_C100090WA
3637346	1281	11.43	16.91	0.565051	0.00124524	*	0.00054531	CAALFM_C203490CA
3643486	1503	2.68	3.96	0.563267	0.110847	*	0.072032	CAALFM_C207240CA
3642037	2169	6.85	10.12	0.563033	0.00105503	*	0.000457472	BUL4
3639005	402	11.04	16.31	0.563017	0.110875	*	0.072032	CAALFM_CR10610CA
3646062	894	21.4	31.58	0.5614	0.00024852	*	9.9079e-05	CAALFM_C600240CA
3639286	972	135.4	199.79	0.561257	1.0762e-23	*	1.22408e-24	CAALFM_C100420WA
3646138	369	57.87	85.36	0.560745	0.000211402	*	8.33008e-05	CAALFM_C104440WA
3646071	2421	26.57	39.18	0.560319	1.94954e-12	*	3.86358e-13	CAALFM_C600310WA
3637841	1029	2.32	3.42	0.559872	0.242905	*	0.175101	CAALFM_C403160CA
3646150	2841	16.45	24.22	0.558111	2.76052e-09	*	6.81446e-10	VPS16
3637849	798	48.73	71.68	0.55676	1.46209e-07	*	4.10546e-08	CAALFM_C402420CA
3637798	6276	19.97	29.36	0.556018	3.74747e-23	*	4.37412e-24	CAALFM_C503140CA
3648188	2685	19.93	29.26	0.553988	2.50995e-10	*	5.74712e-11	MIH1
3647527	1986	27.9	40.96	0.553951	1.42915e-10	*	3.19666e-11	CAALFM_C104960CA
3636832	519	60.83	89.29	0.553716	4.35252e-06	*	1.4052e-06	CAALFM_C102940CA
3641381	1035	36.03	52.86	0.552978	2.70664e-07	*	7.79278e-08	DUG3
3644873	1128	5.42	7.95	0.552662	0.0500877	*	0.0299448	CAALFM_CR06020WA
3636878	1443	95.32	139.72	0.551688	3.21755e-24	*	3.56914e-25	COQ6
3642141	1029	84.76	124.2	0.55121	1.62213e-15	*	2.66684e-16	CAALFM_CR08550WA
3641637	1137	15.63	22.89	0.5504	0.000526249	*	0.000218864	RAD18
3643223	3546	9.69	14.19	0.550306	6.43736e-07	*	1.90669e-07	CAALFM_CR03700CA
3647858	2268	6.83	10	0.550043	0.00115535	*	0.00050403	PTP2
30515179	267	121.71	178.11	0.549321	1.20027e-05	*	4.10756e-06	CAALFM_C301780CA
3647081	1254	5840.68	8544.19	0.548807	0	*	0	PGK1
3639197	2118	35.17	51.44	0.548545	1.37411e-13	*	2.523e-14	CAALFM_C603310WA
3645967	1242	14.16	20.7	0.54781	0.000595237	*	0.000249822	DAC1
3643202	1710	0.65	0.95	0.547488	0.467294	*	0.378864	CAALFM_CR03510WA
30515012	294	268.76	392.58	0.546668	2.56051e-12	*	5.11678e-13	CAALFM_C106840CA
3643935	3135	2	2.92	0.545968	0.0479954	*	0.0285668	CAALFM_C210130WA
3638802	651	9.53	13.91	0.545574	0.0570859	*	0.0345918	CAALFM_C200280CA
3636609	633	0.74	1.08	0.545434	0.669097	*	0.593768	CAALFM_C301230CA
3648061	627	47.4	69.17	0.545259	1.02415e-05	*	3.46754e-06	CAALFM_C400060WA
3634906	1035	5.38	7.85	0.545086	0.0681077	*	0.0419584	CAALFM_C110310WA
3643311	1983	108.41	158.18	0.545069	1.14366e-36	*	8.6721e-38	MDG1
3646803	2727	0.24	0.35	0.544321	0.587833	*	0.503648	HWP2
3644045	984	82.01	119.59	0.544225	5.20763e-14	*	9.32028e-15	HAL21
3637861	1821	31.6	46.08	0.544216	1.5605e-10	*	3.51888e-11	CAALFM_C402690WA
3636489	1053	15035.7	21920.8	0.543906	0	*	0	ADH1
3638047	1659	0.94	1.37	0.543443	0.378268	*	0.293784	HGT13
3644402	1158	6.54	9.53	0.543186	0.0313053	*	0.017814	ASR1
30515313	255	3813.59	5554.05	0.54239	1.5309e-133	*	3.90328e-135	PGA56
3638350	1101	425.89	620.1	0.54202	2.09328e-76	*	8.80286e-78	CCP1
3636144	897	90.8	132.18	0.54174	5.87507e-14	*	1.05732e-14	CAALFM_C113270WA
3634786	909	76.06	110.62	0.540402	5.7762e-12	*	1.18489e-12	YMC2
3637392	2091	19.46	28.29	0.53978	1.16001e-07	*	3.22652e-08	CAALFM_C203340WA
3648391	606	2591.01	3765.1	0.539174	1.83444e-241	*	2.42972e-243	CAALFM_C106190CA
3641921	1020	14.61	21.23	0.539148	0.0021431	*	0.000978586	THI13
3648346	2313	48.07	69.85	0.539123	4.37425e-19	*	6.09064e-20	SCT1
3643297	780	65.93	95.78	0.538789	4.80181e-09	*	1.20045e-09	CAALFM_C114430CA
3645123	969	78.63	114.22	0.538664	5.05214e-13	*	9.6526e-14	CAALFM_CR03120WA
3638990	2463	15.25	22.15	0.538497	3.78533e-07	*	1.10176e-07	YTA6
3635185	519	2.3	3.34	0.538214	0.467199	*	0.378864	CAALFM_C304210WA
3640305	666	302.61	439.33	0.537845	7.60865e-32	*	6.60088e-33	SBA1
3640114	3099	8.13	11.8	0.53746	3.78438e-05	*	1.36902e-05	CAALFM_CR01720WA
3641782	3132	31.51	45.73	0.537331	4.93384e-17	*	7.53962e-18	CAALFM_C405610CA
3636826	888	6.45	9.36	0.537209	0.0711485	*	0.0440084	CAALFM_C102730WA
3636156	1557	2.44	3.54	0.536868	0.145061	*	0.0976762	CAALFM_C112930CA
3636571	1899	17.04	24.72	0.536753	3.03531e-06	*	9.62858e-07	CAALFM_C301510WA
3640292	672	3.13	4.54	0.53653	0.309857	*	0.231726	PGA61
3635779	2346	36.45	52.85	0.535985	9.08872e-15	*	1.5514e-15	SMP2
30515185	177	1.69	2.45	0.535759	0.783524	*	0.7245	CAALFM_C302200WA
3642050	489	25.6	37.11	0.535664	0.0071572	*	0.00357386	CAALFM_C112140WA
3636163	510	521.06	754.64	0.534339	4.03318e-40	*	2.87798e-41	CAALFM_C113190WA
3641199	1287	64.3	93.08	0.533652	5.85364e-14	*	1.05249e-14	KIN3
30515067	213	1.32	1.91	0.533035	0.783103	*	0.7245	CAALFM_C112940CA
3637766	1443	14.22	20.57	0.53262	0.000295281	*	0.000118846	CAALFM_C502500CA
3644432	1317	66.88	96.74	0.532538	9.8102e-15	*	1.6778e-15	UBA4
3637355	1014	52.86	76.46	0.532529	2.69207e-09	*	6.63212e-10	HYM1
3637878	1569	22.66	32.77	0.532228	1.29058e-06	*	3.9273e-07	CAALFM_C402920WA
3640104	342	1.48	2.14	0.532014	0.668972	*	0.593768	CAALFM_CR01510CA
3643144	1482	146.24	211.36	0.531364	1.0461e-34	*	8.3653e-36	CAALFM_C703860WA
3635694	2418	0.09	0.13	0.530515	0.782963	*	0.7245	ZCF25
3644107	453	0.54	0.78	0.530515	0.783664	*	0.7245	CAALFM_C209340WA
3644425	534	0.45	0.65	0.530515	0.782683	*	0.7245	CAALFM_C110980WA
3634817	2547	19.03	27.48	0.530106	1.16531e-08	*	3.01166e-09	CAALFM_C110090CA
3647093	2142	28.36	40.95	0.530006	1.49212e-10	*	3.34986e-11	WAL1
3645966	747	31.81	45.88	0.528385	0.000141009	*	5.42324e-05	NAG1
3642281	3291	67.08	96.75	0.528379	1.50587e-35	*	1.17927e-36	CAALFM_C306440WA
3644061	639	21.29	30.69	0.527593	0.00512711	*	0.00248546	DDR48
3640209	1248	46.7	67.3	0.527184	6.67831e-10	*	1.57449e-10	CAALFM_C101210WA
3641133	1500	21.72	31.3	0.527139	4.89164e-06	*	1.59464e-06	CAALFM_C404750WA
3636126	2085	32.5	46.83	0.526993	1.70375e-11	*	3.60778e-12	CAALFM_C113810WA
3640196	1383	106.03	152.75	0.5267	2.5236e-23	*	2.92052e-24	ISN1
3645964	1482	48.22	69.46	0.526551	6.15409e-12	*	1.26546e-12	HXK1
3643307	2679	13.18	18.98	0.52613	1.63558e-06	*	5.03672e-07	CAALFM_C114250CA
3645194	1788	0.25	0.36	0.526069	0.669222	*	0.593768	CAALFM_C207620WA
3641631	657	79.98	115.16	0.525929	1.06698e-08	*	2.74872e-09	CTA1
3635162	1428	80.11	115.28	0.525088	2.42856e-18	*	3.51418e-19	CAALFM_C305150WA
3640122	2721	27.03	38.89	0.524838	2.41458e-12	*	4.80918e-13	CAALFM_CR01770CA
3637350	741	48.67	70.02	0.524734	2.55451e-06	*	8.02724e-07	PGA33
3646497	2139	63.53	91.39	0.524598	9.08581e-22	*	1.11015e-22	CAALFM_C108540CA
3635752	1776	14.24	20.48	0.524267	6.67505e-05	*	2.48104e-05	CAALFM_C202180WA
3637442	2085	6.97	10.02	0.523652	0.00296141	*	0.00138755	BMT8
3641162	1857	4.55	6.54	0.523424	0.0273767	*	0.0154016	CSR1
3643334	333	26.69	38.33	0.522175	0.0354559	*	0.020393	CAALFM_C114550CA
3637949	3285	7.53	10.8	0.52031	8.4845e-05	*	3.19714e-05	CAALFM_C701070CA
3639369	1539	288.78	413.99	0.519625	6.54853e-67	*	3.12248e-68	TUP1
3645144	1065	25.16	36.05	0.518867	5.84909e-05	*	2.16242e-05	CAALFM_CR03340CA
3643187	303	132.6	189.95	0.518539	3.50139e-06	*	1.1165e-06	CAALFM_CR03870WA
3636209	1227	0.37	0.53	0.518467	0.669347	*	0.593768	CAALFM_C113590WA
3646493	1323	9061.74	12979	0.518317	0	*	0	ENO1
30514986	762	54.83	78.53	0.518278	5.12027e-07	*	1.51065e-07	CAALFM_C104430CA
3635584	537	274.52	393.12	0.518059	2.21876e-21	*	2.75508e-22	CAALFM_C401760WA
3642633	1605	19.49	27.91	0.518048	1.13118e-05	*	3.86176e-06	GIT2
3641645	7707	9.63	13.79	0.518015	3.0066e-12	*	6.01818e-13	FMP27
3638423	3000	12.51	17.91	0.517684	1.21033e-06	*	3.67106e-07	CAALFM_C303150WA
3637382	2643	9.73	13.92	0.516648	7.16725e-05	*	2.67348e-05	SSY1
3645344	894	19.74	28.24	0.516618	0.00146357	*	0.000647702	CAALFM_C111620WA
3641140	1503	8.86	12.67	0.516038	0.00575602	*	0.00281702	CAALFM_C404670CA
3644046	1053	9.92	14.18	0.515446	0.0163196	*	0.00878124	CAALFM_C600980CA
3648275	1209	396.88	567.05	0.514773	3.90349e-70	*	1.77079e-71	ERG10
3642938	4305	21.91	31.3	0.514573	5.14826e-15	*	8.69408e-16	CAALFM_C407130WA
3640281	5673	9.34	13.34	0.514264	6.34192e-09	*	1.60333e-09	ALS9
3641192	2913	20.5	29.27	0.513799	7.88762e-10	*	1.86352e-10	RAD1
3638033	3444	9.22	13.16	0.513321	9.93865e-06	*	3.3617e-06	CAALFM_C700410CA
3635603	2838	4.5	6.42	0.512648	0.00704843	*	0.00351138	OPT6
3645568	2952	34.13	48.67	0.511992	1.07225e-15	*	1.73974e-16	PNG2
3641933	2115	11.27	16.06	0.510984	0.000175876	*	6.86034e-05	CAALFM_CR09410WA
3643941	2028	86.85	123.75	0.510831	2.3691e-26	*	2.46716e-27	ACS1
3639362	2385	9.41	13.4	0.509966	0.000286945	*	0.000115396	CAALFM_C100570CA
3634787	1050	37.76	53.74	0.509138	1.39272e-06	*	4.25194e-07	CAALFM_C108760WA
3641776	8208	9.72	13.83	0.508773	1.21924e-12	*	2.37186e-13	CAALFM_C405590WA
3641136	2217	34.82	49.48	0.506929	5.39608e-12	*	1.10423e-12	BAS1
3644994	1305	1.64	2.33	0.506634	0.323443	*	0.244082	CAALFM_C400290CA
3643800	1017	22.15	31.46	0.506212	0.000381414	*	0.00015566	CAALFM_C209590CA
3644842	1893	1	1.42	0.505891	0.35713	*	0.274588	CAALFM_CR06100CA
3642079	903	30.56	43.38	0.505386	8.22651e-05	*	3.0972e-05	ATS1
3646406	4968	13.45	19.09	0.505211	1.51987e-10	*	3.4172e-11	BNI4
3646702	627	20.8	29.51	0.50462	0.00935712	*	0.0047901	CAALFM_CR05880WA
3638943	387	79.46	112.71	0.504315	6.68375e-05	*	2.48538e-05	CAALFM_CR10760CA
3644012	1203	403.26	571.54	0.503144	1.89203e-67	*	8.92764e-69	ILV5
3640089	1872	0.12	0.17	0.5025	0.783243	*	0.7245	PTR2
3640972	2772	18.02	25.52	0.502029	5.06933e-08	*	1.36805e-08	CAALFM_CR04120CA
3639539	926	5.31	7.52	0.502021	0.125028	*	0.0826342	CYK3
3638891	474	46.63	66	0.501208	0.00076097	*	0.000324672	CAALFM_C200940WA
3644030	2691	50.21	71.03	0.500454	1.06473e-19	*	1.43844e-20	CAALFM_C600910CA
3643511	2397	8.35	11.81	0.500161	0.000825611	*	0.000354302	AFT2
3648295	1062	8.64	12.22	0.500141	0.0271816	*	0.0152784	CAALFM_C403990CA
3636988	1980	14.3	20.22	0.499768	6.31416e-05	*	2.34272e-05	KCH1
3636392	2343	35.45	50.09	0.498737	2.05199e-12	*	4.0768e-13	GRR1
3643784	1053	16.83	23.77	0.498107	0.00214161	*	0.000977552	IPK2
3640565	2460	60.15	84.95	0.498049	3.05361e-21	*	3.82712e-22	SEC6
3641922	906	221.02	312.02	0.497462	2.40152e-27	*	2.40152e-28	SCO1
3646694	1515	10.42	14.71	0.497442	0.003685	*	0.00174793	CAALFM_CR05770WA
3646696	1029	29.28	41.33	0.497274	4.89067e-05	*	1.79028e-05	CAALFM_CR05750WA
3635641	1197	47.17	66.55	0.496569	1.47406e-08	*	3.8511e-09	CAALFM_C402100CA
3648186	2436	11.25	15.87	0.496377	9.08056e-05	*	3.42776e-05	CAALFM_C300790WA
3635233	1347	104.13	146.83	0.495761	1.11735e-19	*	1.51508e-20	MCA1
3636119	2256	22.03	31.06	0.495588	9.3961e-08	*	2.59326e-08	SEC2
3643955	2046	2.49	3.51	0.495325	0.118835	*	0.0779902	CAALFM_C210300CA
30515453	294	80.01	112.78	0.495259	0.00096659	*	0.000416882	CAALFM_CR09460CA
3642655	780	148	208.46	0.494173	7.48857e-16	*	1.20759e-16	TFS1
3642946	2061	32.67	46.01	0.493981	5.1258e-10	*	1.20337e-10	VID21
3640726	3672	11.96	16.84	0.493675	5.46453e-07	*	1.61493e-07	IRE1
3646514	2079	24.91	35.06	0.493101	6.09585e-08	*	1.66223e-08	CAALFM_C405970WA
3637719	1755	23.93	33.68	0.493072	1.29517e-06	*	3.94342e-07	CAALFM_C502560CA
3638803	708	45.36	63.84	0.49304	3.91476e-05	*	1.41878e-05	CAALFM_C200270CA
3643761	1800	20.78	29.23	0.492254	5.37899e-06	*	1.76866e-06	HIP1
3645955	1452	17.45	24.54	0.491908	0.000223625	*	8.83764e-05	CAALFM_C604510CA
3639361	930	24.59	34.57	0.491449	0.000556438	*	0.000232064	CAALFM_C100580WA
3642053	2199	10.53	14.8	0.491092	0.000413897	*	0.00017015	CAALFM_C112120WA
3636177	354	11.72	16.47	0.490868	0.19738	*	0.138232	CAALFM_C112840WA
3642333	1536	13.62	19.14	0.490864	0.000876193	*	0.000377024	RAD57
3640184	2274	6.86	9.64	0.490825	0.00429171	*	0.00205988	CAALFM_C101290CA
3646073	1740	442.48	621.77	0.490769	3.20968e-102	*	1.09469e-103	GNP1
3641103	4938	15.24	21.41	0.490422	4.43788e-11	*	9.6105e-12	ZDS1
3636586	1596	29.33	41.2	0.490267	3.68572e-07	*	1.07032e-07	CAALFM_C301800CA
3647468	2133	14.34	20.14	0.490019	4.55417e-05	*	1.66106e-05	MRR2
3640138	618	127.14	178.42	0.488859	9.97409e-11	*	2.20784e-11	CAALFM_CR01430WA
3646528	9252	7.79	10.93	0.488598	1.26969e-10	*	2.83368e-11	VPS13
3643961	1434	46.37	65.06	0.488579	1.22766e-09	*	2.935e-10	CMK2
3638923	1146	754.24	1058.04	0.488299	1.03196e-111	*	3.22914e-113	FDH3
3638406	1755	104.11	146.01	0.487959	1.11894e-24	*	1.22269e-25	SLD1
3644068	1242	97.86	137.21	0.487594	1.45202e-16	*	2.28862e-17	SGT1
3636801	1695	2.04	2.86	0.487446	0.216664	*	0.153709	PUT4
3638924	846	1.22	1.71	0.487115	0.548633	*	0.460252	CAALFM_CR09940WA
3646050	2718	22.24	31.14	0.485612	6.98786e-09	*	1.77704e-09	MNL1
3636130	1530	0.15	0.21	0.485427	0.782823	*	0.7245	DAL7
3637789	315	257.77	360.82	0.485195	4.37736e-10	*	1.02187e-10	CAALFM_C502330WA
3640742	2319	102.34	143.25	0.485165	1.37761e-31	*	1.21339e-32	GCS1
3637889	3738	41.39	57.93	0.485028	4.26274e-21	*	5.41312e-22	MSN5
3642806	2373	21.34	29.86	0.484654	1.47964e-07	*	4.15964e-08	SEC3
3643808	1716	32.22	45.08	0.484531	4.28787e-08	*	1.15006e-08	LEU42
3641356	1392	7.07	9.89	0.48426	0.0299578	*	0.0169877	LIP5
3635276	2307	16.5	23.08	0.484177	6.08444e-06	*	2.00968e-06	CAALFM_C304360WA
3637011	765	72.45	101.3	0.483577	7.92577e-08	*	2.1704e-08	CAALFM_C701720WA
3635275	894	3.72	5.2	0.483209	0.238198	*	0.171155	CAALFM_C304350CA
3643016	558	73.4	102.6	0.483179	6.29067e-06	*	2.08092e-06	CAALFM_C202920WA
3635146	861	14.67	20.49	0.482051	0.014352	*	0.00761084	VAM3
3642958	1203	46.17	64.48	0.481896	5.82782e-08	*	1.58335e-08	CAALFM_C407200CA
3645416	624	32.58	45.5	0.48188	0.00181161	*	0.000815226	CAALFM_C102020WA
3635140	1275	18.46	25.78	0.48185	0.000559407	*	0.00023358	CAALFM_C304260WA
3636578	1272	1.59	2.22	0.481533	0.372336	*	0.288252	CAALFM_C302060WA
3639221	2298	16.13	22.52	0.48146	9.4208e-06	*	3.17718e-06	CAALFM_C602630CA
3636922	2418	22.54	31.46	0.481031	6.02311e-08	*	1.63841e-08	ORC1
3639275	2022	0.38	0.53	0.479993	0.612237	*	0.53439	CAALFM_C603090WA
3646960	1329	9.73	13.57	0.479909	0.0125517	*	0.00658962	CAALFM_C405440CA
3647651	2982	5.35	7.46	0.479637	0.00492277	*	0.00238314	CAALFM_C702670WA
30515337	234	35.71	49.78	0.479238	0.0781225	*	0.0488136	CAALFM_C601940WA
3644870	1293	11.23	15.65	0.478805	0.00816358	*	0.0041345	CAALFM_CR06010WA
3635252	1833	7.83	10.91	0.478567	0.00816091	*	0.0041345	CAALFM_C304750WA
3643791	453	68.63	95.59	0.47802	0.000138938	*	5.3367e-05	CAALFM_C209680WA
3639706	441	90.89	126.55	0.477514	1.38119e-05	*	4.77472e-06	CAALFM_CR00160CA
3639849	1104	37.06	51.59	0.477229	5.11584e-06	*	1.6762e-06	HAC1
3638040	2916	71.09	98.96	0.477199	7.03217e-27	*	7.16024e-28	CAALFM_C700340CA
3641380	519	61.29	85.29	0.476725	0.000106834	*	4.0611e-05	CAALFM_C703030WA
3642006	1029	16.58	23.07	0.476574	0.00430919	*	0.00206898	CAALFM_C111890WA
3641138	1695	30.66	42.66	0.476526	1.92586e-07	*	5.4651e-08	GYP1
3635816	1767	25.53	35.52	0.476438	1.36135e-06	*	4.14942e-07	CAALFM_C202500WA
3639673	1857	50.14	69.75	0.476231	1.66224e-12	*	3.27494e-13	CAALFM_CR00060CA
3645005	1665	12.2	16.97	0.476105	0.00157053	*	0.000697378	FRP1
3640741	1863	139.94	194.55	0.475333	6.13886e-33	*	5.13266e-34	SMI1
3636942	921	14.16	19.68	0.474909	0.0141234	*	0.0074779	DPP3
3639270	1401	7.85	10.91	0.474887	0.0236937	*	0.0131414	CAALFM_C603050CA
3637871	5364	26.79	37.22	0.474383	7.74811e-19	*	1.09808e-19	UBR1
3634880	4326	10.69	14.85	0.474201	8.54952e-07	*	2.5507e-07	CAALFM_C110230CA
3639491	2055	46.7	64.85	0.473684	9.65944e-13	*	1.86952e-13	PCL7
3641370	3318	23.06	32.02	0.473581	1.85724e-10	*	4.21876e-11	ZCF29
3644456	1797	15.74	21.85	0.473198	0.000174016	*	6.78202e-05	CAALFM_C107260CA
3638459	4776	15.9	22.07	0.47306	2.01596e-10	*	4.58264e-11	CAALFM_C307680WA
3638353	3144	41.71	57.89	0.472921	4.285e-17	*	6.51972e-18	CAALFM_C303410CA
3642298	1107	17.61	24.43	0.472259	0.0023445	*	0.00107909	CAALFM_C207760WA
3645647	861	0.93	1.29	0.472068	0.612354	*	0.53439	CAALFM_C303690WA
3639261	2991	14.91	20.67	0.471258	1.81384e-06	*	5.60968e-07	CAALFM_C603180CA
3643226	1719	7.78	10.78	0.470515	0.0127558	*	0.00670526	CAALFM_CR03730CA
3636951	2124	1579.55	2188.46	0.470402	0	*	0	HSP90
3639336	348	19.2	26.6	0.47032	0.110903	*	0.072087	CAALFM_C100200CA
3637938	2307	43.26	59.93	0.470245	4.81999e-13	*	9.17714e-14	CAALFM_C700830CA
3641115	2547	0.39	0.54	0.469485	0.548741	*	0.460252	FAV1
3647146	1845	9.47	13.11	0.469231	0.00403937	*	0.00192606	CAALFM_C600540WA
3642234	4707	2.63	3.64	0.468876	0.0157915	*	0.00848142	ALS7
3640937	2331	40.01	55.36	0.468483	3.56907e-12	*	7.19724e-13	CAALFM_CR04180CA
3643021	1242	757.55	1048.08	0.468336	2.37947e-111	*	7.48508e-113	RNR21
3646286	2421	6.48	8.96	0.467505	0.00694755	*	0.00345192	CAALFM_C604300WA
3643742	1374	18.06	24.96	0.46682	0.000615053	*	0.000258648	CAALFM_C501920CA
3643024	3912	24.59	33.97	0.466189	1.62419e-12	*	3.1946e-13	HYU1
30515241	93	17.23	23.79	0.465433	0.612005	*	0.53439	CAALFM_C401620CA
3647094	1209	16.34	22.56	0.465359	0.0025749	*	0.00119537	CAALFM_CR09610CA
3639731	2181	16.71	23.07	0.465306	2.4584e-05	*	8.7428e-06	CAALFM_CR00110WA
3643031	2154	65.55	90.49	0.465163	1.35629e-17	*	2.03444e-18	CAALFM_C202770WA
3647101	2169	123.42	170.37	0.465095	2.18621e-32	*	1.86407e-33	CAALFM_CR09530CA
3644011	690	3.55	4.9	0.464963	0.350022	*	0.267906	GPX1
3639185	810	1	1.38	0.464668	0.612121	*	0.53439	CAALFM_C603280WA
3635180	2685	24.73	34.11	0.463933	8.07603e-09	*	2.05912e-09	CAALFM_C304420WA
3641639	2526	46.39	63.93	0.462679	1.16945e-14	*	2.00588e-15	SEC12
3637818	3432	10.37	14.29	0.46259	3.23016e-05	*	1.16318e-05	CAALFM_C503000CA
3641894	825	7.54	10.39	0.462559	0.11461	*	0.0748572	CAALFM_CR09040WA
3636590	2838	23.1	31.82	0.462041	1.14625e-08	*	2.95862e-09	BRO1
3641892	1152	203.44	280.01	0.460875	2.17227e-27	*	2.16148e-28	CAALFM_CR09010CA
3641614	1086	1.25	1.72	0.46048	0.510542	*	0.421028	CAALFM_C601680CA
3636412	942	65.85	90.6	0.460328	6.03062e-08	*	1.64145e-08	YUH2
3644930	2670	22.73	31.27	0.460182	4.90556e-08	*	1.32141e-08	CAALFM_CR02390WA
3641641	1794	24.64	33.89	0.459857	4.39418e-06	*	1.42083e-06	ATG15
3641885	906	18.83	25.89	0.459362	0.00648805	*	0.00320106	CAALFM_CR09190CA
3644699	918	21.56	29.63	0.458701	0.00322683	*	0.00152099	CAALFM_C104110WA
3636188	1659	15.61	21.45	0.458507	0.000563641	*	0.000235628	HPC2
3643158	996	55.58	76.37	0.45844	3.60772e-07	*	1.04648e-07	HLJ1
3644475	2466	29.66	40.75	0.458281	2.26288e-09	*	5.5448e-10	SOG2
3641726	2256	81.7	112.2	0.457665	6.90008e-22	*	8.3852e-23	CHS4
3634825	342	147.48	202.53	0.457616	4.65937e-06	*	1.51352e-06	CAALFM_C109770WA
3638005	795	270.02	370.8	0.457575	2.53553e-24	*	2.8042e-25	RVS161
3642625	1593	72.18	99.1	0.457286	6.32375e-14	*	1.14121e-14	CAALFM_C501090CA
3643914	1059	12.76	17.51	0.456551	0.0165115	*	0.00889542	GTR1
3639257	1224	17.79	24.41	0.456406	0.00191206	*	0.000865174	CAALFM_C603150CA
3647748	2451	49.55	67.97	0.456013	1.04429e-14	*	1.78773e-15	CAALFM_C300850CA
3640175	6765	10.16	13.93	0.455295	7.04063e-09	*	1.79163e-09	CCH1
3641389	2304	26.17	35.88	0.455266	8.48573e-08	*	2.33498e-08	IFM1
3642130	540	49.63	68	0.454322	0.000800757	*	0.000342708	ARF1
3635856	2112	1	1.37	0.454176	0.386212	*	0.301488	CAALFM_C202550CA
30515032	177	10.15	13.9	0.453605	0.510644	*	0.421028	CAALFM_C108960WA
3639374	312	449.26	615.22	0.453552	1.89131e-14	*	3.291e-15	CAALFM_C100020CA
3642260	1068	46.13	63.17	0.453534	2.17578e-06	*	6.7831e-07	CAALFM_C306400CA
3637334	1833	27.01	36.96	0.452471	1.72826e-06	*	5.33642e-07	CAALFM_C204130WA
3638413	3642	13.5	18.47	0.452224	1.64369e-06	*	5.06442e-07	CAALFM_C302760CA
3634800	2886	9.93	13.58	0.451618	0.000320264	*	0.00012959	VPS41
3637713	1281	6.15	8.41	0.451519	0.077518	*	0.0483846	PDE1
3640761	3438	22.24	30.39	0.45044	1.77278e-09	*	4.32042e-10	MED15
3643298	1350	175.06	239.16	0.450127	1.90947e-26	*	1.97586e-27	GDI1
3641385	3363	10.98	15	0.450084	4.04057e-05	*	1.46571e-05	SFI1
3638967	1704	47.18	64.44	0.449781	9.34083e-10	*	2.21458e-10	CHT3
3648242	1065	3.09	4.22	0.449636	0.280883	*	0.207314	CSP1
3639315	1326	32.23	44.01	0.449427	1.21384e-05	*	4.16e-06	CAALFM_C100470CA
3642647	741	127.71	174.38	0.449363	6.95792e-11	*	1.52291e-11	CAALFM_C501290CA
3637794	1794	171.66	234.39	0.449357	2.53626e-34	*	2.05336e-35	CAALFM_C502380WA
3643886	726	24	32.77	0.449341	0.0076589	*	0.00385608	PEX17
3641190	2331	8.73	11.92	0.449331	0.00293997	*	0.00137701	FGR29
3639660	2274	11.34	15.48	0.448985	0.000767256	*	0.000327608	CAALFM_CR00600CA
3636118	5199	18.3	24.98	0.44893	1.61771e-11	*	3.41486e-12	BNI1
3640070	1230	225.03	307.15	0.448826	1.70485e-30	*	1.54396e-31	MET2
3635649	1434	17.44	23.8	0.448562	0.00100245	*	0.000433176	CAALFM_C402040WA
3639226	843	20.87	28.47	0.448012	0.00727906	*	0.00364676	CAALFM_C602680WA
3646847	642	6.21	8.47	0.447769	0.241083	*	0.173628	CAALFM_C404270WA
3639183	858	90.23	123.03	0.447331	4.25934e-09	*	1.06342e-09	CAALFM_C603260WA
3641602	1242	80.88	110.27	0.447185	1.13905e-11	*	2.37806e-12	CAALFM_C601420CA
3647476	2445	16.09	21.93	0.446741	2.74188e-05	*	9.80086e-06	CAALFM_C205910WA
3640556	1356	141.36	192.66	0.446683	2.64078e-21	*	3.2966e-22	GLO3
3636834	1788	43.1	58.74	0.446655	2.7405e-09	*	6.75596e-10	CAALFM_C102960CA
3641729	2721	8.71	11.87	0.446575	0.00138407	*	0.00061	ASE1
3643819	771	18.3	24.93	0.446039	0.0181124	*	0.00981786	CAALFM_C209480WA
3641935	2775	5.72	7.79	0.445608	0.00977402	*	0.00502132	BGL22
3638445	1275	10.78	14.68	0.445495	0.0181068	*	0.00981786	RRD1
3638509	1830	34.78	47.36	0.445411	8.16612e-08	*	2.24298e-08	CAALFM_C306940WA
3634839	753	123.99	168.73	0.444493	1.55212e-10	*	3.49226e-11	FGR41
3641730	1617	49.8	67.75	0.444075	1.60564e-09	*	3.89448e-10	CAALFM_C305970CA
3644788	2127	13.29	18.08	0.444054	0.000481858	*	0.000199604	TCO89
3645409	1875	17.91	24.36	0.443749	0.000137512	*	5.27966e-05	HOL4
30515143	564	33.02	44.91	0.443697	0.00712984	*	0.00355902	RHO2
3645633	2100	17	23.12	0.443607	8.10073e-05	*	3.04448e-05	RAD53
3643224	903	11.54	15.69	0.443202	0.0458323	*	0.0271048	CAALFM_CR03710CA
3642597	501	51.27	69.7	0.443044	0.00154555	*	0.000685262	CAALFM_CR03000CA
3639009	1089	41.03	55.75	0.442293	1.20457e-05	*	4.12426e-06	CAALFM_CR09750CA
3639324	1623	192.86	262.05	0.442288	1.27395e-33	*	1.04827e-34	CCT8
3639209	2511	29.91	40.64	0.442272	5.79834e-09	*	1.46111e-09	NAB3
3635706	411	41.29	56.09	0.441951	0.0124705	*	0.00654288	CAALFM_C401230CA
3637845	999	34.88	47.37	0.441574	0.000134381	*	5.15498e-05	CAALFM_C402450WA
3644408	906	86.69	117.73	0.441545	5.23487e-09	*	1.31565e-09	NIT3
3641900	504	170.9	232.09	0.441532	2.21728e-09	*	5.4294e-10	CAALFM_CR09340WA
3639283	3837	12.27	16.66	0.441253	4.88256e-06	*	1.59087e-06	CAALFM_C100920WA
3644719	1287	177.14	240.51	0.441207	1.9038e-24	*	2.09292e-25	CDC3
3647294	1389	5.06	6.87	0.441173	0.0943496	*	0.0601088	CAALFM_CR04860CA
3639358	1002	14.89	20.21	0.440726	0.0154532	*	0.00826902	CAALFM_C100860WA
3638879	2103	44.34	60.18	0.440675	9.44232e-11	*	2.08544e-11	UBP13
3641618	1221	103.56	140.54	0.440514	5.70502e-14	*	1.02483e-14	OYE23
3636989	1227	14.34	19.46	0.440467	0.00794303	*	0.00400702	CAALFM_C702220CA
3640271	1539	5.49	7.45	0.440434	0.067384	*	0.0414456	CAALFM_C603990CA
3647473	1734	1.74	2.36	0.4397	0.309674	*	0.231538	CAALFM_C205860CA
3637815	2517	20.32	27.52	0.43758	2.52299e-06	*	7.91984e-07	DAP2
3634946	1140	11.12	15.06	0.437565	0.0273331	*	0.0153726	AOX1
3645561	1017	26.29	35.57	0.436147	0.00107391	*	0.000466014	CAALFM_C205560WA
3636990	393	3.15	4.26	0.435502	0.568484	*	0.483682	CAALFM_C702210WA
3636483	864	54.61	73.84	0.435237	1.12924e-05	*	3.85324e-06	CAALFM_C504360CA
3638991	5187	89.83	121.44	0.434974	7.58617e-49	*	4.49644e-50	RPO21
3647446	1464	15.38	20.79	0.434834	0.00275768	*	0.0012857	CAALFM_C503940CA
3648053	1047	203.58	275.18	0.43478	4.79077e-22	*	5.7981e-23	CAALFM_C400020WA
3637432	702	102	137.84	0.434425	6.1498e-08	*	1.67796e-08	CAALFM_C203260WA
3638004	492	225.64	304.76	0.433651	2.4371e-11	*	5.20506e-12	CAALFM_C700030WA
3643174	921	62.84	84.86	0.433401	1.11044e-06	*	3.35706e-07	UFE1
3647671	1728	2.26	3.05	0.432486	0.24866	*	0.180196	GPT1
3645744	1320	18.75	25.28	0.431106	0.00181942	*	0.000819944	CAALFM_C400560CA
3643434	417	14.13	19.05	0.43103	0.173904	*	0.119631	CAALFM_C205390CA
3638466	3594	90.79	122.31	0.429937	1.62267e-33	*	1.34327e-34	SLK19
3637824	1593	22.03	29.67	0.429535	0.000191063	*	7.49386e-05	CAALFM_C503040WA
3646075	2586	17.8	23.97	0.429353	1.32593e-05	*	4.57052e-06	PKH3
3645200	1704	11.65	15.68	0.428596	0.00568083	*	0.0027774	CAALFM_C207440CA
3639212	2436	14.57	19.61	0.428589	0.000154989	*	6.0071e-05	CAALFM_C602720CA
3647713	2970	18.69	25.15	0.428292	1.56329e-06	*	4.80116e-07	CAALFM_C209460CA
3636656	1218	24.09	32.41	0.428005	0.000725181	*	0.000308202	CAALFM_C302140CA
3644554	1092	15.89	21.37	0.427468	0.0109913	*	0.00570128	CAALFM_C111280WA
3639845	798	42.94	57.71	0.426499	0.000305268	*	0.00012332	ATO2
3647754	882	75.54	101.52	0.426451	2.67092e-07	*	7.66784e-08	AYR1
3635249	2598	14.7	19.75	0.426036	9.17598e-05	*	3.46834e-05	CAALFM_C304720CA
3639306	1089	347.6	466.54	0.424573	1.54461e-36	*	1.17892e-37	MVD
3642617	1416	22.34	29.94	0.422445	0.000517217	*	0.000214936	AUR1
3634775	3300	11.03	14.78	0.422213	0.000155222	*	6.01872e-05	ARG81
3636897	1221	19.59	26.25	0.4222	0.00284546	*	0.00132804	SPP1
3648111	4827	52.88	70.84	0.421842	1.70362e-25	*	1.82209e-26	CAALFM_C204870CA
3647041	1602	24.96	33.43	0.421525	7.25764e-05	*	2.7096e-05	CAALFM_C501590WA
3637776	2505	25.27	33.84	0.421304	4.73398e-07	*	1.39041e-07	CTA7
3647067	1257	400.02	535.6	0.421084	1.1353e-47	*	6.91704e-49	SUN41
30515264	216	237.35	317.74	0.420831	7.07393e-05	*	2.6375e-05	CAALFM_C403960WA
3637806	1749	116.26	155.63	0.420765	4.51759e-20	*	5.98356e-21	GAP1
3636428	1770	209.55	280.41	0.420243	1.1467e-35	*	8.94202e-37	ILV3
3637333	1689	75.88	101.53	0.420114	5.28169e-13	*	1.00999e-13	CHS5
3643802	1305	6.04	8.08	0.419807	0.103732	*	0.0667388	CAALFM_C209810CA
3636487	2154	15.69	20.98	0.419169	0.000330772	*	0.000134061	RIM13
3642025	1881	7.86	10.51	0.419161	0.0215124	*	0.0118247	CAALFM_C112070CA
3635181	1581	1.84	2.46	0.418953	0.351116	*	0.268976	DAL8
3635650	2154	1.9	2.54	0.418829	0.264619	*	0.193207	CAALFM_C401220CA
3647073	1944	10.17	13.59	0.418226	0.0073733	*	0.00370008	CAALFM_C600710WA
3635203	2826	11.54	15.41	0.417224	0.000440704	*	0.000181754	CAALFM_C305290CA
3643501	1155	63.75	85.07	0.416225	1.07631e-07	*	2.98658e-08	CAALFM_C207070WA
3643299	1353	134.79	179.86	0.416161	1.42798e-17	*	2.1467e-18	CAALFM_C114450CA
3635841	1617	16.71	22.29	0.415685	0.00168587	*	0.000754456	CAALFM_C201420CA
3639732	2262	67.24	89.67	0.415306	5.71792e-15	*	9.67502e-16	EPL1
3643480	7449	17.33	23.11	0.415246	4.62612e-13	*	8.7927e-14	TOR1
3637022	2067	20.07	26.76	0.415037	7.64138e-05	*	2.85666e-05	CAALFM_C702110WA
3642131	2154	39.98	53.3	0.414857	6.32922e-09	*	1.59907e-09	CAALFM_CR08710WA
3647458	2553	44.94	59.89	0.414315	1.50779e-11	*	3.17784e-12	NUP159
3647646	1917	16.06	21.4	0.414139	0.00076268	*	0.000325528	CAALFM_C702630WA
3642939	2622	16.88	22.49	0.413969	4.18169e-05	*	1.51967e-05	MSH2
3640765	1584	18.63	24.82	0.413875	0.0010503	*	0.000455074	OPY2
3642020	945	16.92	22.54	0.413758	0.0197931	*	0.0108109	SRT1
6335417	1590	4.64	6.18	0.413482	0.122419	*	0.0807274	LYP1
3644482	3222	21.06	28.04	0.412981	3.10668e-07	*	8.97028e-08	CAALFM_C107440WA
3648280	6429	14.6	19.42	0.411575	1.26355e-09	*	3.025e-10	USO1
3634919	1065	8.21	10.92	0.411519	0.0950052	*	0.0605894	CAALFM_C108840WA
3642976	3570	8.58	11.41	0.411249	0.000801889	*	0.000343458	CAALFM_C202840CA
3640739	1440	8.49	11.29	0.411209	0.0435213	*	0.0255868	CAALFM_C107850CA
3638333	1545	12.89	17.14	0.411115	0.00839125	*	0.00426092	THI6
3638361	1368	38.43	51.1	0.41109	1.05002e-05	*	3.56206e-06	CAALFM_C303300CA
3643030	945	15.11	20.09	0.410974	0.0296892	*	0.0168206	BUB2
3644593	837	18.69	24.84	0.410399	0.0232644	*	0.0128763	CAALFM_C102200CA
3648166	999	2.74	3.64	0.409763	0.38615	*	0.301504	CAALFM_C208330WA
3644051	1077	109.35	145.24	0.409486	2.70716e-11	*	5.7953e-12	HAL22
3638892	672	25.55	33.93	0.409238	0.0182087	*	0.00987612	VPS24
3647867	2868	6.99	9.28	0.408832	0.00816036	*	0.00413152	CAALFM_C703730CA
3644938	2382	18.01	23.91	0.408816	7.38813e-05	*	2.75954e-05	CAALFM_CR02300CA
3642049	609	10.44	13.83	0.405679	0.17824	*	0.123233	CAALFM_C112150CA
3634867	1554	20.58	27.26	0.405543	0.000839732	*	0.00036064	SFU1
3641930	1347	156.94	207.87	0.405468	3.90369e-19	*	5.41604e-20	TUB1
3643327	729	116.9	154.83	0.40541	4.02669e-08	*	1.07801e-08	CAALFM_C114470WA
3646355	1587	3.24	4.29	0.404984	0.219965	*	0.156233	ZCF14
3643281	444	126.67	167.72	0.40498	1.68781e-05	*	5.91012e-06	CAALFM_C114350WA
3641155	1551	18.54	24.54	0.404494	0.00167035	*	0.00074668	CAALFM_C404620CA
3647183	1233	31.47	41.63	0.403646	0.00024473	*	9.73246e-05	CAALFM_C110460WA
3646986	1122	2.73	3.61	0.403098	0.361502	*	0.278668	CAALFM_C503650CA
3640252	3486	30.91	40.86	0.402616	2.31039e-10	*	5.27488e-11	CAALFM_C603460WA
3639000	1272	170.46	225.24	0.40203	3.23856e-19	*	4.46642e-20	PRO1
3642461	1335	146.11	193.04	0.401845	2.04327e-17	*	3.0852e-18	RPT1
3643647	3393	35.14	46.41	0.401322	2.80579e-11	*	6.01572e-12	USO6
3642061	498	63.19	83.45	0.401216	0.00166389	*	0.000742688	CAALFM_C112370WA
3644865	789	85.18	112.44	0.400569	1.63628e-06	*	5.03616e-07	CAALFM_CR06170WA
3642097	2700	85.14	112.36	0.40022	1.56207e-20	*	2.03276e-21	HSP104
3641817	1980	37.63	49.65	0.39991	2.56046e-07	*	7.338e-08	PHO4
3636879	1035	129.06	170.26	0.399698	5.13586e-12	*	1.04843e-12	SUA71
3637790	3687	17.3	22.81	0.398894	1.80816e-06	*	5.58912e-07	CST20
3643290	528	55.85	73.63	0.398736	0.00243966	*	0.00113016	CAALFM_C114580CA
3639354	2151	22.21	29.28	0.398706	4.63121e-05	*	1.69146e-05	CAALFM_C100890WA
3645453	1011	62.14	81.92	0.398693	3.53859e-06	*	1.12954e-06	CAALFM_C204330CA
3640251	690	31.09	40.98	0.398469	0.00973807	*	0.00500124	CAALFM_C603590CA
3640413	891	50.55	66.62	0.398244	0.000107162	*	4.07712e-05	CAALFM_CR00820CA
3636607	351	71	93.57	0.398227	0.0072629	*	0.00363746	CAALFM_C301660WA
3640524	2337	14.82	19.53	0.398147	0.000590661	*	0.000247706	CAALFM_C300300WA
3639235	2199	5.54	7.3	0.39801	0.0507667	*	0.030418	CAALFM_C603420WA
30515266	285	36.71	48.34	0.397044	0.102823	*	0.0660856	CAALFM_C404380CA
3636610	1008	25.86	34.05	0.396933	0.00383822	*	0.00182506	CAALFM_C301220WA
3635716	966	680.6	896.05	0.396772	5.58912e-54	*	3.05366e-55	ERG251
3639042	1488	26.79	35.27	0.396747	0.000253207	*	0.000101157	CAALFM_CR10530WA
3643337	2436	20.69	27.23	0.396263	3.09208e-05	*	1.1109e-05	DOA4
3640593	1578	110.57	145.52	0.396257	2.44653e-15	*	4.0465e-16	CAALFM_C300130CA
3637982	1767	16.71	21.99	0.396136	0.00178227	*	0.000801432	CAALFM_C700230WA
3635239	2859	6.4	8.42	0.395748	0.0152924	*	0.00817032	ATG9
3648427	489	117.9	155.09	0.395542	1.97196e-05	*	6.95082e-06	CTR2
3638918	1329	15.23	20.03	0.395246	0.0113767	*	0.0059238	CAALFM_CR10190CA
30515226	1974	59.24	77.91	0.395237	1.21741e-10	*	2.70692e-11	CAALFM_C307920WA
3635670	3312	1.46	1.92	0.395138	0.240271	*	0.172924	CAALFM_C402150CA
3636837	1317	7.35	9.66	0.394279	0.091511	*	0.0581186	XOG1
3639176	681	29.13	38.25	0.392954	0.0148325	*	0.00790004	CAALFM_C602540CA
3639859	1248	38.03	49.93	0.392769	7.68612e-05	*	2.87466e-05	CAALFM_C105950CA
3639876	1056	0.32	0.42	0.392317	0.821109	*	0.769722	CAALFM_C105890WA
3641926	1479	70.05	91.92	0.391994	2.47603e-09	*	6.08758e-10	CAALFM_CR09070CA
3642620	1302	23.68	31.07	0.391853	0.00171814	*	0.000770036	CAALFM_C501220WA
30515406	1544	5.07	6.65	0.391369	0.136068	*	0.0907646	CAALFM_CR05370WA
3641384	3960	10.27	13.46	0.390242	0.000248107	*	9.88732e-05	BCK1
3637362	1125	89.28	117.01	0.390223	6.425e-09	*	1.6254e-09	SDS22
3643792	885	94.57	123.94	0.390187	1.59879e-07	*	4.50786e-08	CAALFM_C209670CA
3635280	849	643.02	842.64	0.390053	4.59147e-43	*	3.10152e-44	SBP1
3635178	3336	31.83	41.71	0.390006	1.30999e-09	*	3.1405e-10	CAALFM_C304410CA
3644087	3258	3.61	4.73	0.389841	0.0611958	*	0.0373254	IFF6
3638433	5580	19.89	26.06	0.389794	5.17269e-10	*	1.21524e-10	ECM29
3644410	1470	21.42	28.06	0.389557	0.00158351	*	0.000703664	CAALFM_C111140WA
3647462	1440	270.79	354.53	0.388733	1.42214e-31	*	1.25497e-32	SEC61
3642059	378	103.03	134.88	0.388612	0.000852524	*	0.000366416	CAALFM_C112400CA
3643890	1086	65.38	85.58	0.388424	1.50435e-06	*	4.61268e-07	CAALFM_C208850CA
3643112	1917	37.45	49.02	0.388405	1.01855e-06	*	3.0624e-07	CAALFM_C704010WA
3639541	2322	13.34	17.45	0.387468	0.00174265	*	0.000782172	CAALFM_C106670WA
3647062	1446	28.92	37.83	0.387463	0.000258836	*	0.000103706	CAALFM_C501530CA
3636889	4233	22	28.77	0.387062	1.9117e-08	*	5.0293e-09	CAALFM_C103360WA
3642657	471	30.54	39.93	0.386773	0.0488458	*	0.0290972	CAALFM_C501200WA
3647667	1281	19.43	25.4	0.386543	0.00592507	*	0.00290466	CAALFM_C105120WA
3647562	1134	43.32	56.62	0.386279	8.08098e-05	*	3.03572e-05	CAALFM_C602030CA
30515454	504	351.32	459.12	0.386086	8.08165e-14	*	1.46647e-14	YKE2
3639697	3639	38.73	50.61	0.385971	3.79758e-12	*	7.68948e-13	KIN2
30515305	146	1071.82	1400.49	0.385869	2.33934e-09	*	5.74378e-10	CAALFM_C502850WA
3643672	2208	5.97	7.8	0.385743	0.0488322	*	0.0290972	CAALFM_C305510WA
3637737	831	22.85	29.85	0.385537	0.0191905	*	0.0104499	PEP12
3645973	1149	45.39	59.28	0.385171	5.00211e-05	*	1.83355e-05	HAT2
3641022	528	116.44	152.07	0.385149	1.69002e-05	*	5.92066e-06	NAT5
3642581	1170	55.65	72.64	0.384383	5.35295e-06	*	1.75921e-06	CAALFM_CR02770CA
3640215	1284	32.8	42.8	0.383915	0.000298964	*	0.000120576	CTA9
3645627	717	49.12	64.08	0.383564	0.00125262	*	0.000549164	SOL1
3636937	2106	25.75	33.58	0.38303	3.15315e-05	*	1.1344e-05	YPS7
3643748	987	16.51	21.53	0.383008	0.031299	*	0.0178052	CAALFM_C502060WA
3634824	1080	90.23	117.65	0.382822	2.33309e-08	*	6.17264e-09	SHY1
3637811	1116	133.78	174.4	0.382538	3.11014e-12	*	6.23572e-13	GRE3
3639524	3798	72.31	94.25	0.382297	3.13633e-22	*	3.77502e-23	PGA63
3642288	3972	0.33	0.43	0.381871	0.605104	*	0.524958	HST6
3639499	3351	0.66	0.86	0.381871	0.470698	*	0.381858	CAALFM_C106340WA
3639540	3063	10.1	13.16	0.381804	0.00200298	*	0.000911288	VPS34
3646853	534	107.85	140.48	0.381339	3.96345e-05	*	1.43708e-05	YFH1
3634925	1677	53.28	69.37	0.380718	8.98162e-08	*	2.47292e-08	CAALFM_C108900WA
3644080	840	237.41	309.08	0.3806	1.37995e-15	*	2.25956e-16	RPN10
3637050	1311	20.77	27.04	0.380594	0.00456438	*	0.00219982	CAALFM_C701500WA
3645021	2436	46.41	60.42	0.38059	1.24233e-09	*	2.97214e-10	CAALFM_C400420CA
3647899	1086	24.65	32.09	0.380536	0.00510071	*	0.00247182	CAALFM_C600080CA
3642477	1917	29.74	38.71	0.380302	2.31483e-05	*	8.21688e-06	SDH1
3642910	1182	29.25	38.06	0.379839	0.00133806	*	0.000589058	ARR3
3642943	654	74.77	97.27	0.379535	0.000145319	*	5.59864e-05	TLO10
3646713	1419	32.25	41.94	0.379028	0.00019148	*	7.51338e-05	HSM3
3645128	1341	4.36	5.67	0.379021	0.223368	*	0.159131	CAALFM_CR03220CA
3642613	1410	17.98	23.38	0.378882	0.00662292	*	0.00327418	NUF2
3636468	1449	32.49	42.24	0.378614	0.00015475	*	5.99528e-05	CAALFM_C505210WA
3635781	1839	33.64	43.73	0.378446	1.1292e-05	*	3.84938e-06	BMT5
3637994	975	26.78	34.81	0.378346	0.00627331	*	0.00308784	CAALFM_C700590WA
3635585	1080	11675.9	15166.7	0.37737	0	*	0	FBA1
3641184	2802	16.33	21.21	0.37722	0.000175925	*	6.86514e-05	AXL2
3634788	1053	9.71	12.61	0.377025	0.100796	*	0.0646498	CAALFM_C108770WA
3638046	801	82.52	107.16	0.376951	9.0521e-06	*	3.04684e-06	CAALFM_C700300WA
3647894	2238	114.09	148.12	0.376594	6.11472e-20	*	8.14958e-21	VID27
3643760	1200	18.16	23.55	0.374963	0.0135195	*	0.00713578	FCR3
3638999	1203	26.93	34.92	0.374839	0.00227814	*	0.00104704	YHB4
3638394	2262	12.04	15.61	0.374635	0.004986	*	0.00241458	PGA18
3636572	1863	40.72	52.79	0.374527	1.38312e-06	*	4.22036e-07	BZZ1
3648144	1503	282.07	365.66	0.37445	1.10009e-31	*	9.58026e-33	UGP1
3645031	1323	762.17	987.94	0.374311	1.08309e-73	*	4.73404e-75	MET15
3643729	633	15.21	19.71	0.373908	0.122372	*	0.0806762	MTLA1
3643500	780	137.78	178.54	0.373881	1.44693e-08	*	3.77544e-09	CAALFM_C207060WA
3636587	3753	5.82	7.54	0.373545	0.0121141	*	0.00633586	CAALFM_C301790CA
3641545	1044	24.93	32.29	0.373205	0.00704945	*	0.00351072	IFG3
3635802	1083	28.07	36.34	0.372529	0.00347538	*	0.00164333	PPE1
3641013	951	27.25	35.27	0.372185	0.0075741	*	0.00380962	CAALFM_CR04490CA
3638357	1956	0.85	1.1	0.371969	0.562805	*	0.47475	BMT7
3643343	3372	13.85	17.92	0.371685	0.000193112	*	7.5838e-05	CAALFM_C114050CA
3641194	507	43.98	56.9	0.371581	0.0165733	*	0.00894244	NCE4
3644029	900	23.29	30.13	0.37149	0.0175478	*	0.00949438	CAALFM_C600900CA
3638045	837	35.32	45.69	0.371393	0.00441072	*	0.00212138	CAALFM_C700310CA
3640561	1095	137.39	177.7	0.371167	1.3454e-11	*	2.8289e-12	ETR1
3640596	600	152.92	197.76	0.370974	3.16422e-07	*	9.1469e-08	CAALFM_C300140WA
3636910	3630	26.92	34.81	0.370823	4.0312e-08	*	1.07988e-08	CAALFM_C103450CA
3643680	1947	11.64	15.05	0.370672	0.0103841	*	0.00536914	GPI1
3638945	807	41.86	54.12	0.37059	0.00229896	*	0.00105737	IAH1
3637419	657	13.72	17.73	0.369912	0.141061	*	0.0944924	CAALFM_C203970WA
3640072	336	1.13	1.46	0.369646	0.820964	*	0.769722	CAALFM_CR01530CA
3641225	1746	30.31	39.16	0.369587	8.52417e-05	*	3.2135e-05	CAALFM_C404090CA
3647523	2742	10.05	12.98	0.369095	0.00543497	*	0.0026437	CAALFM_C106270WA
3636827	921	11.8	15.24	0.369076	0.0995616	*	0.063726	CAALFM_C102740CA
3642486	1122	1.51	1.95	0.368926	0.562694	*	0.47475	CAALFM_C105480CA
3635766	7875	9.27	11.97	0.368782	2.70673e-06	*	8.51904e-07	FAB1
3643173	747	62.37	80.52	0.368495	0.000339406	*	0.000137785	CAALFM_C704280CA
3635196	1023	13.57	17.51	0.367758	0.0591006	*	0.0359398	CAALFM_C304690CA
3641890	1563	16.88	21.78	0.367689	0.00723913	*	0.00362436	CAALFM_CR08980CA
3648033	1560	17.13	22.1	0.367521	0.00688983	*	0.00341754	CAALFM_CR05360CA
3647232	627	35.23	45.45	0.367476	0.0173259	*	0.00936288	CAALFM_C503780CA
3639195	1440	39.86	51.39	0.366546	5.13887e-05	*	1.88709e-05	CAALFM_C603290WA
3639318	3057	35.54	45.82	0.366534	1.05258e-08	*	2.70986e-09	KEL1
3636925	4254	39.69	51.17	0.366523	5.6787e-13	*	1.08685e-13	CAALFM_C103100WA
3647044	1497	7.4	9.54	0.366464	0.0958856	*	0.0612144	PRC2
3639355	1626	4.74	6.11	0.366285	0.172651	*	0.118655	CAALFM_C100880WA
3644050	855	4.43	5.71	0.366184	0.366643	*	0.283116	CAALFM_C601020WA
3642596	654	6.44	8.3	0.366051	0.344717	*	0.261848	CAALFM_CR02600WA
3639890	396	1.87	2.41	0.365995	0.729244	*	0.661994	PGA26
3645915	1287	21.26	27.39	0.365508	0.0066607	*	0.00329506	CAALFM_C701180WA
30515340	91	7.74	9.97	0.36526	0.820819	*	0.769722	CAALFM_C602400WA
30515211	98	6.63	8.54	0.365227	0.821399	*	0.769722	SNR6
3637961	5772	13.23	17.04	0.365112	1.95648e-06	*	6.07352e-07	RIM15
3641564	861	2.4	3.09	0.364572	0.52111	*	0.4319	CAALFM_C500230CA
3644913	2238	22.21	28.59	0.364301	0.000177577	*	6.94136e-05	CEX1
3635158	1002	23.64	30.42	0.36379	0.0130007	*	0.00684476	CAALFM_C305110WA
3640535	1344	25	32.17	0.363788	0.00259726	*	0.00120618	SWD1
3636398	1734	18.64	23.98	0.36343	0.00305538	*	0.00143512	MSM1
3639528	2829	0.35	0.45	0.36257	0.661832	*	0.585458	SPO22
3636408	1200	0.28	0.36	0.36257	0.821545	*	0.769722	RNY11
3643339	408	0.91	1.17	0.36257	0.820674	*	0.769722	CAALFM_C114020WA
3634793	633	22.44	28.85	0.362499	0.0653878	*	0.0401204	CAALFM_C108820CA
3646619	1482	30.68	39.44	0.362361	0.000412239	*	0.0001694	CAALFM_CR06640CA
3638545	2424	14.5	18.64	0.362349	0.00192377	*	0.000871428	CAALFM_C306810WA
3635201	2235	6.59	8.47	0.362084	0.051974	*	0.0312274	HGT5
3638827	3255	20.71	26.61	0.361641	1.15333e-05	*	3.93928e-06	CAALFM_C200350WA
3641019	1359	19.59	25.17	0.361588	0.0082808	*	0.00419798	SPT14
3642003	1224	37.79	48.54	0.36117	0.000398232	*	0.000163447	CAALFM_C111920WA
3647831	1323	124.71	160.11	0.360486	5.33328e-12	*	1.0905e-12	RVS167
3635593	1794	13.22	16.97	0.360264	0.0128099	*	0.00674006	CAALFM_C401830CA
3637348	1107	46.47	59.65	0.360222	0.000196212	*	7.7088e-05	CAALFM_C203460CA
3640207	1392	33.95	43.56	0.359592	0.000353476	*	0.000143731	CAALFM_C101190CA
3647196	1893	9.51	12.2	0.359364	0.0328019	*	0.0187579	CAALFM_C110560CA
3646407	1692	41.39	53.06	0.358342	1.10648e-05	*	3.76826e-06	CAALFM_C103870CA
3642780	1704	8721.3	11177.2	0.35794	0	*	0	PDC11
3639239	1065	0.64	0.82	0.357552	0.729377	*	0.661994	HPD1
3643882	1644	12.09	15.49	0.357523	0.0253813	*	0.0141488	CAALFM_C208740WA
3645138	1830	17.57	22.51	0.357452	0.00377348	*	0.00179303	YKU80
3641816	2064	140.65	180.18	0.357329	3.55792e-20	*	4.6948e-21	YME1
3642948	1119	55.36	70.91	0.357145	4.66479e-05	*	1.7045e-05	CAALFM_C406710WA
3638814	1794	15.83	20.27	0.356685	0.00673839	*	0.00333684	CDH1
3638885	912	13.93	17.83	0.356111	0.0858032	*	0.0541668	CAALFM_C200690WA
30514977	1272	916.95	1173.59	0.356014	2.54043e-76	*	1.07253e-77	ECM33
3639025	1026	57.42	73.49	0.355995	8.11014e-05	*	3.04936e-05	BET2
3645338	798	214.86	274.85	0.355248	8.59331e-12	*	1.78126e-12	CAALFM_C111670WA
3637354	1998	17.84	22.82	0.355183	0.00227838	*	0.00104753	VPS36
3644551	2010	36.89	47.18	0.354946	7.07939e-06	*	2.3512e-06	PSP1
3646040	3123	3.38	4.32	0.354008	0.114611	*	0.0748384	CAALFM_CR07220CA
3643469	2403	17.85	22.81	0.353742	0.000796504	*	0.000340756	BUD14
3636828	2388	45.14	57.68	0.353665	5.01224e-08	*	1.35181e-08	CAALFM_C102750CA
3640536	2064	32.76	41.86	0.353637	1.85025e-05	*	6.51262e-06	FKH2
3644774	2658	15.36	19.62	0.353147	0.00110439	*	0.000480154	CAALFM_C104780CA
3643751	648	51.71	66.05	0.353115	0.00445651	*	0.00214414	CAALFM_C501880CA
3637822	2073	11.87	15.16	0.35295	0.0119576	*	0.00625004	CAALFM_C503030WA
3643411	749	29.4	37.53	0.352228	0.0227791	*	0.0125926	ARH2
3638792	2118	22.35	28.53	0.352205	0.000443176	*	0.000182847	CAALFM_C201260WA
3639486	3783	21.06	26.88	0.352028	3.30079e-06	*	1.05035e-06	TAF145
3643899	2175	32.14	41.01	0.351606	1.62437e-05	*	5.66108e-06	DSE1
3638788	2046	15.08	19.23	0.350722	0.00536517	*	0.00260708	CAALFM_C201310WA
3641789	2184	2.69	3.43	0.350602	0.260663	*	0.190103	FRE3
3648426	1053	110.13	140.41	0.350438	3.19377e-08	*	8.49204e-09	CAALFM_C103690WA
3642022	1818	47.57	60.64	0.350218	1.6686e-06	*	5.14394e-07	CAALFM_C112250CA
3641594	2208	135.79	173.06	0.349895	5.83611e-20	*	7.7686e-21	AFL1
30515028	225	27.07	34.49	0.349483	0.31603	*	0.237232	CAALFM_C108040WA
3642803	1053	96.97	123.53	0.349251	2.5696e-07	*	7.36846e-08	ERG26
3634762	408	53.09	67.63	0.349223	0.0306494	*	0.0174103	PPT2
3646813	1872	0.95	1.21	0.349008	0.574176	*	0.490616	CAALFM_C403460CA
3646852	633	93.46	119	0.348541	0.000151163	*	5.8363e-05	CAALFM_C404350WA
3641231	2391	13.55	17.25	0.348304	0.00455743	*	0.00219496	RDH54
3642111	1749	21.34	27.15	0.347392	0.00237785	*	0.00109799	CDC23
3637369	2472	64.09	81.51	0.346878	6.90966e-11	*	1.5112e-11	STE11
3642038	1167	52.12	66.28	0.346737	9.49114e-05	*	3.59532e-05	CAALFM_C112180CA
3636142	2016	4.57	5.81	0.346344	0.160345	*	0.109135	DUR32
3635247	1101	24.19	30.74	0.345706	0.0124969	*	0.00655882	CAALFM_C304700WA
3637909	645	109.75	139.43	0.34532	3.64646e-05	*	1.31671e-05	CAALFM_C402860WA
3647305	333	302.02	383.63	0.345071	1.97194e-06	*	6.12478e-07	CAALFM_CR04730WA
3645564	921	41.61	52.81	0.343881	0.00265268	*	0.00123411	CAALFM_C205590CA
3647302	570	34.51	43.79	0.343587	0.0397484	*	0.0231778	CAALFM_CR04770CA
3637958	1182	44.93	56.99	0.34303	0.000330418	*	0.000133863	CAALFM_C700910CA
3636660	1383	22.89	29.03	0.342827	0.00645258	*	0.00318142	STE50
3646232	735	24.31	30.82	0.342317	0.0496674	*	0.0296524	PNC1
3645467	816	4.52	5.73	0.342212	0.410035	*	0.324362	CAALFM_C204450WA
3641625	1533	25.54	32.37	0.341899	0.00226252	*	0.00103911	CAALFM_C601870CA
3638414	1344	16.39	20.77	0.341685	0.0255434	*	0.0142603	CAALFM_C302770CA
3637795	948	69.27	87.78	0.341662	7.04955e-05	*	2.62724e-05	CAALFM_C502390CA
3646918	1710	121.6	154	0.340787	2.31262e-13	*	4.30744e-14	ILV1
3643681	330	11.18	14.15	0.339882	0.440755	*	0.352312	CAALFM_C305400CA
30515030	192	3042.21	3849.7	0.339626	2.3448e-27	*	2.34092e-28	CAALFM_C108350CA
3640980	2388	15.56	19.69	0.339621	0.00300993	*	0.00141277	CAALFM_CR04390CA
3647296	1917	11.84	14.98	0.339369	0.0237124	*	0.0131596	MSS11
3640392	528	74.61	94.39	0.339265	0.00335684	*	0.00158561	ATO9
3638904	1389	78.23	98.96	0.339124	2.22176e-07	*	6.3195e-08	CAALFM_C200190CA
3647921	624	40.87	51.69	0.338843	0.0193791	*	0.0105622	CAALFM_C200110WA
3647694	3303	6.46	8.17	0.338802	0.0274636	*	0.0154551	CAALFM_CR02510WA
3636599	591	160.65	203.14	0.338553	2.7166e-06	*	8.55458e-07	CAALFM_C301950CA
3639546	2427	0.87	1.1	0.338416	0.535447	*	0.445822	HAK1
3641251	1020	244.15	308.59	0.337924	3.07429e-15	*	5.1306e-16	CAALFM_C210670WA
3641635	1533	13.06	16.5	0.337311	0.0362448	*	0.0209308	ZCF18
3641918	1821	24.45	30.89	0.337305	0.0012401	*	0.000542852	CAALFM_CR09230CA
3644024	1242	21.88	27.63	0.336623	0.0139655	*	0.00738738	CAALFM_C601300WA
3645650	1917	14.38	18.15	0.335906	0.0127342	*	0.0066918	IRS4
3647457	903	25.74	32.48	0.33554	0.0259855	*	0.0145372	CAALFM_C307770CA
3647592	1485	23.98	30.25	0.335103	0.00464386	*	0.0022412	CAALFM_CR05560WA
3636625	2178	6.16	7.77	0.334984	0.093005	*	0.0591752	CAALFM_C301260CA
3643301	993	68.03	85.81	0.334975	7.83512e-05	*	2.93298e-05	CAALFM_C114200WA
3641719	333	22.12	27.9	0.334914	0.288788	*	0.21377	CAALFM_C305750CA
3642926	429	23.37	29.47	0.334589	0.176936	*	0.122068	CAALFM_C406960WA
3635164	3228	32.53	41.02	0.334557	4.09611e-07	*	1.19492e-07	CAALFM_C304970CA
3635606	3603	36.99	46.62	0.333814	1.02286e-08	*	2.6249e-09	CAALFM_C401020CA
3635761	2187	39.31	49.54	0.333698	5.81055e-06	*	1.91729e-06	ERG7
3646851	1803	1.23	1.55	0.33361	0.54818	*	0.459146	CAALFM_C404360WA
3647594	1866	14.54	18.32	0.333392	0.0147066	*	0.00782566	CAALFM_CR05540CA
3637974	531	102.91	129.63	0.333016	0.000625154	*	0.00026331	CAALFM_C700140CA
3634875	1656	10.45	13.16	0.332657	0.056544	*	0.0342166	MLS1
3636594	3999	18.01	22.68	0.332622	3.57296e-05	*	1.28899e-05	RAD50
3647066	1701	45.29	57.01	0.332022	2.20466e-05	*	7.80758e-06	CAN3
3637429	849	11.64	14.65	0.33181	0.170003	*	0.116581	CAALFM_C203290WA
3645028	414	461.09	580.07	0.331179	1.04673e-10	*	2.32048e-11	CAALFM_C400170WA
3638302	852	165.73	208.47	0.331005	1.05273e-08	*	2.70852e-09	CAALFM_C303590WA
3646519	3342	9.27	11.66	0.330927	0.0088459	*	0.0045035	CAALFM_C406020CA
3634807	2877	26.42	33.23	0.330856	2.44862e-05	*	8.70396e-06	CAALFM_C109360CA
3638948	2772	40.97	51.5	0.330005	2.04091e-07	*	5.79836e-08	CAALFM_CR10800CA
3637879	642	2318.12	2913.18	0.32964	3.3739e-79	*	1.3909e-80	PGA62
3637881	342	14325	18001.7	0.3296	4.6938e-240	*	6.37238e-242	PGA59
3647888	1209	95.23	119.64	0.329212	2.60324e-07	*	7.46922e-08	CDC11
3639335	1155	292.78	367.73	0.32883	2.57349e-19	*	3.53642e-20	CAALFM_C100210CA
3643295	972	130.24	163.51	0.328206	8.10782e-08	*	2.22428e-08	DDI1
3646695	996	28.7	36.03	0.328148	0.0149109	*	0.00795168	CAALFM_CR05760CA
3636638	1512	54.48	68.39	0.328059	1.53752e-05	*	5.34058e-06	GPA2
3642501	3915	26.05	32.7	0.328007	1.03508e-06	*	3.1138e-07	CAALFM_CR05980WA
3635645	1827	81.74	102.6	0.327917	3.23347e-09	*	8.0355e-10	TFG1
3635753	795	9.73	12.21	0.327551	0.239647	*	0.172435	CAALFM_C202190CA
3646524	3303	13.15	16.5	0.327403	0.00191594	*	0.000867248	VPS11
3636805	1968	5.3	6.65	0.327362	0.156742	*	0.106346	CAALFM_C103170CA
3634797	1416	0.55	0.69	0.327165	0.752705	*	0.688152	LIP3
3638843	1893	18.74	23.5	0.32654	0.00584577	*	0.00286288	SNX4
3640756	1887	75.71	94.92	0.326228	8.82177e-09	*	2.25072e-09	SDS24
3642978	1035	268.22	336.27	0.326203	1.03187e-15	*	1.67252e-16	SGT2
3638482	747	5365.61	6726.23	0.326056	2.2784e-209	*	3.69674e-211	TPI1
3638384	4344	12.99	16.28	0.325699	0.000382633	*	0.000156411	KRE5
3635851	3129	13.99	17.53	0.32543	0.00200996	*	0.000914798	CAALFM_C202050CA
3641237	2205	42.19	52.86	0.325275	4.47307e-06	*	1.45005e-06	AKL1
3644553	1110	8.27	10.36	0.325065	0.195144	*	0.136375	CAALFM_C111290WA
3644111	2412	9.3	11.65	0.325027	0.0322402	*	0.0183833	CAALFM_C209070CA
3636913	2877	21.48	26.9	0.324612	0.000216222	*	8.53434e-05	AGE1
3638009	3057	11.34	14.2	0.32447	0.00673026	*	0.0033317	CSA1
30515197	216	421.52	527.68	0.324062	6.54184e-05	*	2.42828e-05	CAALFM_C303920WA
3638378	657	25.65	32.1	0.323614	0.0805265	*	0.0505024	CAALFM_C302910WA
3638386	657	25.65	32.1	0.323614	0.0805053	*	0.0505024	CAALFM_C302980CA
3634914	2811	30.35	37.97	0.323163	1.26989e-05	*	4.36892e-06	KEX2
3641113	1101	215.98	270.2	0.32313	2.10767e-13	*	3.91176e-14	CAALFM_C404800WA
3647896	786	55.4	69.3	0.322969	0.00291252	*	0.00136368	CAALFM_C600110CA
3648055	1011	53.14	66.47	0.322905	0.000789836	*	0.000337642	CAALFM_C400030CA
3644146	993	13.65	17.07	0.322562	0.112022	*	0.0729258	CAALFM_CR07870WA
3647466	1311	52.86	66.1	0.322474	0.000115158	*	4.3947e-05	CAALFM_C307850WA
3640250	2082	8.15	10.19	0.322282	0.0680069	*	0.0418738	CAALFM_C603580WA
3634809	2358	25.05	31.32	0.322274	0.000347332	*	0.000141118	RIM20
3641164	1836	43.33	54.17	0.322128	3.01616e-05	*	1.08212e-05	DCR1
3643916	1233	0.64	0.8	0.321928	0.752569	*	0.688152	CAALFM_C208580WA
3638813	1308	0.6	0.75	0.321928	0.752296	*	0.688152	SAP30
3644556	897	62.32	77.88	0.321558	0.00068252	*	0.000288828	CAALFM_C111250WA
3636167	1269	10.3	12.87	0.321368	0.118546	*	0.0777808	CAALFM_C113240WA
3643108	2031	71.25	88.98	0.320591	1.31657e-08	*	3.42876e-09	CAALFM_C703890CA
3645025	2517	140.73	175.73	0.320431	1.38176e-19	*	1.87819e-20	HIS4
3646280	1869	111.93	139.74	0.320148	6.51333e-12	*	1.34149e-12	CAALFM_C604290WA
3645010	3309	20.5	25.59	0.319956	0.000129685	*	4.97056e-05	CAALFM_C400460CA
3645783	3147	8.42	10.51	0.319871	0.0213189	*	0.0117007	CAALFM_C208990CA
3643125	2241	8.3	10.36	0.319841	0.0570969	*	0.034589	FAA2-3
3636220	399	138	172.24	0.319752	0.00129807	*	0.000570592	COX19
3645026	1779	56.28	70.24	0.319671	3.13323e-06	*	9.95476e-07	PEX5
3644096	2268	153.98	192.15	0.31949	3.65158e-19	*	5.05418e-20	PMT4
3638364	2106	16.48	20.56	0.319124	0.00795382	*	0.00401378	CAALFM_C303330CA
3645985	2331	35.59	44.4	0.319088	2.35635e-05	*	8.37208e-06	CAALFM_C604470CA
3647452	318	81.73	101.94	0.318783	0.035792	*	0.0206278	CAALFM_C307930CA
3647194	2841	2.75	3.43	0.318777	0.225261	*	0.160741	GCA2
3643464	1356	14	17.46	0.318627	0.0580499	*	0.0352336	SGO1
3643005	894	25.63	31.96	0.318434	0.0377662	*	0.0219094	CAALFM_C202700CA
3645877	561	625.47	779.83	0.318219	6.90811e-18	*	1.01906e-18	CAALFM_C602330WA
3643483	795	176.24	219.7	0.317993	5.76587e-08	*	1.56557e-08	CAALFM_C207220WA
3636953	1191	16.03	19.98	0.317782	0.0580341	*	0.0352336	RAD14
3646505	3000	192.34	239.64	0.31721	1.11761e-30	*	1.00659e-31	GCV2
3635696	441	10.5	13.08	0.316973	0.408251	*	0.322478	CAALFM_C402200CA
3636612	936	79.85	99.47	0.316969	9.42018e-05	*	3.56688e-05	CAALFM_C301210CA
3642586	2286	9.73	12.12	0.316878	0.038407	*	0.0223066	CAALFM_CR02910WA
3642588	5757	16.53	20.59	0.316857	5.39949e-06	*	1.77629e-06	CAALFM_CR02930WA
3639310	669	83.49	103.98	0.316631	0.00096557	*	0.000416282	CAALFM_C100520WA
3647872	1632	69.92	87.07	0.316471	8.20352e-07	*	2.4434e-07	CAALFM_C500150CA
3644437	1632	135.94	169.25	0.316186	3.19475e-12	*	6.41594e-13	ALP1
3636543	1608	46.54	57.94	0.316088	8.12013e-05	*	3.05446e-05	CAALFM_C504170WA
3636898	2037	9.81	12.21	0.315738	0.0507657	*	0.030409	CAALFM_C103260WA
3643114	1659	26.17	32.57	0.31563	0.00319134	*	0.00150373	CAALFM_C704000WA
3646131	1398	6.42	7.99	0.315622	0.21465	*	0.152174	CHL4
3647801	2430	15.01	18.68	0.31557	0.00698516	*	0.00347292	YAK1
3642802	1077	7.69	9.57	0.315535	0.23831	*	0.171275	CAALFM_C406280CA
3646061	1089	13.43	16.71	0.315252	0.107109	*	0.069266	CAALFM_C600230WA
3637340	1923	38.43	47.81	0.315079	9.1763e-05	*	3.46694e-05	RAD32
3643008	494	27.99	34.81	0.31459	0.130061	*	0.0862406	CAALFM_C202670CA
3639843	1467	21.84	27.16	0.314511	0.0128585	*	0.00676776	CAALFM_C105610WA
3640569	510	98.02	121.89	0.314432	0.00245205	*	0.00113631	TLO7
3635688	5499	28.48	35.41	0.314208	5.09619e-09	*	1.27742e-09	MLP1
3640938	1638	134.88	167.69	0.31412	5.07585e-12	*	1.03534e-12	SRV2
3634767	921	39.49	49.09	0.313942	0.00860482	*	0.00437364	RAM2
3641556	8904	5.19	6.45	0.313565	0.00203651	*	0.000927556	CAALFM_C500330CA
30515303	294	248.87	309.28	0.313521	0.00036837	*	0.000150031	CAALFM_C502190CA
3640390	1284	17.8	22.12	0.313474	0.0396479	*	0.0231126	CAALFM_CR00690CA
3636886	3438	34.99	43.48	0.313409	4.26772e-07	*	1.24923e-07	ENG1
3647351	1302	16.34	20.3	0.313072	0.0477755	*	0.0284122	PTC6
3646848	2625	36.24	45.02	0.312983	8.49176e-06	*	2.8498e-06	FZO1
3636179	1167	15.45	19.19	0.312748	0.075138	*	0.0467622	CAALFM_C112860CA
3640433	4254	11.82	14.68	0.312622	0.00144367	*	0.000637702	CAALFM_CR01130WA
3644943	2985	12.06	14.97	0.311844	0.00810748	*	0.00409938	CAALFM_CR02210WA
3645375	1761	6.01	7.46	0.311811	0.178172	*	0.123127	ECM38
3646518	1311	12.7	15.76	0.311439	0.0860659	*	0.0543754	HOS1
3642466	894	26.15	32.45	0.311408	0.0402687	*	0.0235212	CAALFM_C105200CA
3635640	1299	88.81	110.19	0.311199	1.26843e-06	*	3.8557e-07	ERG8
3642462	615	269.6	334.5	0.311186	1.03299e-08	*	2.65602e-09	CAALFM_C105250WA
3640581	3735	11.99	14.87	0.310573	0.00317845	*	0.00149661	FLO9
3643887	522	50.14	62.18	0.310489	0.0339738	*	0.0194956	CAALFM_C208700CA
3637439	1659	13.38	16.59	0.310236	0.0405412	*	0.0236938	IFK2
3638453	1977	44.09	54.66	0.310034	2.7291e-05	*	9.75066e-06	CAALFM_C307740WA
3647918	2154	43.73	54.19	0.309403	1.26347e-05	*	4.34476e-06	EMC9
3645641	852	83.37	103.3	0.30924	0.000237973	*	9.44406e-05	PHB1
3642310	6603	23.65	29.3	0.30906	9.78566e-09	*	2.50312e-09	BLM3
3646063	1647	29.62	36.68	0.308422	0.00225138	*	0.00103325	CAALFM_C600250WA
3643160	1713	106.87	132.33	0.308283	8.42025e-10	*	1.99214e-10	CAALFM_C704260WA
3638491	999	49.48	61.25	0.307864	0.00236979	*	0.00109308	CAALFM_C307630CA
3639039	3267	8.75	10.83	0.307678	0.0212349	*	0.0116475	CAALFM_CR10510WA
30515385	549	68.01	84.15	0.307216	0.0108999	*	0.00565206	ERV1
3642492	2256	16.94	20.96	0.307205	0.00719684	*	0.00359842	SPT20
3639208	822	70.47	87.19	0.307153	0.00105379	*	0.00045676	MOB1
3643111	852	258	319.19	0.307044	3.78877e-11	*	8.17972e-12	PRE5
3642058	2844	13.83	17.11	0.307039	0.00645406	*	0.00318322	PKH2
3647534	612	44.63	55.21	0.306916	0.0307235	*	0.0174574	PSF2
3643456	1320	73.96	91.48	0.306711	1.23705e-05	*	4.24572e-06	LEM3
3647873	417	36.79	45.5	0.306553	0.123667	*	0.0816532	CAALFM_C500140CA
3643326	939	339.13	419.22	0.305869	1.27838e-15	*	2.08478e-16	CAALFM_C114460WA
3644595	1011	33.1	40.91	0.305622	0.0145642	*	0.00773782	CAALFM_C102220CA
3636930	504	84.5	104.43	0.305513	0.00690269	*	0.00342506	CAALFM_C702370WA
3641167	1662	11.08	13.69	0.305165	0.0745005	*	0.0463408	CAALFM_C404980WA
3640233	1851	30.47	37.64	0.304877	0.00111684	*	0.000486492	CAALFM_C101540WA
3643197	2712	21.96	27.12	0.304479	0.000759863	*	0.000324074	MCM2
3644088	3285	198.29	244.8	0.303992	1.31869e-31	*	1.15931e-32	MET10
3644708	1236	0.64	0.79	0.303781	0.752433	*	0.688152	CAALFM_C104270CA
3644041	675	6.23	7.69	0.303751	0.445836	*	0.35785	CAALFM_C601200WA
3645649	2010	17.78	21.94	0.303308	0.0111296	*	0.0057859	CAALFM_C303670WA
3634834	1674	10.86	13.4	0.303209	0.0800219	*	0.0501462	CAALFM_C109320CA
3646698	1461	33.29	41.06	0.302645	0.00287864	*	0.00134543	CAALFM_CR05730CA
3638299	1473	40	49.32	0.302173	0.0010046	*	0.000434274	CAALFM_C303560WA
3636506	1182	22.18	27.34	0.301754	0.0339411	*	0.0194712	TIP41
3637032	1608	21.95	27.05	0.301408	0.0123829	*	0.00649076	MSK1
3638884	2541	73.92	91.09	0.301328	1.12343e-09	*	2.67652e-10	CAALFM_C200700WA
3645195	2160	31.91	39.32	0.301255	0.000335793	*	0.000136263	CAALFM_C207610CA
3645198	1092	68.01	83.79	0.301031	0.000229973	*	9.11136e-05	TAF4
3634770	1968	18.51	22.8	0.300729	0.0110326	*	0.00573	HST1
3636993	1029	33.82	41.65	0.30044	0.014327	*	0.00759286	CAALFM_C702170CA
3635837	1108	3.37	4.15	0.300363	0.47768	*	0.388866	ZCF6
3638494	3588	30.14	37.11	0.300129	5.18688e-06	*	1.70119e-06	TIP120
3638391	504	47.84	58.89	0.299805	0.0519297	*	0.0311922	CAALFM_C303020WA
3644792	702	1.82	2.24	0.29956	0.699586	*	0.626616	CAALFM_C104930CA
3635160	1065	1.17	1.44	0.29956	0.699457	*	0.626616	THI4
3638982	891	22.12	27.22	0.299316	0.0749789	*	0.0466508	CAALFM_CR10500CA
3647591	2451	3.47	4.27	0.2993	0.2549	*	0.185267	RNR3
3643810	1164	60.12	73.97	0.299095	0.000389088	*	0.000159114	AGE2
3640550	630	10.25	12.61	0.298944	0.346849	*	0.263812	CAALFM_C300440WA
3646860	2547	1.26	1.55	0.298844	0.50282	*	0.413994	CAALFM_C404190CA
3642237	2256	21.44	26.37	0.298593	0.00330771	*	0.00156131	CAALFM_C306290WA
3637430	2157	95.51	117.47	0.298569	2.69119e-10	*	6.1844e-11	NSP1
3644460	1629	9.53	11.72	0.298424	0.113072	*	0.073703	CAALFM_C107220WA
3635225	1338	47.39	58.28	0.298418	0.000805425	*	0.000345106	SFP1
3644019	999	11.29	13.88	0.297962	0.190235	*	0.132661	CAALFM_C601080CA
3643203	1842	67.77	83.3	0.29767	1.36718e-06	*	4.16944e-07	CAALFM_CR03520CA
3639267	2433	12.16	14.94	0.297037	0.0235661	*	0.0130589	PEP3
3647193	1563	12.16	14.93	0.296071	0.0804352	*	0.0504318	CAALFM_C110540CA
3641379	612	14.23	17.47	0.295944	0.271431	*	0.198675	CAALFM_C703040WA
3635191	3393	5.15	6.32	0.295352	0.0923183	*	0.0586924	ZCF31
3641916	1506	10.48	12.86	0.295252	0.116542	*	0.0762538	SUC1
3636906	1056	16.35	20.06	0.295031	0.101787	*	0.0653528	CAALFM_C103430WA
3644055	774	3.88	4.76	0.294905	0.541832	*	0.452304	CAALFM_C601130WA
3638511	969	127.96	156.88	0.293969	2.79336e-06	*	8.83794e-07	CAALFM_C306920WA
3644125	2097	68.26	83.66	0.293498	2.82927e-07	*	8.15522e-08	CAALFM_C500790CA
3636473	621	13.44	16.47	0.293307	0.288061	*	0.213184	CAALFM_C505260WA
3647091	912	147.95	181.3	0.293269	1.08602e-06	*	3.27424e-07	CAALFM_CR09670CA
3636948	2004	13.68	16.76	0.292954	0.0347669	*	0.0199794	EXO70
3644468	1971	5.69	6.97	0.29273	0.196504	*	0.137455	CPH1
3642009	3663	91.91	112.57	0.292529	1.29068e-15	*	2.1091e-16	CAALFM_C111860WA
3643462	672	85.18	104.32	0.292429	0.00225031	*	0.00103238	CAALFM_C205170WA
3638379	390	142.6	174.64	0.29241	0.00356788	*	0.00169002	CAALFM_C302920WA
3638484	930	145.91	178.67	0.292219	1.10334e-06	*	3.33194e-07	CAALFM_C307430WA
3648195	1212	4.19	5.13	0.292009	0.410637	*	0.325042	CAALFM_CR07700WA
3639851	1686	25.8	31.58	0.29164	0.00705328	*	0.00351496	CAALFM_C300940WA
3638544	1548	31.72	38.82	0.291407	0.00411635	*	0.00196821	CAALFM_C306820CA
3643655	1488	111.99	137.02	0.291017	4.66524e-08	*	1.25359e-08	YCK2
3639342	1869	20.59	25.19	0.290907	0.0117733	*	0.00614592	RIM8
3643127	1662	4.3	5.26	0.290726	0.320213	*	0.241432	CAALFM_C704160WA
3641880	585	9.9	12.11	0.290698	0.391887	*	0.306892	CAALFM_CR09150WA
3639513	1044	291.26	356.26	0.290623	1.37528e-13	*	2.52742e-14	CAALFM_C106600WA
3645336	951	74.68	91.32	0.290209	0.000588593	*	0.000246644	CAALFM_C111510CA
3648379	2919	19.21	23.48	0.289575	0.00201314	*	0.00091658	CAALFM_C400500WA
3639223	1458	19.75	24.14	0.289573	0.0330129	*	0.0189005	CAALFM_C602650CA
3645794	747	36.93	45.13	0.289294	0.0407491	*	0.0238288	VPS28
3641357	732	761.42	930.44	0.289221	2.68192e-23	*	3.10818e-24	PRX1
3642266	4101	4.46	5.45	0.289213	0.103686	*	0.0666918	ALS6
3635236	12486	9.53	11.63	0.287303	4.40887e-06	*	1.42631e-06	DYN1
3643147	507	125.09	152.65	0.287261	0.00182973	*	0.000824892	CAALFM_C703830CA
3647871	735	43.89	53.55	0.286994	0.0274921	*	0.0154757	CAALFM_C500160WA
3636668	1710	14.15	17.26	0.28663	0.0538886	*	0.0324402	CAALFM_C301570WA
3640084	2304	345.55	421.47	0.286535	9.93383e-34	*	8.15758e-35	MET6
3636154	2172	10.82	13.19	0.285744	0.0608624	*	0.0370918	CAALFM_C112900WA
3636527	462	71.33	86.92	0.285179	0.0305932	*	0.0173733	CAALFM_C505460CA
3640075	747	22.03	26.84	0.284915	0.130657	*	0.0867012	CAALFM_CR01560WA
3646388	2913	28.89	35.19	0.284595	0.000176088	*	6.87442e-05	CAALFM_CR05030WA
3635826	1098	446	543.25	0.284573	2.19926e-20	*	2.87652e-21	HOM2
3640973	1338	43.35	52.78	0.283959	0.00241261	*	0.00111603	EAF7
3646245	2331	19.55	23.8	0.283793	0.00718346	*	0.00358816	GYP7
3645983	2502	11.04	13.44	0.283793	0.0397796	*	0.0232026	CAALFM_C604440CA
3644847	1653	1510.65	1838.78	0.283579	9.47849e-101	*	3.2955e-102	PGI1
3644784	2571	27.31	33.24	0.283491	0.000707486	*	0.000300096	CAALFM_C104860WA
3642481	2184	10.55	12.84	0.283402	0.063369	*	0.0387768	CAALFM_C105370CA
3634938	1176	39.3	47.83	0.283386	0.00754489	*	0.00379368	CAALFM_C108730WA
3642959	882	35.62	43.35	0.283344	0.0314335	*	0.0178921	CAALFM_C407210WA
3636404	2991	11.26	13.7	0.282969	0.0229471	*	0.0126931	PRP22
3648392	996	485	590	0.28273	9.58758e-20	*	1.28893e-20	TLO34
3639033	1566	39.48	48.02	0.282513	0.00174593	*	0.000783932	FGR34
3643804	1518	25.66	31.21	0.282487	0.0145672	*	0.00773458	CAALFM_C209790WA
3643171	4206	79.07	96.17	0.282456	1.96672e-14	*	3.42874e-15	SPT6
3635628	438	1.11	1.35	0.2824	0.847645	*	0.802456	UEC1
3647407	1626	3.71	4.51	0.281708	0.380229	*	0.295622	ALD6
3645753	1362	21.12	25.67	0.281473	0.0393019	*	0.0228784	CAALFM_C400680WA
3643488	441	314.12	381.79	0.281464	4.90043e-06	*	1.59832e-06	DQD1
3647353	1197	426.59	518.37	0.281132	9.13462e-21	*	1.17812e-21	YHB1
3643944	1326	4.66	5.66	0.280472	0.386045	*	0.301166	CAALFM_C210320CA
3639511	1584	37.96	46.09	0.279974	0.00224541	*	0.0010294	CAALFM_C106700WA
3648026	1038	34.6	42.01	0.279961	0.0217841	*	0.0119921	GRE2
3639662	3993	7.52	9.13	0.279882	0.0344654	*	0.0197948	PHO81
3641899	2706	72.55	88.08	0.279839	9.58634e-09	*	2.44896e-09	CAALFM_CR09330CA
3643134	657	29.21	35.46	0.27973	0.109425	*	0.0709088	MED9
3638870	2010	33.19	40.29	0.279673	0.00121027	*	0.000529394	CAALFM_C200490WA
3638819	846	39.81	48.32	0.27949	0.0278732	*	0.0157271	CAALFM_C200420WA
3637835	2481	30.46	36.97	0.279439	0.000536703	*	0.000223478	SUL2
3640145	747	134.05	162.69	0.279354	8.90993e-05	*	3.3604e-05	RSR1
3643901	1764	2.72	3.3	0.278859	0.446778	*	0.358828	STN1
3641771	1635	118.81	144.12	0.278614	1.64989e-08	*	4.32686e-09	HOM3
3641597	723	114.08	138.36	0.278381	0.00043725	*	0.000180257	DOG1
3646533	2493	30.93	37.51	0.278268	0.000490214	*	0.00020339	CWH41
3638473	579	118.72	143.96	0.278105	0.00160197	*	0.000712928	CAALFM_C307380WA
3643019	2061	26.21	31.78	0.278002	0.00409775	*	0.00195661	CAALFM_C203020CA
3643676	3777	5.93	7.19	0.27796	0.0725496	*	0.0450072	CAALFM_C305360CA
3641234	1170	96.12	116.5	0.277421	2.71263e-05	*	9.68282e-06	CAALFM_C210870WA
3635644	1371	6.47	7.84	0.277088	0.292767	*	0.217152	PHO114
3638521	1134	14.17	17.17	0.27705	0.143824	*	0.0967478	CAALFM_C306990WA
3637762	981	76.19	92.29	0.276573	0.000822135	*	0.000352674	CAALFM_C502480WA
3635803	2145	56.89	68.91	0.276538	1.06069e-05	*	3.60178e-06	CAALFM_C201530CA
3644434	969	52.97	64.16	0.276499	0.00626326	*	0.00308082	BIG1
3642286	3066	111.67	135.08	0.274572	5.96563e-14	*	1.07559e-14	UBA1
3637029	864	4.78	5.78	0.274059	0.502984	*	0.414212	CAALFM_C701910CA
3636501	897	204.98	247.83	0.273868	1.10997e-07	*	3.08366e-08	HIS1
3642643	1857	76.31	92.21	0.273051	2.7833e-06	*	8.79228e-07	SNF1
30515435	91	30.94	37.38	0.272793	0.715944	*	0.644468	CAALFM_CR08140WA
3640275	2586	22.88	27.64	0.272671	0.00310689	*	0.00146137	NAM2
3637358	1374	6.21	7.5	0.272297	0.311148	*	0.232846	STE4
3638443	2664	2.65	3.2	0.27208	0.356507	*	0.27405	CAALFM_C307100CA
3647454	1089	1090.49	1316.79	0.272049	1.25553e-43	*	8.27318e-45	SRB1
3644874	2388	5.93	7.16	0.271927	0.175232	*	0.120777	CAALFM_CR06030CA
3646929	2163	2.46	2.97	0.271805	0.432664	*	0.344484	EFH1
30515393	225	2.46	2.97	0.271805	0.847497	*	0.802456	CAALFM_CR04400WA
3635742	579	91.13	109.99	0.271374	0.00770793	*	0.00388204	CAALFM_C201660CA
3644928	2991	10.56	12.74	0.270755	0.0370984	*	0.021479	CAALFM_CR02410WA
3641197	1029	133.05	160.51	0.270695	6.60643e-06	*	2.18756e-06	MDH1-3
3642909	738	0.63	0.76	0.270648	0.847349	*	0.802456	GST1
3646975	507	43.98	53.02	0.269689	0.100568	*	0.0644366	CAALFM_C503560WA
3639351	660	66.65	80.34	0.269514	0.0157887	*	0.0084825	CAALFM_C100760WA
3636958	3021	4.3	5.18	0.268615	0.204556	*	0.144138	CAALFM_C701460CA
3645639	2049	19.39	23.34	0.267492	0.0197288	*	0.0107659	ORC3
3642825	789	0.59	0.71	0.267104	0.847793	*	0.802456	CAALFM_C406360CA
3645427	1530	37.88	45.58	0.266965	0.00459446	*	0.0022166	CAALFM_C101890CA
3644142	3168	13.19	15.87	0.266858	0.0165679	*	0.00893678	CAALFM_CR07910CA
3647886	936	200.85	241.65	0.266801	1.77628e-07	*	5.02886e-08	CAALFM_C500080CA
3643958	2229	67.76	81.52	0.26672	2.25582e-06	*	7.04758e-07	SPT23
3641016	1389	117.92	141.84	0.266456	9.8832e-07	*	2.96496e-07	FUM11
3638055	705	265.46	319.24	0.266147	2.68093e-07	*	7.70102e-08	SSR1
3641611	2439	21.84	26.23	0.264245	0.00707185	*	0.00352656	PTK2
3639380	1746	6.32	7.59	0.264175	0.258341	*	0.18811	CAALFM_C100630WA
[truncated: 4,306 more rows]

## Sheet: WC5-VS-WS5.PossionDis_Method.Ge
GeneID	Length	WC5-Expression	WS5-Expression	log2FoldChange(WS5/WC5)	FDR	Up/Down-Regulation(WS5/WC5)	Pvalue	Symbol
[truncated: 6,082 more rows]

[truncated: 6 more sheets: WS3-VS-PS3.PossionDis_Method.Ge, WS5-VS-PS5.PossionDis_Method.Ge, FIG S1  , Table S1. , Table S2. , Table S3. ]
